# Supplementary material for: Identification and validation of mitochondrial and programmed cell death-related prognostic markers in pediatric acute myeloid leukemia
Source: Front Immunol. 2025 Nov 20;16:1671230. doi: 10.3389/fimmu.2025.1671230 (PMC12676267; doi:10.3389/fimmu.2025.1671230)
Supplement: Supplementary file 1 [file DataSheet1.zip]

Archive with 30 entries (29 files):
- Supplementary materials/
- __MACOSX/._Supplementary materials
- Supplementary materials/Supplementary Table 3.docx
- __MACOSX/Supplementary materials/._Supplementary Table 3.docx
- Supplementary materials/Supplementary Table 7.xlsx
- __MACOSX/Supplementary materials/._Supplementary Table 7.xlsx
- Supplementary materials/Supplementary Table 6.xlsx
- __MACOSX/Supplementary materials/._Supplementary Table 6.xlsx
- Supplementary materials/Supplementary Table 1.xlsx
- __MACOSX/Supplementary materials/._Supplementary Table 1.xlsx
- Supplementary materials/Supplementary Table 11.csv
- __MACOSX/Supplementary materials/._Supplementary Table 11.csv
- Supplementary materials/Supplementary Table 10.csv
- __MACOSX/Supplementary materials/._Supplementary Table 10.csv
- Supplementary materials/Supplementary Table 12.csv
- __MACOSX/Supplementary materials/._Supplementary Table 12.csv
- Supplementary materials/Supplementary Table 14.xlsx
- __MACOSX/Supplementary materials/._Supplementary Table 14.xlsx
- Supplementary materials/Supplementary Table 2.xlsx
- __MACOSX/Supplementary materials/._Supplementary Table 2.xlsx
- Supplementary materials/Supplementary Table 9.xlsx
- __MACOSX/Supplementary materials/._Supplementary Table 9.xlsx
- Supplementary materials/Supplementary Table 13.xlsx
- __MACOSX/Supplementary materials/._Supplementary Table 13.xlsx
- Supplementary materials/Supplementary Table 5.xlsx
- __MACOSX/Supplementary materials/._Supplementary Table 5.xlsx
- Supplementary materials/Supplementary Table 4.xlsx
- __MACOSX/Supplementary materials/._Supplementary Table 4.xlsx
- Supplementary materials/Supplementary Table 8.xlsx
- __MACOSX/Supplementary materials/._Supplementary Table 8.xlsx
