# Supplementary material for: Identification and validation of mitochondrial and programmed cell death-related prognostic markers in pediatric acute myeloid leukemia
Source: Front Immunol. 2025 Nov 20;16:1671230. doi: 10.3389/fimmu.2025.1671230 (PMC12676267; doi:10.3389/fimmu.2025.1671230)
Supplement: Supplementary file 1 [file DataSheet1.zip › Supplementary materials/Supplementary Table 7.xlsx]

## Sheet: 01.GSEA_KEGG
Supplementary Table 7. KEGG enrichment analysis of high and low risk groups
Description	setSize	enrichmentScore	NES	pvalue	p.adjust	core_enrichment
REFERENCE TRANSLATION INITIATION	81	-0.88573	-3.79395	1e-10	6.86667e-09	RPS6/RPS3A/RPL14/RPS4X/RPS24/RPL4/RPL8/RPL23/RPL11/RPL22/RPL21/RPSA/RPL23A/RPS4Y2/RPS27A/RPL7A/RPL3/RPS8/RPL41/RPL17/RPL15/RPS20/RPS12/RPL19/RPS13/RPS3/RPS7/RPLP0/RPL9/RPL10A/RPL24/RPL35A/RPS5/RPS25/RPL31/RPS2/RPS23/RPL26/RPL10/RPL36A/RPL13A/RPS19/RPS18/RPL30/RPS9/RPL34/RPS17/RPL38/RPS4Y1/RPL13/RPS26/RPL18/RPS11/RPS14/RPL39/RPL27A/RPS27/RPLP2/UBA52/RPL29/RPL35/RPS15A/RPS16/RPS15/RPL37A/RPS21/RPL1…
PATHOGEN SARS COV 2 NSP1 TO TRANSLATION INITIATION	34	-0.901375	-3.21048	1e-10	6.86667e-09	RPS3A/RPS4X/RPS24/RPSA/RPS4Y2/RPS27A/RPS8/RPS20/RPS12/RPS13/RPS3/RPS7/RPS5/RPS25/RPS2/RPS23/RPS19/RPS18/RPS9/RPS17/RPS4Y1/RPS26/RPS11/RPS14/RPS27/RPS15A/RPS16/RPS15/RPS21/RPS28/FAU/RPS10/RPS29
VARIANT MUTATION INACTIVATED PINK1 TO ELECTRON TRANSFER IN COMPLEX I	45	-0.710141	-2.68659	1e-10	6.86667e-09	NDUFS3/NDUFV2/NDUFS7/NDUFS6/NDUFAB1/NDUFS4/NDUFB2/NDUFB8/NDUFC2/NDUFA11/NDUFA12/NDUFA6/NDUFB10/NDUFA2/NDUFB1/NDUFA3/NDUFA4/NDUFB7/MT-ND5/NDUFS8/NDUFS5/NDUFA7/NDUFC1/NDUFB4/NDUFA1/MT-ND6/NDUFA13/NDUFB9/NDUFB11/MT-ND4/MT-ND2/MT-ND1/MT-ND3
VARIANT MUTATION CAUSED ABERRANT SNCA TO ELECTRON TRANSFER IN COMPLEX I	45	-0.709171	-2.68292	1e-10	6.86667e-09	NDUFS3/NDUFV2/NDUFS7/NDUFS6/NDUFAB1/NDUFS4/NDUFB2/NDUFB8/NDUFC2/NDUFA11/NDUFA12/NDUFA6/NDUFB10/NDUFA2/NDUFB1/NDUFA3/NDUFA4/NDUFB7/MT-ND5/NDUFS8/NDUFS5/NDUFA7/NDUFC1/NDUFB4/NDUFA1/MT-ND6/NDUFA13/NDUFB9/NDUFB11/MT-ND4/MT-ND2/MT-ND1/MT-ND3
VARIANT MUTATION CAUSED ABERRANT TDP43 TO ELECTRON TRANSFER IN COMPLEX I	45	-0.707109	-2.67512	1e-10	6.86667e-09	NDUFS3/NDUFV2/NDUFS7/NDUFS6/NDUFAB1/NDUFS4/NDUFB2/NDUFB8/NDUFC2/NDUFA11/NDUFA12/NDUFA6/NDUFB10/NDUFA2/NDUFB1/NDUFA3/NDUFA4/NDUFB7/MT-ND5/NDUFS8/NDUFS5/NDUFA7/NDUFC1/NDUFB4/NDUFA1/MT-ND6/NDUFA13/NDUFB9/NDUFB11/MT-ND4/MT-ND2/MT-ND1/MT-ND3
VARIANT MUTATION CAUSED ABERRANT ABETA TO ELECTRON TRANSFER IN COMPLEX I	51	-0.682425	-2.65486	1e-10	6.86667e-09	NDUFS3/NDUFV2/NDUFS7/NDUFS6/CAPN2/NDUFAB1/CDK5/NDUFS4/NDUFB2/CDK5R1/NDUFB8/NDUFC2/NDUFA11/NDUFA12/NDUFA6/NDUFB10/NDUFA2/NDUFB1/NDUFA3/NDUFA4/NDUFB7/MT-ND5/NDUFS8/NDUFS5/NDUFA7/NDUFC1/NDUFB4/NDUFA1/MT-ND6/NDUFA13/NDUFB9/NDUFB11/MT-ND4/MT-ND2/MT-ND1/MT-ND3
REFERENCE ELECTRON TRANSFER IN COMPLEX I	44	-0.710782	-2.64233	1.77445e-10	1.04439e-08	NDUFS3/NDUFV2/NDUFS7/NDUFS6/NDUFAB1/NDUFS4/NDUFB2/NDUFB8/NDUFC2/NDUFA11/NDUFA12/NDUFA6/NDUFB10/NDUFA2/NDUFB1/NDUFA3/NDUFA4/NDUFB7/MT-ND5/NDUFS8/NDUFS5/NDUFA7/NDUFC1/NDUFB4/NDUFA1/MT-ND6/NDUFA13/NDUFB9/NDUFB11/MT-ND4/MT-ND2/MT-ND1/MT-ND3
REFERENCE ANTIGEN PROCESSING AND PRESENTATION BY MHC CLASS II MOLECULES	13	-0.883906	-2.48734	1.36341e-07	7.02158e-06	HLA-DMB/HLA-DRA/HLA-DQA1/HLA-DRB5/HLA-DRB1/CD74/HLA-DPA1/HLA-DQB1/HLA-DPB1/HLA-DQA2/HLA-DMA
REFERENCE MITOCHONDRIAL COMPLEX UCP1 IN THERMOGENESIS	57	-0.575563	-2.32294	2.30916e-07	1.05708e-05	NDUFAF2/NDUFS3/NDUFV2/NDUFS7/NDUFS6/NDUFAF3/CYC1/NDUFS4/COA6/NDUFB8/NDUFC2/NDUFA11/NDUFA12/NDUFA6/NDUFB10/UQCRQ/SDHB/COX14/NDUFA2/UQCRFS1/NDUFA4/NDUFB7/NDUFS8/NDUFA1/NDUFA13/UQCRB/NDUFB9/COX6B1/COX5A/NDUFB11/COX8A/COX4I1/MT-ATP6
PATHOGEN HTLV 1 TAX TO NFY MEDIATED TRANSCRIPTION	13	-0.852292	-2.39838	1.70692e-06	7.0325e-05	HLA-DMB/HLA-DRA/HLA-DQA1/HLA-DRB5/HLA-DRB1/HLA-DPA1/HLA-DQB1/HLA-DPB1/HLA-DQA2/HLA-DMA
VARIANT MUTATION CAUSED ABERRANT SOD1 TO 26S PROTEASOME MEDIATED PROTEIN DEGRADATION	40	-0.564184	-2.1141	2.86881e-05	0.0010745	PSMC3/PSMB5/DERL1/PSMD9/PSMA6/PSMB2/PSMA1/PSMC4/PSMA2/PSMA7/PSMB7/PSMD12/PSMB1/PSMD8/PSMD7/PSMB6/PSMB3/PSMB4/UBB/UBC/RPS27A/ADRM1/UBA52
VARIANT MUTATION INACTIVATED UBQLN2 TO 26S PROTEASOME MEDIATED PROTEIN DEGRADATION	39	-0.568597	-2.13132	3.31561e-05	0.00113836	PSMC3/UBQLN2/PSMB5/PSMD9/PSMA6/PSMB2/PSMA1/PSMC4/PSMA2/PSMA7/PSMB7/PSMD12/PSMB1/PSMD8/PSMD7/PSMB6/PSMB3/PSMB4/UBB/UBC/RPS27A/ADRM1/UBA52
VARIANT MUTATION CAUSED ABERRANT ABETA TO ELECTRON TRANSFER IN COMPLEX IV	20	-0.70032	-2.22958	4.37423e-05	0.0013863	COX6C/COX7A2/COX7A2L/COX5B/COX7C/COX7B/COX6B2/COX6A1/COX6B1/COX5A/COX8A/MT-CO1/COX4I1/MT-CO2/MT-CO3
VARIANT MUTATION INACTIVATED VCP TO 26S PROTEASOME MEDIATED PROTEIN DEGRADATION	39	-0.562304	-2.10773	5.01738e-05	0.00141814	PSMC3/PSMB5/PSMD9/PSMA6/PSMB2/PSMA1/PSMC4/PSMA2/PSMA7/PSMB7/PSMD12/PSMB1/PSMD8/PSMD7/PSMB6/PSMB3/PSMB4/UBB/UBC/RPS27A/ADRM1/UBA52
PATHOGEN HIV TAT TO TLR2 4 NFKB SIGNALING PATHWAY	11	-0.814003	-2.21056	5.37559e-05	0.00141814	IFNA8/NFKB1/TNF/RELA/IFNA1/IFNA13/IFNB1/IFNA5
REFERENCE ELECTRON TRANSFER IN COMPLEX IV	19	-0.712281	-2.22753	5.50734e-05	0.00141814	COX6C/COX7A2/COX7A2L/COX5B/COX7C/COX7B/COX6B2/COX6A1/COX6B1/COX5A/COX8A/MT-CO1/COX4I1/MT-CO2/MT-CO3
REFERENCE TYPE I IFN SIGNALING PATHWAY	17	-0.719061	-2.21458	6.82088e-05	0.00165306	IFNAR2/IFNA8/IRF7/IFNA1/IFNA13/IFNB1/IFNA5
ENV FACTOR ARSENIC TO ELECTRON TRANSFER IN COMPLEX IV	21	-0.67533	-2.18259	7.83248e-05	0.00178054	COX6C/COX7A2/COX7A2L/COX5B/COX7C/COX7B/COX6B2/COX6A1/COX6B1/GSTO1/COX5A/COX8A/MT-CO1/COX4I1/MT-CO2/MT-CO3
REFERENCE 26S PROTEASOME MEDIATED PROTEIN DEGRADATION	38	-0.565327	-2.11471	8.21122e-05	0.00178054	PSMC3/PSMB5/PSMD9/PSMA6/PSMB2/PSMA1/PSMC4/PSMA2/PSMA7/PSMB7/PSMD12/PSMB1/PSMD8/PSMD7/PSMB6/PSMB3/PSMB4/UBB/UBC/RPS27A/ADRM1/UBA52
PATHOGEN KSHV VGPCR TO GNB G PI3K JNK SIGNALING PATHWAY	29	-0.573841	-1.99652	0.00022709	0.00467806	NFKB1/GNB2/RAC1/PIK3R5/RELA/GNG2/MAPK10/GNG5/GNG8/IL6/GNG4/CXCL8
REFERENCE RIG I NFKB SIGNALING PATHWAY	15	-0.710068	-2.11436	0.000244021	0.00478745	IFNA8/NFKB1/RELA/NFKBIA/IFNA1/IFNA13/IFNB1/IFNA5
VARIANT MUTATION CAUSED ABERRANT HTT TO ELECTRON TRANSFER IN COMPLEX III	12	-0.7571	-2.09343	0.000266319	0.00498742	CYC1/UQCR10/UQCRHL/UQCRH/UQCRQ/UQCRFS1/UQCRB/UQCR11/MT-CYB
REFERENCE ORIGIN UNWINDING AND ELONGATION	30	0.631211	1.8846	0.000304148	0.00544822	MCM10/GINS1/POLA1/WDHD1/MCM3/MCM4/POLE2/POLE/RPA1/MCM6/GINS4/GINS3/RFC4/PRIM2/MCM2/RFC3/PRIM1/POLA2/PCNA/RFC5/CDC45
REFERENCE RIG I IRF7 3 SIGNALING PATHWAY	17	-0.676742	-2.08425	0.000356742	0.00612406	TANK/IFNA8/IRF7/IFNA1/IFNA13/IFNB1/IFNA5
REFERENCE MDA5 IRF7 3 SIGNALING PATHWAY	18	-0.648498	-1.99765	0.000556473	0.00917068	IFIH1/TRAF3/TANK/IFNA8/IRF7/IFNA1/IFNA13/IFNB1/IFNA5
REFERENCE ELECTRON TRANSFER IN COMPLEX III	11	-0.763626	-2.07375	0.000647325	0.0102576	CYC1/UQCR10/UQCRHL/UQCRH/UQCRQ/UQCRFS1/UQCRB/UQCR11/MT-CYB
VARIANT SCRAPIE CONFORMATION PRPSC TO 26S PROTEASOME MEDIATED PROTEIN DEGRADATION	35	-0.528973	-1.90509	0.000897581	0.0136964	PSMC3/PSMB5/PSMD9/PSMA6/PSMB2/PSMA1/PSMC4/PSMA2/PSMA7/PSMB7/PSMD12/PSMB1/PSMD8/PSMD7/PSMB6/PSMB3/PSMB4/PRNP/ADRM1
REFERENCE CGAS STING SIGNALING PATHWAY	10	-0.764507	-2.02297	0.000971643	0.0138343	IFNA8/IFNA1/IFNA13/IFNB1/IFNA5
REFERENCE CONDENSIN LOADING	20	0.667781	1.84018	0.000973773	0.0138343	TOP2A/KIF4A/SMC2/DNMT3B/NCAPG/PPP2R1B/SMC4/NCAPG2/NCAPD2/NCAPD3/NCAPH
REFERENCE GPCR PLCB ITPR SIGNALING PATHWAY	50	0.528529	1.73269	0.00104261	0.0143186	PLCB4/HTR2A/EDNRA/AGTR1/CHRM2/PTGER3/PTGFR/CCKBR/OXTR/TRHR/GRM1/ADRA1A/AVPR1A/GNA14/PTGER1/BDKRB1/TACR1/CHRM3/LTB4R2/HTR2C/TACR3/GNA11/CYSLTR2
VARIANT MUTATION CAUSED ABERRANT ABETA TO 26S PROTEASOME MEDIATED PROTEIN DEGRADATION	35	-0.515904	-1.85803	0.00146753	0.0195039	PSMD13/APP/PSMC3/PSMB5/PSMD9/PSMA6/PSMB2/PSMA1/PSMC4/PSMA2/PSMA7/PSMB7/PSMD12/PSMB1/PSMD8/PSMD7/PSMB6/PSMB3/PSMB4/ADRM1
VARIANT MUTATION CAUSED ABERRANT SNCA TO 26S PROTEASOME MEDIATED PROTEIN DEGRADATION	35	-0.511028	-1.84046	0.00174794	0.0218228	PSMD13/PSMC3/PSMB5/PSMD9/PSMA6/PSMB2/PSMA1/PSMC4/PSMA2/PSMA7/PSMB7/PSMD12/PSMB1/PSMD8/PSMD7/PSMB6/PSMB3/PSMB4/ADRM1
VARIANT MUTATION CAUSED ABERRANT HTT TO 26S PROTEASOME MEDIATED PROTEIN DEGRADATION	35	-0.510911	-1.84004	0.00174794	0.0218228	PSMD13/PSMC3/PSMB5/PSMD9/PSMA6/PSMB2/PSMA1/PSMC4/PSMA2/PSMA7/PSMB7/PSMD12/PSMB1/PSMD8/PSMD7/PSMB6/PSMB3/PSMB4/ADRM1
REFERENCE TLR3 IRF7 SIGNALING PATHWAY	13	-0.702656	-1.9773	0.00196277	0.0237841	IFNA8/IRF7/TICAM1/IFNA1/IFNA13/IFNA5
REFERENCE CCR CXCR GNB G PI3K RAC SIGNALING PATHWAY	31	-0.513431	-1.82593	0.00255647	0.0300933	GNB2/RAC1/PIK3R5/GNG2/GNG5/GNG8/GNG4/CXCL8/CCL2/CCL4/CCL3
REFERENCE TYPE II INTERFERON TO JAK STAT SIGNALING PATHWAY	15	-0.638964	-1.90264	0.00299304	0.0342537	IFNGR1/IFNA8/IFNA1/IL27/IFNGR2/IFNA13/IFNA5
REFERENCE PRE IC FORMATION	27	0.586126	1.71857	0.00361751	0.0402815	GINS1/TICRR/MCM3/MTBP/MCM4/POLE2/CDC6/POLE/RECQL4/MCM6/GINS4/GINS3/ORC3/ORC6/MCM2
REFERENCE HOMOLOGOUS RECOMBINATION	32	0.564678	1.70847	0.00382187	0.0414372	BRCA1/XRCC2/RAD54B/POLE2/POLE/RPA1/RAD54L/BRCA2/RAD51/RFC4/POLD3/RAD51D/BARD1/RFC3/PALB2/PCNA/POLD1/RAD51B/RFC5/XRCC3/POLH/RAD51C
REFERENCE INTRINSIC APOPTOTIC PATHWAY	13	-0.676654	-1.90413	0.00404673	0.04275	BAD/CASP7/PMAIP1/BAX/BCL2L11/BBC3/BAK1
REFERENCE IL1 IL1R P38 SIGNALING PATHWAY	17	-0.595213	-1.83316	0.00460665	0.046588	IL1R1/IL1RAP/TAB2/MYD88/IL1A/MAPKAPK2/MAP2K3/ZFP36/IL1B
REFERENCE TYPE I INTERFERON TO JAK STAT SIGNALING PATHWAY	18	-0.586796	-1.80758	0.00463618	0.046588	IFNAR2/IFNA8/IFNA1/IFNA13/IFNB1/IFNA5
PATHOGEN HCMV US28 TO GNB G PI3K NFKB SIGNALING PATHWAY	31	-0.490264	-1.74354	0.00499645	0.0490128	NFKB1/GNB2/RELA/GNG2/GNG5/NFKBIA/GNG8/IL6/GNG4/CXCL8
REFERENCE TLR7 9 IRF7 SIGNALING PATHWAY	14	-0.630225	-1.81622	0.00540101	0.0513239	IFNA8/IRF7/IFNA1/IFNA13/IFNB1/IFNA5
REFERENCE KISS1 KISS1R PLCB PKC SIGNALING PATHWAY	11	0.722806	1.69943	0.0054812	0.0513239	KISS1/PLCB4
PATHOGEN HIV GP120 TO CXCR4 GNB G RAC SIGNALING PATHWAY	26	-0.510948	-1.72955	0.00617521	0.0565375	GNB2/RAC1/GNG2/CFL1/RAC3/GNG5/GNG8/CXCR4/GNG4
REFERENCE ANTIGEN PROCESSING AND PRESENTATION BY MHC CLASS I MOLECULES	12	-0.65462	-1.81006	0.00713752	0.0639274	TAPBP/TAP1/CALR/HLA-G/PDIA3/HLA-E/B2M/HLA-A/HLA-B/HLA-C
REFERENCE MISMATCH REPAIR	26	0.574773	1.67398	0.00787603	0.0690409	EXO1/MSH2/PMS1/POLE2/MLH3/POLE/RPA1/RFC4/POLD3/RFC3/MSH3/MSH6/PCNA/POLD1/LIG1/RFC5
REFERENCE IFN RIPK1 3 SIGNALING PATHWAY	25	-0.509984	-1.70663	0.0100468	0.0855437	IFNGR1/IFNAR2/IFNA8/IFNA1/IFNGR2/IFNA13/IFNA5
REFERENCE TLR7 8 9 IRF5 SIGNALING PATHWAY	16	-0.597294	-1.80167	0.0101739	0.0855437	IRF5/MYD88/IFNA8/TLR8/IFNA1/IFNA13/IFNB1/IFNA5
ENV FACTOR METALS TO RAS ERK SIGNALING PATHWAY	12	-0.63723	-1.76198	0.0115367	0.0942765	KRAS/HRAS/RAF1/ARAF/MAP2K2/BRAF/JUN/MAPK3/MAP2K1/FOS
REFERENCE CROSSTALK BETWEEN EXTRINSIC AND INTRINSIC APOPTOTIC PATHWAYS	15	-0.582932	-1.73579	0.0116702	0.0942765	FADD/CASP8/TNFRSF10B/CASP7/BAX/BID/BAK1
REFERENCE LPAR GNB G RHO SIGNALING PATHWAY	23	-0.509795	-1.66529	0.0127069	0.0999464	RHOA/GNB2/LPAR3/GNG2/LPAR2/GNG5/GNG8/LPAR1/GNG4
REFERENCE GLUTATHIONE BIOSYNTHESIS	11	-0.659967	-1.79225	0.01313	0.0999464	GPX7/GPX5/GPX6/GPX3/GPX4/GPX1
REFERENCE CXCR4 GNB G RAC SIGNALING PATHWAY	26	-0.486795	-1.64779	0.0132079	0.0999464	GNB2/RAC1/GNG2/CFL1/RAC3/GNG5/GNG8/CXCR4/GNG4
REFERENCE BLOCKING UBIQUITINATION OF H2AK119 BY CK2	12	-0.631455	-1.74601	0.0133424	0.0999464	CSNK2A1/CSNK2A2/DCAF7/YAF2/RING1/FBRS/CSNK2B/PCGF5/RYBP
REFERENCE WNT SIGNALING MODULATION LGR RSPO	19	0.596454	1.63931	0.0142127	0.103268	LGR4/RSPO2/FZD6/FZD8/RSPO3/LGR6/FZD3/FZD10/LGR5/ZNRF3/RNF43
REFERENCE REGULATION OF GF RTK RAS ERK SIGNALING PTP	20	-0.521429	-1.66005	0.014287	0.103268	DUSP10/MAPK3/DUSP2/DUSP1/MAPK10/DUSP8/DUSP5/DUSP6
REFERENCE V D J RECOMBINATION	12	0.689787	1.66073	0.0148185	0.105263	RAG2/RAG1/DNTT/PRKDC/XRCC4
VARIANT NOTCH OVEREXPRESSION TO NOTCH SIGNALING PATHWAY	16	0.628392	1.63396	0.0155747	0.108759	HEY2/HES1/RBPJL/HEYL/FLT4
REFERENCE IL6 FAMILY TO JAK STAT SIGNALING PATHWAY	27	-0.476052	-1.61651	0.0161279	0.109863	CTF1/STAT3/IL13RA1/IL4R/CLCF1/IL6/IL31RA/CNTFR/IL11/IL27
REFERENCE DNA REPLICATION LICENSING	24	0.563447	1.61662	0.0162662	0.109863	TICRR/CCNA2/MCM3/MTBP/MCM4/CDC6/CDC7/MCM6/ORC3/ORC6/MCM2/CCNE2/ORC2/CDC45/CDK2/ORC5/DBF4
REFERENCE CCR2 GNB G PI3K NFKB SIGNALING PATHWAY	31	-0.447102	-1.59005	0.0173208	0.1151	NFKB1/GNB2/RELA/GNG2/GNG5/NFKBIA/GNG8/GNG4/CCL2
PATHOGEN HBV HBX TO RAS ERK SIGNALING PATHWAY	15	-0.563877	-1.67905	0.0181885	0.118947	SOS2/KRAS/HRAS/RAF1/ARAF/MAP2K2/BRAF/ELK1/MAPK3/MAP2K1/GRB2/SRC
PATHOGEN ESCHERICHIA ESPT TO RAC SIGNALING PATHWAY	14	-0.572042	-1.64854	0.0187124	0.120461	ACTB/ABI1/ARPC1B/ARPC2/WASF2/ARPC5L/ARPC1A/ARPC3/ACTG1/RAC1
VARIANT MUTATION INACTIVATED FGF8 TO RAS ERK SIGNALING PATHWAY	15	-0.553633	-1.64855	0.0202912	0.127076	SOS2/KRAS/HRAS/RAF1/ARAF/MAP2K2/BRAF/FGF8/MAPK3/MAP2K1/GRB2/FGFR1
PATHOGEN KSHV VGPCR TO GNB G ERK SIGNALING PATHWAY	31	-0.442769	-1.57464	0.02047	0.127076	JUN/HIF1A/MAPK3/MAP2K1/GNB2/FOS/VEGFA/GNG2/GNG5/GNG8/GNG4/PDGFB
REFERENCE IL10 FAMILY TO JAK STAT SIGNALING PATHWAY	13	-0.613904	-1.72755	0.0206652	0.127076	STAT3/IL22/IL10RB/IL20RA/IL20/IL10RA/IL10/IL19
REFERENCE IL1 IL1R JNK SIGNALING PATHWAY	19	-0.523228	-1.6363	0.0215667	0.130669	MAP2K7/IL1R1/IL1RAP/TAB2/MYD88/JUN/IL1A/FOS/MAPK10/IL1B
REFERENCE WNT SIGNALING MODULATION WNT INHIBITOR	28	0.529522	1.56258	0.0222359	0.132771	SFRP5/WIF1/CER1/WNT5B/WNT6/WNT2B/WNT10B/WNT3A/TRABD2B/NOTUM/SFRP1/WNT3/FRZB/WNT1
REFERENCE HGF MET RAS ERK SIGNALING PATHWAY	15	-0.547445	-1.63012	0.0226103	0.133078	SOS2/KRAS/HRAS/RAF1/MET/ARAF/MAP2K2/BRAF/MAPK3/MAP2K1/GRB2/HGF
VARIANT MUTATION CAUSED ABERRANT ABETA TO AGE RAGE SIGNALING PATHWAY	17	-0.512249	-1.57764	0.0248601	0.144259	KRAS/HRAS/RAF1/APP/ARAF/MAP2K2/BRAF/MAPK3/AGER/MAP2K1/NFKB1/TNF/RELA/IL6
VARIANT TRK FUSION KINASE TO RAS ERK SIGNALING PATHWAY	11	-0.626854	-1.70232	0.0255961	0.146466	KRAS/HRAS/RAF1/ARAF/MAP2K2/BRAF/NTRK1/MAPK3/MAP2K1
REFERENCE CA2 PYK2 RAS ERK SIGNALING PATHWAY	15	-0.53928	-1.60581	0.0268365	0.151461	SOS2/KRAS/HRAS/RAF1/ARAF/MAP2K2/BRAF/MAPK3/MAP2K1/GRB2/SRC
VARIANT MUTATION INACTIVATED PRKCG TO MGLUR1 TRPC3 SIGNALING PATHWAY	11	0.653381	1.5362	0.032956	0.183485	PLCB4/GRM1/TRPC3
REFERENCE COPI VESICLE FORMATION	23	-0.464154	-1.51619	0.036886	0.196193	COPB1/COPA/COPZ1/TMED6/ARCN1/TMED7/TMED4/TMED2/TMED9/TMED1/COPZ2/TMED3/TMED10/KDELR2/KDELR1/COPE/ARF1
REFERENCE GNRH GNRHR PLCB PKC SIGNALING PATHWAY	20	0.564116	1.55452	0.0375723	0.196193	PLCB4/CGA/GNRHR
REFERENCE TLR2 4 MAPK SIGNALING PATHWAY	26	-0.439163	-1.48656	0.0378041	0.196193	TLR2/MAP2K7/MAP2K2/TAB2/MYD88/JUN/MAPK3/MAP2K1/MAPK11/FOS/MAPK10/MAP2K3
REFERENCE CXCR GNB G PI3K AKT SIGNALING PATHWAY	26	-0.437225	-1.48	0.0378041	0.196193	GNB2/PIK3R5/GNG2/GNG5/GNG8/GNG4/CXCL8
VARIANT RET FUSION KINASE TO RAS ERK SIGNALING PATHWAY	11	-0.603735	-1.63954	0.0378978	0.196193	KRAS/HRAS/RAF1/ARAF/MAP2K2/BRAF/MAPK3/MAP2K1
VARIANT TEL AML1 FUSION TO TRANSCRIPTIONAL REPRESSION	11	-0.601337	-1.63303	0.0382947	0.196193	CSF2/GZMB/DEFA3/MPO/RUNX1/ELANE
PATHOGEN EBV EBNA1 TO P53 MEDIATED TRANSCRIPTION	10	-0.61592	-1.62979	0.0387375	0.196193	GADD45G/GADD45A/BAX/BAK1/CDKN1A/GADD45B
REFERENCE REGULATION OF GF RTK RAS ERK SIGNALING UBIQUITINATION OF RTK BY CBL	25	0.519572	1.5046	0.0390482	0.196193	TEK/ERBB4/FGFR2/FGFR3/NGFR/FLT4/NTRK2/IGF1R/EPHA2/KDR/PDGFRA/EGFR
PATHOGEN HCMV US28 TO GNA12 13 RHO SIGNALING PATHWAY	13	-0.573818	-1.61475	0.0402947	0.198826	CCL5/RHOA/GNA12/CCL2/CCL4/CCL3
PATHOGEN ESCHERICHIA EAE TIR TO ACTIN SIGNALING PATHWAY	17	-0.489248	-1.5068	0.0405373	0.198826	WASL/NCK1/ACTB/WIPF2/ARPC1B/ARPC2/ARPC5L/NCK2/ARPC1A/ARPC3/WIPF1/ACTG1
PATHOGEN ESCHERICHIA EAE TIR TCCP TO ACTIN SIGNALING PATHWAY	14	-0.527277	-1.51954	0.0421809	0.20385	WASL/BAIAP2L1/ACTB/ARPC1B/ARPC2/ARPC5L/ARPC1A/ARPC3/BAIAP2/ACTG1
VARIANT LOSS OF VHL TO HIF 1 SIGNALING PATHWAY	12	-0.561678	-1.55307	0.0425512	0.20385	HIF1A/TGFB1/RBX1/VEGFA/TGFB2/PDGFB
REFERENCE HOMOLOGOUS RECOMBINATION IN ICLR	14	0.613064	1.52884	0.0436137	0.205304	BRCA1/MCM8/FANCD2/BRIP1/FANCI/RPA1/BRCA2/BARD1/PALB2
VARIANT MET OVEREXPRESSION TO RAS ERK SIGNALING PATHWAY	14	-0.525078	-1.5132	0.0438514	0.205304	SOS2/KRAS/HRAS/RAF1/MET/ARAF/MAP2K2/BRAF/MAPK3/MAP2K1/GRB2
REFERENCE PDGF PDGFR RAS ERK SIGNALING PATHWAY	17	-0.480134	-1.47873	0.0463647	0.211733	SOS2/KRAS/HRAS/RAF1/ARAF/MAP2K2/BRAF/MAPK3/PDGFRB/MAP2K1/GRB2/PDGFB
PATHOGEN HIV GP120 TO CXCR4 GNAI PI3K BAD SIGNALING PATHWAY	12	-0.555225	-1.53523	0.0482245	0.211733	AKT3/PIK3CA/PIK3CD/GNAI1/BAD/GNAI2/CXCR4
REFERENCE RAB7 REGULATED MICROTUBULE MINUS END DIRECTED TRANSPORT	43	-0.359548	-1.33514	0.0486715	0.211733	TUBA1B/DYNLRB2/ACTR10/TUBB2B/RILP/TUBB4B/TUBA1C/ACTR1B/DCTN4/TUBB6/ACTR1A/DCTN2/RAB7A/DCTN6/RAB7B/DCTN3/TUBA1A/DYNLL2/TUBA3C/TUBA4A/DYNLT1/DYNLRB1/TUBB3/DYNC1I1
REFERENCE CDC25 CELL CYCLE G2 M	10	0.652409	1.48641	0.0491803	0.211733	CCNB3/CDK1/ATM/CCNB1/ATR/CHEK2/CHEK1/CCNB2
VARIANT MUTATION CAUSED ABERRANT SPTBN2 TO MGLUR1 TRPC3 SIGNALING PATHWAY	10	0.652257	1.48606	0.0491803	0.211733	PLCB4/GRM1
REFERENCE RAC CDC42 PAK ERK SIGNALING PATHWAY	10	-0.591175	-1.56432	0.0494763	0.211733	RAF1/ARAF/MAP2K2/BRAF/MAPK3/MAP2K1/RAC1/CDC42
PATHOGEN EBV EBNA3C TO P53 MEDIATED TRANSCRIPTION	10	-0.590609	-1.56282	0.0494763	0.211733	GADD45G/GADD45A/BAX/BAK1/CDKN1A/GADD45B
REFERENCE CA2 CAM VGCC RYR SIGNALING PATHWAY	11	0.63853	1.50128	0.0496	0.211733	RYR2/RYR3/CACNA1S
REFERENCE TRANSCRIPTIONAL ACTIVATION BY ACETYLATION OF H3K27	11	-0.584975	-1.58859	0.0498497	0.211733	YAF2/RING1/EP300/FBRS/PCGF5/RYBP
