# Supplementary material for: Identification and validation of mitochondrial and programmed cell death-related prognostic markers in pediatric acute myeloid leukemia
Source: Front Immunol. 2025 Nov 20;16:1671230. doi: 10.3389/fimmu.2025.1671230 (PMC12676267; doi:10.3389/fimmu.2025.1671230)
Supplement: Supplementary file 1 [file DataSheet1.zip › Supplementary materials/Supplementary Table 6.xlsx]

## Sheet: DEG_con_gene_kegg
Supplementary Table 6. KEGG analysis results of candidate genes
ID	Description	GeneRatio	BgRatio	pvalue	p.adjust	qvalue	geneID	Count
hsa05012	Parkinson disease	10/22	266/8645	3.00226e-10	1.60621e-08	8.53273e-09	581/9927/7417/54205/7416/27429/836/842/598/10131	10
hsa05022	Pathways of neurodegeneration - multiple diseases	10/22	476/8645	8.28602e-08	1.47767e-06	7.84991e-07	581/9927/7417/54205/7416/27429/836/842/598/10131	10
hsa04210	Apoptosis	8/22	136/8645	8.10473e-10	2.89069e-08	1.53563e-08	581/5366/54205/27429/836/842/4170/598	8
hsa04215	Apoptosis - multiple species	7/22	32/8645	7.73637e-13	8.27792e-11	4.39752e-11	581/5366/54205/27429/836/842/598	7
hsa01524	Platinum drug resistance	6/22	73/8645	1.97249e-08	4.58626e-07	2.43638e-07	581/5366/54205/836/842/598	6
hsa04115	p53 signaling pathway	6/22	74/8645	2.14311e-08	4.58626e-07	2.43638e-07	581/5366/54205/836/842/598	6
hsa05166	Human T-cell leukemia virus 1 infection	6/22	222/8645	1.41705e-05	0.000151625	8.05483e-05	581/5423/7417/7416/706/598	6
hsa05020	Prion disease	6/22	272/8645	4.47818e-05	0.000399304	0.000212124	581/7417/54205/7416/836/842	6
hsa05016	Huntington disease	6/22	306/8645	8.64586e-05	0.000544181	0.000289088	581/7417/54205/7416/836/842	6
hsa05014	Amyotrophic lateral sclerosis	6/22	364/8645	0.000224709	0.00104539	0.000555346	581/54205/7416/836/842/598	6
hsa05210	Colorectal cancer	5/22	86/8645	1.99727e-06	3.05297e-05	1.62184e-05	581/5366/54205/836/842	5
hsa05222	Small cell lung cancer	5/22	92/8645	2.79253e-06	3.73501e-05	1.98417e-05	581/54205/836/842/598	5
hsa05162	Measles	5/22	138/8645	2.04016e-05	0.000198452	0.000105424	581/54205/836/842/598	5
hsa05164	Influenza A	5/22	171/8645	5.72463e-05	0.000437525	0.000232429	581/54205/7416/836/842	5
hsa04621	NOD-like receptor signaling pathway	5/22	186/8645	8.54341e-05	0.000544181	0.000289088	10059/9927/7417/7416/598	5
hsa05170	Human immunodeficiency virus 1 infection	5/22	212/8645	0.000158469	0.000847808	0.000450385	581/54205/836/842/598	5
hsa05417	Lipid and atherosclerosis	5/22	215/8645	0.000169273	0.000862484	0.000458181	581/54205/836/842/598	5
hsa05010	Alzheimer disease	5/22	384/8645	0.00237063	0.00650403	0.00345517	7417/54205/7416/836/842	5
hsa04137	Mitophagy - animal	4/22	103/8645	0.000117873	0.00070069	0.000372231	9927/4976/665/598	4
hsa05145	Toxoplasmosis	4/22	111/8645	0.000157548	0.000847808	0.000450385	54205/836/842/598	4
hsa05017	Spinocerebellar ataxia	4/22	143/8645	0.000416457	0.00171388	0.000910472	4976/7417/54205/7416	4
hsa05160	Hepatitis C	4/22	158/8645	0.000607727	0.00221978	0.00117922	581/54205/836/842	4
hsa04217	Necroptosis	4/22	159/8645	0.000622368	0.00221978	0.00117922	581/10059/7417/7416	4
hsa05161	Hepatitis B	4/22	162/8645	0.000667799	0.00230498	0.00122449	581/54205/836/842	4
hsa05152	Tuberculosis	4/22	180/8645	0.000991328	0.00321431	0.00170755	581/54205/836/842	4
hsa05167	Kaposi sarcoma-associated herpesvirus infection	4/22	194/8645	0.00130981	0.00412205	0.00218978	581/54205/836/842	4
hsa05130	Pathogenic Escherichia coli infection	4/22	198/8645	0.00141263	0.0043186	0.00229419	581/54205/836/842	4
hsa05169	Epstein-Barr virus infection	4/22	202/8645	0.00152099	0.00452071	0.00240156	581/54205/836/842	4
hsa05203	Viral carcinogenesis	4/22	204/8645	0.0015773	0.00456137	0.00242316	581/5423/5366/836	4
hsa05163	Human cytomegalovirus infection	4/22	225/8645	0.00225967	0.00636276	0.00338012	581/54205/836/842	4
hsa05131	Shigellosis	4/22	247/8645	0.00317051	0.00827425	0.00439557	581/54205/7416/598	4
hsa00785	Lipoic acid metabolism	3/22	19/8645	1.35016e-05	0.000151625	8.05483e-05	1738/1737/5160	3
hsa00020	Citrate cycle (TCA cycle)	3/22	30/8645	5.5553e-05	0.000437525	0.000232429	1738/1737/5160	3
hsa01210	2-Oxocarboxylic acid metabolism	3/22	33/8645	7.42859e-05	0.000529906	0.000281505	1738/1737/5160	3
hsa00620	Pyruvate metabolism	3/22	47/8645	0.000215736	0.00104539	0.000555346	1738/1737/5160	3
hsa04979	Cholesterol metabolism	3/22	51/8645	0.000275249	0.00122715	0.000651906	7417/7416/706	3
hsa05134	Legionellosis	3/22	56/8645	0.000363374	0.00155524	0.000826198	54205/836/842	3
hsa00010	Glycolysis / Gluconeogenesis	3/22	67/8645	0.00061669	0.00221978	0.00117922	1738/1737/5160	3
hsa05416	Viral myocarditis	3/22	67/8645	0.00061669	0.00221978	0.00117922	54205/836/842	3
hsa05212	Pancreatic cancer	3/22	76/8645	0.000891661	0.00298149	0.00158387	581/842/598	3
hsa01200	Carbon metabolism	3/22	115/8645	0.00293682	0.00785598	0.00417337	1738/1737/5160	3
hsa04932	Non-alcoholic fatty liver disease	3/22	155/8645	0.00677885	0.0168683	0.00896103	581/54205/836	3
hsa05415	Diabetic cardiomyopathy	3/22	203/8645	0.0141384	0.0330059	0.0175339	7417/7416/5160	3
hsa05132	Salmonella infection	3/22	249/8645	0.0242621	0.0529805	0.0281451	581/54205/836	3
hsa03410	Base excision repair	2/22	44/8645	0.0054822	0.0139666	0.00741952	5423/4968	2
hsa05213	Endometrial cancer	2/22	58/8645	0.00937562	0.0227998	0.012112	581/842	2
hsa05223	Non-small cell lung cancer	2/22	72/8645	0.0141895	0.0330059	0.0175339	581/842	2
hsa05220	Chronic myeloid leukemia	2/22	76/8645	0.0157249	0.0357993	0.0190178	581/598	2
hsa01521	EGFR tyrosine kinase inhibitor resistance	2/22	79/8645	0.0169216	0.037721	0.0200387	581/598	2
hsa04933	AGE-RAGE signaling pathway in diabetic complications	2/22	100/8645	0.0263276	0.0563411	0.0299303	581/836	2
hsa04668	TNF signaling pathway	2/22	114/8645	0.0335338	0.0703553	0.0373752	10059/836	2
hsa04936	Alcoholic liver disease	2/22	142/8645	0.0499463	0.100835	0.053567	836/2194	2
