# Supplementary material for: Identification and validation of mitochondrial and programmed cell death-related prognostic markers in pediatric acute myeloid leukemia
Source: Front Immunol. 2025 Nov 20;16:1671230. doi: 10.3389/fimmu.2025.1671230 (PMC12676267; doi:10.3389/fimmu.2025.1671230)
Supplement: Supplementary file 1 [file DataSheet1.zip › Supplementary materials/Supplementary Table 11.csv]

Imm_cell1	Imm_cell2	Cor	P value
CD56dim natural killer cell	PDHA1	-0.422980835957935	6.25370447424287e-07
Memory B cell	PDHA1	0.382287941066567	7.79322145760198e-06
Natural killer cell	PDHA1	-0.454801686862756	6.90502000698439e-08
Effector memory CD8 T cell	PDHA1	-0.286174131212299	0.000962384505399072
Type 2 T helper cell	PDHA1	0.287983771953238	0.000890919349796788
Effector memory CD4 T cell	PDHA1	0.225868787700849	0.0096140535944707
Immature dendritic cell	PDHA1	0.303955586398334	0.000441353069390867
Natural killer T cell	PDHA1	-0.320450541824588	0.000205045227384658
Type 1 T helper cell	PDHA1	-0.292745422516415	0.000725516130991985
Activated CD4 T cell	PDHA1	0.15055250093418	0.0860880486042404
Eosinophil	PDHA1	-0.196684994394918	0.0244899387710396
Central memory CD4 T cell	PDHA1	0.190962472641862	0.0290387336895585
T follicular helper cell	PDHA1	-0.198991085250627	0.0228378857821378
Monocyte	PDHA1	-0.173229061015321	0.0479571593259972
CD56dim natural killer cell	OGG1	-0.0754657556184274	0.391136043507574
Memory B cell	OGG1	0.133731916938024	0.127700680796278
Natural killer cell	OGG1	-0.126274488869909	0.150503892309139
Effector memory CD8 T cell	OGG1	-0.40637911706614	1.81793187912455e-06
Type 2 T helper cell	OGG1	-0.0571131158917418	0.516531436554152
Effector memory CD4 T cell	OGG1	0.0751774942614637	0.392952005430237
Immature dendritic cell	OGG1	0.113441520311749	0.19674689966686
Natural killer T cell	OGG1	0.02868734319116	0.744673345409627
Type 1 T helper cell	OGG1	-0.188101211765334	0.031571378134688
Activated CD4 T cell	OGG1	-0.0171141835263973	0.845975564436743
Eosinophil	OGG1	-0.306640687556718	0.000390699462449387
Central memory CD4 T cell	OGG1	0.303149522233492	0.000457704933901429
T follicular helper cell	OGG1	0.061816046548871	0.482557609635543
Monocyte	OGG1	0.242929589494475	0.00527978554498511
CD56dim natural killer cell	OPA1	-0.0613462873004858	0.48589612916085
Memory B cell	OPA1	-0.041248064912187	0.639529647420194
Natural killer cell	OPA1	-0.170266374846528	0.0519511668463943
Effector memory CD8 T cell	OPA1	-0.0958362248438584	0.275814333114519
Type 2 T helper cell	OPA1	0.301569422943469	0.000491395328825187
Effector memory CD4 T cell	OPA1	0.457278599263332	5.7616680724868e-08
Immature dendritic cell	OPA1	-0.0817861527785192	0.352599482245238
Natural killer T cell	OPA1	-0.17110980622431	0.0507870109526034
Type 1 T helper cell	OPA1	-0.148422569796616	0.0906624753961476
Activated CD4 T cell	OPA1	0.49463513585651	3.00684697846568e-09
Eosinophil	OPA1	0.109806224310041	0.211550269275461
Central memory CD4 T cell	OPA1	-0.0250680617092831	0.775974342275636
T follicular helper cell	OPA1	-0.440682218544814	1.885822312588e-07
Monocyte	OPA1	-0.548032883147387	0
