# Supplementary material for: Identification and validation of mitochondrial and programmed cell death-related prognostic markers in pediatric acute myeloid leukemia
Source: Front Immunol. 2025 Nov 20;16:1671230. doi: 10.3389/fimmu.2025.1671230 (PMC12676267; doi:10.3389/fimmu.2025.1671230)
Supplement: Supplementary file 1 [file DataSheet1.zip › Supplementary materials/Supplementary Table 10.csv]

Imm_cell1	Imm_cell2	Cor	P value
CD56dim natural killer cell	CD56dim natural killer cell	1	0
Memory B cell	CD56dim natural killer cell	-0.477179309240378	1.26845204988161e-08
Natural killer cell	CD56dim natural killer cell	0.546265947792665	0
Effector memory CD8 T cell	CD56dim natural killer cell	0.243063043826403	0.00525426459722606
Type 2 T helper cell	CD56dim natural killer cell	-0.196087118987882	0.0249346386254006
Effector memory CD4 T cell	CD56dim natural killer cell	-0.196978593925159	0.0242740643082111
Immature dendritic cell	CD56dim natural killer cell	-0.0769444296161853	0.381900498534072
Natural killer T cell	CD56dim natural killer cell	0.467442481182939	2.6970682925635e-08
Type 1 T helper cell	CD56dim natural killer cell	0.430256766134629	3.85073455014072e-07
Activated CD4 T cell	CD56dim natural killer cell	0.0592377088560295	0.501032884478408
Eosinophil	CD56dim natural killer cell	0.261821384722148	0.00259399493704838
Central memory CD4 T cell	CD56dim natural killer cell	0.240425986227513	0.0057795727663125
T follicular helper cell	CD56dim natural killer cell	0.300523140981156	0.000514949103140477
Monocyte	CD56dim natural killer cell	0.459205679816367	4.99955702574458e-08
CD56dim natural killer cell	Memory B cell	-0.477179309240378	1.26845204988161e-08
Memory B cell	Memory B cell	1	0
Natural killer cell	Memory B cell	-0.14424811829392	0.100188655164119
Effector memory CD8 T cell	Memory B cell	0.00263171942561256	0.976191244052453
Type 2 T helper cell	Memory B cell	0.347477713126568	5.31531545857383e-05
Effector memory CD4 T cell	Memory B cell	0.46058292852186	4.5148993442469e-08
Immature dendritic cell	Memory B cell	0.353162867666684	3.9403653762107e-05
Natural killer T cell	Memory B cell	-0.0518443388672396	0.556001577848309
Type 1 T helper cell	Memory B cell	0.0527785191907329	0.548898259525919
Activated CD4 T cell	Memory B cell	0.297939465115038	0.000577649135605724
Eosinophil	Memory B cell	0.00798590722254844	0.927790910596982
Central memory CD4 T cell	Memory B cell	0.240356589974911	0.00579400889775524
T follicular helper cell	Memory B cell	0.141749853200235	0.106257594272042
Monocyte	Memory B cell	0.00522607163828538	0.952717219855346
CD56dim natural killer cell	Natural killer cell	0.546265947792665	0
Memory B cell	Natural killer cell	-0.14424811829392	0.100188655164119
Natural killer cell	Natural killer cell	1	0
Effector memory CD8 T cell	Natural killer cell	0.37826295841563	9.83644453036001e-06
Type 2 T helper cell	Natural killer cell	-0.140452677093898	0.109520764630057
Effector memory CD4 T cell	Natural killer cell	-0.0116051887044253	0.895212181282717
Immature dendritic cell	Natural killer cell	0.221358031281695	0.0111908759595779
Natural killer T cell	Natural killer cell	0.687081620669407	0
Type 1 T helper cell	Natural killer cell	0.602044520365131	0
Activated CD4 T cell	Natural killer cell	0.155084610046442	0.0769694222561125
Eosinophil	Natural killer cell	0.312037580739871	0.000304763930519108
Central memory CD4 T cell	Natural killer cell	0.335178561896119	9.97134915646481e-05
T follicular helper cell	Natural killer cell	0.658607804409331	0
Monocyte	Natural killer cell	0.635584263065179	0
CD56dim natural killer cell	Effector memory CD8 T cell	0.243063043826403	0.00525426459722606
Memory B cell	Effector memory CD8 T cell	0.00263171942561256	0.976191244052453
Natural killer cell	Effector memory CD8 T cell	0.37826295841563	9.83644453036001e-06
Effector memory CD8 T cell	Effector memory CD8 T cell	1	0
Type 2 T helper cell	Effector memory CD8 T cell	0.0890193775689959	0.311533271922506
Effector memory CD4 T cell	Effector memory CD8 T cell	0.0632093097741953	0.472728946539005
Immature dendritic cell	Effector memory CD8 T cell	0.129957828431111	0.138883695898662
Natural killer T cell	Effector memory CD8 T cell	0.376704211818716	1.07562605227484e-05
Type 1 T helper cell	Effector memory CD8 T cell	0.5393797042652	0
Activated CD4 T cell	Effector memory CD8 T cell	0.184375166817915	0.0351488609702068
Eosinophil	Effector memory CD8 T cell	0.498612074947953	2.12002873549047e-09
Central memory CD4 T cell	Effector memory CD8 T cell	0.168520792184914	0.0544308680023959
T follicular helper cell	Effector memory CD8 T cell	0.41214968237869	1.26221484547558e-06
Monocyte	Effector memory CD8 T cell	0.276704211818716	0.001429783454365
CD56dim natural killer cell	Type 2 T helper cell	-0.196087118987882	0.0249346386254006
Memory B cell	Type 2 T helper cell	0.347477713126568	5.31531545857383e-05
Natural killer cell	Type 2 T helper cell	-0.140452677093898	0.109520764630057
Effector memory CD8 T cell	Type 2 T helper cell	0.0890193775689959	0.311533271922506
Type 2 T helper cell	Type 2 T helper cell	1	0
Effector memory CD4 T cell	Type 2 T helper cell	0.364127475577857	2.17818988844957e-05
Immature dendritic cell	Type 2 T helper cell	0.241899322051994	0.00548057117051991
Natural killer T cell	Type 2 T helper cell	0.0203544547055997	0.817279214766533
Type 1 T helper cell	Type 2 T helper cell	0.0473976405274115	0.590409537388481
Activated CD4 T cell	Type 2 T helper cell	0.485437463300059	6.52513400508469e-09
Eosinophil	Type 2 T helper cell	0.136598515987829	0.1196806688247
Central memory CD4 T cell	Type 2 T helper cell	-0.071670314418406	0.415449335992955
T follicular helper cell	Type 2 T helper cell	-0.00453744728553889	0.958944848467626
Monocyte	Type 2 T helper cell	-0.205258100677948	0.0188243766166351
CD56dim natural killer cell	Effector memory CD4 T cell	-0.196978593925159	0.0242740643082111
Memory B cell	Effector memory CD4 T cell	0.46058292852186	4.5148993442469e-08
Natural killer cell	Effector memory CD4 T cell	-0.0116051887044253	0.895212181282717
Effector memory CD8 T cell	Effector memory CD4 T cell	0.0632093097741953	0.472728946539005
Type 2 T helper cell	Effector memory CD4 T cell	0.364127475577857	2.17818988844957e-05
Effector memory CD4 T cell	Effector memory CD4 T cell	1	0
Immature dendritic cell	Effector memory CD4 T cell	0.239758714567875	0.00591972219255068
Natural killer T cell	Effector memory CD4 T cell	0.144066620402498	0.100620125394292
Type 1 T helper cell	Effector memory CD4 T cell	0.156862221747718	0.0736130448774913
Activated CD4 T cell	Effector memory CD4 T cell	0.587594085304009	0
Eosinophil	Effector memory CD4 T cell	0.0770511930817274	0.381238844682389
Central memory CD4 T cell	Effector memory CD4 T cell	0.227865264506486	0.00898120445335776
T follicular helper cell	Effector memory CD4 T cell	0.0162066940692895	0.854050598808867
Monocyte	Effector memory CD4 T cell	-0.160753750066727	0.0666787930562141
CD56dim natural killer cell	Immature dendritic cell	-0.0769444296161853	0.381900498534072
Memory B cell	Immature dendritic cell	0.353162867666684	3.9403653762107e-05
Natural killer cell	Immature dendritic cell	0.221358031281695	0.0111908759595779
Effector memory CD8 T cell	Immature dendritic cell	0.129957828431111	0.138883695898662
Type 2 T helper cell	Immature dendritic cell	0.241899322051994	0.00548057117051991
Effector memory CD4 T cell	Immature dendritic cell	0.239758714567875	0.00591972219255068
Immature dendritic cell	Immature dendritic cell	1	0
Natural killer T cell	Immature dendritic cell	0.174328724710404	0.0465413042748986
Type 1 T helper cell	Immature dendritic cell	0.246490151070304	0.00463559172738237
Activated CD4 T cell	Immature dendritic cell	0.0844605775903486	0.337036195286601
Eosinophil	Immature dendritic cell	0.219804622858058	0.0117843301374117
Central memory CD4 T cell	Immature dendritic cell	0.279357283937437	0.00128139888568006
T follicular helper cell	Immature dendritic cell	0.355757219879357	3.4310605869285e-05
Monocyte	Immature dendritic cell	0.396215235146533	3.40384674938613e-06
CD56dim natural killer cell	Natural killer T cell	0.467442481182939	2.6970682925635e-08
Memory B cell	Natural killer T cell	-0.0518443388672396	0.556001577848309
Natural killer cell	Natural killer T cell	0.687081620669407	0
Effector memory CD8 T cell	Natural killer T cell	0.376704211818716	1.07562605227484e-05
Type 2 T helper cell	Natural killer T cell	0.0203544547055997	0.817279214766533
Effector memory CD4 T cell	Natural killer T cell	0.144066620402498	0.100620125394292
Immature dendritic cell	Natural killer T cell	0.174328724710404	0.0465413042748986
Natural killer T cell	Natural killer T cell	1	0
Type 1 T helper cell	Natural killer T cell	0.590743607537501	0
Activated CD4 T cell	Natural killer T cell	0.290978487161693	0.000783278692631191
Eosinophil	Natural killer T cell	0.401884375166818	2.40479863559908e-06
Central memory CD4 T cell	Natural killer T cell	0.36233384935675	2.40337505674338e-05
T follicular helper cell	Natural killer T cell	0.696834463246677	0
Monocyte	Natural killer T cell	0.604478727379491	0
CD56dim natural killer cell	Type 1 T helper cell	0.430256766134629	3.85073455014072e-07
Memory B cell	Type 1 T helper cell	0.0527785191907329	0.548898259525919
Natural killer cell	Type 1 T helper cell	0.602044520365131	0
Effector memory CD8 T cell	Type 1 T helper cell	0.5393797042652	0
Type 2 T helper cell	Type 1 T helper cell	0.0473976405274115	0.590409537388481
Effector memory CD4 T cell	Type 1 T helper cell	0.156862221747718	0.0736130448774913
Immature dendritic cell	Type 1 T helper cell	0.246490151070304	0.00463559172738237
Natural killer T cell	Type 1 T helper cell	0.590743607537501	0
Type 1 T helper cell	Type 1 T helper cell	1	0
Activated CD4 T cell	Type 1 T helper cell	0.255634441893984	0.00329193843620012
Eosinophil	Type 1 T helper cell	0.359472588480222	2.8085427180368e-05
Central memory CD4 T cell	Type 1 T helper cell	0.50211925479101	1.54345880722077e-09
T follicular helper cell	Type 1 T helper cell	0.551134361821385	0
Monocyte	Type 1 T helper cell	0.476480008541077	1.34039539211071e-08
CD56dim natural killer cell	Activated CD4 T cell	0.0592377088560295	0.501032884478408
Memory B cell	Activated CD4 T cell	0.297939465115038	0.000577649135605724
Natural killer cell	Activated CD4 T cell	0.155084610046442	0.0769694222561125
Effector memory CD8 T cell	Activated CD4 T cell	0.184375166817915	0.0351488609702068
Type 2 T helper cell	Activated CD4 T cell	0.485437463300059	6.52513400508469e-09
Effector memory CD4 T cell	Activated CD4 T cell	0.587594085304009	0
Immature dendritic cell	Activated CD4 T cell	0.0844605775903486	0.337036195286601
Natural killer T cell	Activated CD4 T cell	0.290978487161693	0.000783278692631191
Type 1 T helper cell	Activated CD4 T cell	0.255634441893984	0.00329193843620012
Activated CD4 T cell	Activated CD4 T cell	1	0
Eosinophil	Activated CD4 T cell	0.227993380665136	0.00894188231967572
Central memory CD4 T cell	Activated CD4 T cell	0.251086318261891	0.0039086276980585
T follicular helper cell	Activated CD4 T cell	0.00959269737895692	0.913309411481753
Monocyte	Activated CD4 T cell	-0.179896439438424	0.0398972171485191
CD56dim natural killer cell	Eosinophil	0.261821384722148	0.00259399493704838
Memory B cell	Eosinophil	0.00798590722254844	0.927790910596982
Natural killer cell	Eosinophil	0.312037580739871	0.000304763930519108
Effector memory CD8 T cell	Eosinophil	0.498612074947953	2.12002873549047e-09
Type 2 T helper cell	Eosinophil	0.136598515987829	0.1196806688247
Effector memory CD4 T cell	Eosinophil	0.0770511930817274	0.381238844682389
Immature dendritic cell	Eosinophil	0.219804622858058	0.0117843301374117
Natural killer T cell	Eosinophil	0.401884375166818	2.40479863559908e-06
Type 1 T helper cell	Eosinophil	0.359472588480222	2.8085427180368e-05
Activated CD4 T cell	Eosinophil	0.227993380665136	0.00894188231967572
Eosinophil	Eosinophil	1	0
Central memory CD4 T cell	Eosinophil	0.253979608178081	0.00350534924738544
T follicular helper cell	Eosinophil	0.33746330005872	8.88827203959331e-05
Monocyte	Eosinophil	0.132279933806651	0.131917946369059
CD56dim natural killer cell	Central memory CD4 T cell	0.240425986227513	0.0057795727663125
Memory B cell	Central memory CD4 T cell	0.240356589974911	0.00579400889775524
Natural killer cell	Central memory CD4 T cell	0.335178561896119	9.97134915646481e-05
Effector memory CD8 T cell	Central memory CD4 T cell	0.168520792184914	0.0544308680023959
Type 2 T helper cell	Central memory CD4 T cell	-0.071670314418406	0.415449335992955
Effector memory CD4 T cell	Central memory CD4 T cell	0.227865264506486	0.00898120445335776
Immature dendritic cell	Central memory CD4 T cell	0.279357283937437	0.00128139888568006
Natural killer T cell	Central memory CD4 T cell	0.36233384935675	2.40337505674338e-05
Type 1 T helper cell	Central memory CD4 T cell	0.50211925479101	1.54345880722077e-09
Activated CD4 T cell	Central memory CD4 T cell	0.251086318261891	0.0039086276980585
Eosinophil	Central memory CD4 T cell	0.253979608178081	0.00350534924738544
Central memory CD4 T cell	Central memory CD4 T cell	1	0
T follicular helper cell	Central memory CD4 T cell	0.467303688677734	2.72567468435629e-08
Monocyte	Central memory CD4 T cell	0.434628730048577	2.8624270135441e-07
CD56dim natural killer cell	T follicular helper cell	0.300523140981156	0.000514949103140477
Memory B cell	T follicular helper cell	0.141749853200235	0.106257594272042
Natural killer cell	T follicular helper cell	0.658607804409331	0
Effector memory CD8 T cell	T follicular helper cell	0.41214968237869	1.26221484547558e-06
Type 2 T helper cell	T follicular helper cell	-0.00453744728553889	0.958944848467626
Effector memory CD4 T cell	T follicular helper cell	0.0162066940692895	0.854050598808867
Immature dendritic cell	T follicular helper cell	0.355757219879357	3.4310605869285e-05
Natural killer T cell	T follicular helper cell	0.696834463246677	0
Type 1 T helper cell	T follicular helper cell	0.551134361821385	0
Activated CD4 T cell	T follicular helper cell	0.00959269737895692	0.913309411481753
Eosinophil	T follicular helper cell	0.33746330005872	8.88827203959331e-05
Central memory CD4 T cell	T follicular helper cell	0.467303688677734	2.72567468435629e-08
T follicular helper cell	T follicular helper cell	1	0
Monocyte	T follicular helper cell	0.756515240484706	0
CD56dim natural killer cell	Monocyte	0.459205679816367	4.99955702574458e-08
Memory B cell	Monocyte	0.00522607163828538	0.952717219855346
Natural killer cell	Monocyte	0.635584263065179	0
Effector memory CD8 T cell	Monocyte	0.276704211818716	0.001429783454365
Type 2 T helper cell	Monocyte	-0.205258100677948	0.0188243766166351
Effector memory CD4 T cell	Monocyte	-0.160753750066727	0.0666787930562141
Immature dendritic cell	Monocyte	0.396215235146533	3.40384674938613e-06
Natural killer T cell	Monocyte	0.604478727379491	0
Type 1 T helper cell	Monocyte	0.476480008541077	1.34039539211071e-08
Activated CD4 T cell	Monocyte	-0.179896439438424	0.0398972171485191
Eosinophil	Monocyte	0.132279933806651	0.131917946369059
Central memory CD4 T cell	Monocyte	0.434628730048577	2.8624270135441e-07
T follicular helper cell	Monocyte	0.756515240484706	0
Monocyte	Monocyte	1	0
