# Supplementary material for: Identification and validation of mitochondrial and programmed cell death-related prognostic markers in pediatric acute myeloid leukemia
Source: Front Immunol. 2025 Nov 20;16:1671230. doi: 10.3389/fimmu.2025.1671230 (PMC12676267; doi:10.3389/fimmu.2025.1671230)
Supplement: Supplementary file 1 [file DataSheet1.zip › Supplementary materials/Supplementary Table 12.csv]

hubgene	checkpoint	Cor	P value
PDHA1	BTNL2	0.184176048642427	0.0352184797183181
OGG1	BTNL2	0.065351701798658	0.458324323852387
OPA1	BTNL2	0.456904554003591	4.12116587824007e-08
PDHA1	CD160	0.362757501513211	2.0614672723546e-05
OGG1	CD160	0.259634119654154	0.00274716170961742
OPA1	CD160	0.417393996664233	7.05621071574959e-07
PDHA1	CD200R1	0.0479660429037591	0.586408371012331
OGG1	CD200R1	0.0607484447194879	0.490652824265686
OPA1	CD200R1	0.336597908465061	8.46097414935072e-05
PDHA1	CD244	0.230182031708749	0.00829326640757453
OGG1	CD244	-0.173965728927561	0.0470047678085274
OPA1	CD244	0.156301713553622	0.0746583117156018
PDHA1	CD27	0.210596273955053	0.0159028955214463
OGG1	CD27	0.221582234559334	0.0111074317713412
OPA1	CD27	0.0584423210377409	0.506806355921508
PDHA1	CD40	0.216110606950302	0.0133078953396901
OGG1	CD40	0.0999519564405061	0.255644181932652
OPA1	CD40	0.0815619495008808	0.353924352101884
PDHA1	CD44	-0.268744995462553	0.0019740129041228
OGG1	CD44	-0.224395451876368	0.0101060244667298
OPA1	CD44	-0.0450168152458229	0.609222593083117
PDHA1	CTLA4	0.106835508210159	0.224538395875085
OGG1	CTLA4	-0.0345992868633841	0.694815093678417
OPA1	CTLA4	0.513074164878762	3.70786382122676e-10
PDHA1	IDO1	0.137070359233219	0.118480287049878
OGG1	IDO1	0.134988149255982	0.124232760896985
OPA1	IDO1	0.137755964957431	0.116632050237925
PDHA1	IDO2	0.283464513176066	0.00103487687202422
OGG1	IDO2	0.16049680081785	0.067062576528875
OPA1	IDO2	0.281778262152444	0.00111208512714043
PDHA1	PDCD1LG2	0.216459268604949	0.0130186116869944
OGG1	PDCD1LG2	0.152928039148679	0.0811872282203348
OPA1	PDCD1LG2	0.172229714133817	0.049172661341436
PDHA1	TIGIT	0.320009075044179	0.000194511614345097
OGG1	TIGIT	0.117281232077279	0.182174743212312
OPA1	TIGIT	0.409323244087645	1.20733582620244e-06
PDHA1	TIMP3	0.22685864792301	0.00916879514003614
OGG1	TIMP3	0.0614460101082673	0.485677275605239
OPA1	TIMP3	0.295953982872822	0.000598922446481626
PDHA1	TNFRSF14	0.24286553141515	0.0052920749629957
OGG1	TNFRSF14	0.100427053862168	0.253383018823076
OPA1	TNFRSF14	0.131463193295254	0.134336714480635
PDHA1	TNFRSF8	0.119607359146083	0.173596308111176
OGG1	TNFRSF8	0.283328773739773	0.00104090556375684
OPA1	TNFRSF8	-0.146761245881032	0.0943803849170486
