# Supplementary material for: Identification and validation of mitochondrial and programmed cell death-related prognostic markers in pediatric acute myeloid leukemia
Source: Front Immunol. 2025 Nov 20;16:1671230. doi: 10.3389/fimmu.2025.1671230 (PMC12676267; doi:10.3389/fimmu.2025.1671230)
Supplement: Supplementary file 1 [file DataSheet1.zip › Supplementary materials/Supplementary Table 14.xlsx]

## Sheet: drug_wilcox_test_analysis
Supplementary Table 14. Small molecule inhibitors with differences in IC50 between high and low risk groups
Small molecule inhibitor	Pvalue
Saracatinib..AZD0530.	7.38656e-07
Crizotinib..PF.2341066.	1.10107e-06
Imatinib	2.2972e-06
KI20227	4.02154e-06
Cediranib..AZD2171.	4.69348e-06
Rapamycin	7.57814e-06
Midostaurin	1.59133e-05
GW.2580	3.06822e-05
Nilotinib	4.57627e-05
JNJ.28312141	4.66768e-05
Cabozantinib	0.000254816
Tandutinib..MLN518.	0.000268893
GSK690693	0.000550656
RAF265..CHIR.265.	0.000579542
MGCD.265	0.000641596
Go6976	0.00100508
Dasatinib	0.00134481
Regorafenib..BAY.73.4506.	0.0039843
Motesanib..AMG.706.	0.00509216
Entrectinib	0.00554526
Masitinib..AB.1010.	0.0063818
Lestaurtinib..CEP.701.	0.0149794
