# Supplementary material for: Identification and validation of mitochondrial and programmed cell death-related prognostic markers in pediatric acute myeloid leukemia
Source: Front Immunol. 2025 Nov 20;16:1671230. doi: 10.3389/fimmu.2025.1671230 (PMC12676267; doi:10.3389/fimmu.2025.1671230)
Supplement: Supplementary file 1 [file DataSheet1.zip › Supplementary materials/Supplementary Table 9.xlsx]

## Sheet: gsva_limma
Supplementary Table 9. Hallmark pathway differential analysis of high and low risk groups
ID	log2FC	AveExpr	t	P.Value	adj.P.Val	B
HALLMARK_DNA_REPAIR	-0.0306788	0.347908	-3.13926	0.00207637	0.103818	-2.02734
HALLMARK_REACTIVE_OXYGEN_SPECIES_PATHWAY	-0.0314652	0.455035	-2.59205	0.0105792	0.167601	-3.49553
HALLMARK_APICAL_SURFACE	0.0361555	0.416742	2.55149	0.0118283	0.167601	-3.59434
HALLMARK_EPITHELIAL_MESENCHYMAL_TRANSITION	0.0271577	0.345995	2.50537	0.0134081	0.167601	-3.70498
HALLMARK_BILE_ACID_METABOLISM	0.0234942	0.346416	2.19972	0.0295098	0.295098	-4.39131
HALLMARK_ESTROGEN_RESPONSE_LATE	0.0270232	0.373274	2.12119	0.0357139	0.297616	-4.55429
HALLMARK_IL6_JAK_STAT3_SIGNALING	0.0334301	0.477651	2.01329	0.0460514	0.328939	-4.76917
HALLMARK_OXIDATIVE_PHOSPHORYLATION	-0.0342906	0.409241	-1.83822	0.0682039	0.405889	-5.09523
HALLMARK_KRAS_SIGNALING_DN	0.0183858	0.308902	1.8064	0.0730601	0.405889	-5.15149
HALLMARK_APOPTOSIS	0.0215571	0.418161	1.64808	0.101637	0.508187	-5.41737
HALLMARK_MITOTIC_SPINDLE	-0.0143723	0.315018	-1.54691	0.124201	0.56455	-5.57501
HALLMARK_ESTROGEN_RESPONSE_EARLY	0.0149175	0.334805	1.47414	0.142747	0.577632	-5.68243
HALLMARK_APICAL_JUNCTION	0.0119775	0.326565	1.44702	0.150184	0.577632	-5.72119
HALLMARK_ALLOGRAFT_REJECTION	0.0179549	0.381134	1.25912	0.210135	0.646687	-5.97047
HALLMARK_MYC_TARGETS_V2	-0.0240084	0.447492	-1.23798	0.217851	0.646687	-5.99641
HALLMARK_MYC_TARGETS_V1	0.0215636	0.388726	1.2358	0.218658	0.646687	-5.99906
HALLMARK_PROTEIN_SECRETION	-0.0148221	0.362105	-1.23252	0.219873	0.646687	-6.00303
HALLMARK_UNFOLDED_PROTEIN_RESPONSE	-0.0121977	0.346887	-1.17615	0.241583	0.670627	-6.06979
HALLMARK_CHOLESTEROL_HOMEOSTASIS	-0.0141925	0.447012	-1.12978	0.260549	0.670627	-6.1224
HALLMARK_NOTCH_SIGNALING	0.0153384	0.462464	1.11163	0.268251	0.670627	-6.14243
HALLMARK_INTERFERON_GAMMA_RESPONSE	0.0156066	0.400604	1.056	0.292836	0.697228	-6.20184
HALLMARK_E2F_TARGETS	0.0207269	0.387024	1.02539	0.306993	0.697712	-6.23325
HALLMARK_MTORC1_SIGNALING	-0.0121551	0.39116	-0.902009	0.368642	0.715516	-6.35061
HALLMARK_TNFA_SIGNALING_VIA_NFKB	-0.0152515	0.429764	-0.893319	0.373259	0.715516	-6.35832
HALLMARK_COAGULATION	0.00978593	0.392622	0.859923	0.39134	0.715516	-6.38725
HALLMARK_XENOBIOTIC_METABOLISM	0.00699496	0.337707	0.850387	0.3966	0.715516	-6.39531
HALLMARK_PEROXISOME	-0.0107396	0.391401	-0.837584	0.403729	0.715516	-6.406
HALLMARK_INFLAMMATORY_RESPONSE	0.0135336	0.420075	0.818397	0.414557	0.715516	-6.4217
HALLMARK_HEDGEHOG_SIGNALING	0.012553	0.459097	0.81762	0.414999	0.715516	-6.42233
HALLMARK_INTERFERON_ALPHA_RESPONSE	0.012769	0.493648	0.741081	0.459918	0.725628	-6.48135
HALLMARK_SPERMATOGENESIS	0.00636506	0.329897	0.709292	0.479353	0.725628	-6.50418
HALLMARK_KRAS_SIGNALING_UP	0.00682651	0.335039	0.709078	0.479486	0.725628	-6.50433
HALLMARK_ANDROGEN_RESPONSE	0.00722723	0.37006	0.684652	0.494725	0.725628	-6.52118
HALLMARK_UV_RESPONSE_UP	-0.005971	0.346257	-0.673899	0.501516	0.725628	-6.52842
HALLMARK_P53_PATHWAY	-0.00545305	0.342552	-0.663798	0.507939	0.725628	-6.53511
HALLMARK_GLYCOLYSIS	0.00636182	0.335645	0.639345	0.52367	0.72732	-6.5509
HALLMARK_G2M_CHECKPOINT	-0.00837643	0.358466	-0.554226	0.580331	0.772467	-6.60125
HALLMARK_WNT_BETA_CATENIN_SIGNALING	0.00702826	0.442032	0.52552	0.600075	0.772467	-6.61662
HALLMARK_ANGIOGENESIS	-0.0104962	0.64625	-0.520413	0.603619	0.772467	-6.61927
HALLMARK_PI3K_AKT_MTOR_SIGNALING	-0.00507493	0.369701	-0.4799	0.632067	0.772467	-6.63937
HALLMARK_UV_RESPONSE_DN	-0.00437415	0.333943	-0.464237	0.643218	0.772467	-6.64671
HALLMARK_PANCREAS_BETA_CELLS	0.00786467	0.55373	0.455298	0.649618	0.772467	-6.65079
HALLMARK_ADIPOGENESIS	0.00396512	0.333078	0.434901	0.664321	0.772467	-6.6598
HALLMARK_HEME_METABOLISM	-0.00637106	0.37414	-0.285905	0.775384	0.823928	-6.71311
HALLMARK_COMPLEMENT	0.00287627	0.339831	0.273828	0.784631	0.823928	-6.71647
HALLMARK_HYPOXIA	0.00305277	0.37407	0.269346	0.78807	0.823928	-6.71768
HALLMARK_IL2_STAT5_SIGNALING	0.00245613	0.344055	0.265883	0.790731	0.823928	-6.7186
HALLMARK_FATTY_ACID_METABOLISM	0.00270298	0.353846	0.265571	0.790971	0.823928	-6.71868
HALLMARK_MYOGENESIS	0.00107129	0.358955	0.104006	0.917318	0.933877	-6.74835
HALLMARK_TGF_BETA_SIGNALING	0.00131522	0.446775	0.0831214	0.933877	0.933877	-6.75029
