# Supplementary material for: Identification and validation of mitochondrial and programmed cell death-related prognostic markers in pediatric acute myeloid leukemia
Source: Front Immunol. 2025 Nov 20;16:1671230. doi: 10.3389/fimmu.2025.1671230 (PMC12676267; doi:10.3389/fimmu.2025.1671230)
Supplement: Supplementary file 1 [file DataSheet1.zip › Supplementary materials/Supplementary Table 13.xlsx]

## Sheet: drug_wilcox_test_analysis
Supplementary Table 13. Drugs obtained from GDSC with differences in IC50 between high and low risk groups
Drug	Pvalue
GDC0810_1925	9.46052e-17
P22077_1933	1.34029e-16
VE821_2111	2.47933e-16
I.BRD9_1928	2.67647e-16
ML323_1629	3.00149e-16
Zoledronate_1802	3.11824e-16
BPD.00008900_1998	3.36534e-16
WIKI4_1940	3.7726e-16
PFI3_1620	5.72597e-16
Cediranib_1922	7.1817e-16
Tamoxifen_1199	9.70265e-16
Gallibiscoquinazole_1830	1.00735e-15
Osimertinib_1919	1.04584e-15
YK.4.279_1239	1.12721e-15
Buparlisib_1873	1.51983e-15
Paclitaxel_1080	2.04648e-15
Carmustine_1807	2.04648e-15
Bortezomib_1191	3.83403e-15
AZD4547_1786	3.97751e-15
AZ960_1250	4.28053e-15
GSK1904529A_1093	4.44045e-15
MN.64_1854	5.33258e-15
Sinularin_1838	8.56256e-15
MIM1_1996	8.87893e-15
Vincristine_1818	9.2068e-15
Vinblastine_1004	9.54657e-15
Docetaxel_1007	1.27477e-14
Tozasertib_1096	1.37006e-14
PD173074_1049	1.76207e-14
RVX.208_1625	2.61131e-14
Picolinici.acid_1635	2.61131e-14
Fulvestrant_1816	2.61131e-14
BMS.345541_1249	2.70604e-14
BDP.00009066_1866	3.01098e-14
Nilotinib_1013	3.47067e-14
Fulvestrant_1200	3.47067e-14
Cyclophosphamide_1512	3.86009e-14
AZD6738_1917	3.99921e-14
Docetaxel_1819	4.29239e-14
Vinorelbine_2048	4.44681e-14
Rapamycin_1084	4.77222e-14
Afatinib_1032	5.69168e-14
MIRA.1_1931	6.32476e-14
CZC24832_1615	6.78476e-14
OF.1_1853	7.80561e-14
EPZ5676_1563	8.37122e-14
EPZ004777_1237	9.62594e-14
Temozolomide_1375	1.18619e-13
Ipatasertib_1924	1.22812e-13
GSK2606414_1618	1.56529e-13
AGI.5198_1913	1.86027e-13
IWP.2_1576	2.0628e-13
GSK343_1627	2.44949e-13
Pevonedistat_1529	2.62337e-13
AMG.319_2045	2.62337e-13
KRAS..G12C..Inhibitor.12_1855	2.90716e-13
JAK_8517_1739	3.56814e-13
GSK2578215A_1927	4.08862e-13
Dinaciclib_1180	4.68345e-13
Olaparib_1017	5.01195e-13
AZD5991_1720	5.01195e-13
AZD3759_1915	5.73825e-13
Ruxolitinib_1507	5.9354e-13
LGK974_1598	6.79269e-13
MG.132_1862	9.19062e-13
AGI.6780_1634	9.50361e-13
Podophyllotoxin.bromide_1825	9.50361e-13
Talazoparib_1259	1.05067e-12
Wnt.C59_1622	1.20072e-12
PAK_5339_1730	1.20072e-12
UMI.77_1939	1.46601e-12
Dactinomycin_1811	1.78857e-12
Navitoclax_1011	2.04129e-12
MK.1775_1179	2.04129e-12
AZD1208_1449	2.18047e-12
Telomerase.Inhibitor.IX_1930	2.18047e-12
Wee1.Inhibitor_1046	2.93093e-12
Vorinostat_1012	3.23342e-12
AT13148_2170	3.23342e-12
I.BET.762_1624	3.34089e-12
CDK9_5576_1708	3.34089e-12
Fludarabine_1813	4.47983e-12
LY2109761_1852	4.47983e-12
Gefitinib_1010	7.51521e-12
RO.3306_1052	8.01427e-12
Gemcitabine_1190	9.11172e-12
Luminespib_1559	9.11172e-12
Eg5_9814_1712	9.11172e-12
Acetalax_1804	9.71437e-12
BIBR.1532_2043	9.71437e-12
LCL161_1557	1.0356e-11
Leflunomide_1578	1.0356e-11
IRAK4_4710_1716	1.0356e-11
Alisertib_1051	1.21473e-11
Camptothecin_1003	1.47003e-11
Alpelisib_1560	1.77766e-11
Cytarabine_1006	1.89358e-11
Oxaliplatin_1806	2.14806e-11
Ibrutinib_1799	2.5136e-11
Irinotecan_1088	2.84927e-11
Nelarabine_1814	3.22869e-11
TAF1_5496_1732	5.82033e-11
GSK591_2110	5.82033e-11
Epirubicin_1511	6.19009e-11
AZD1332_1463	6.38349e-11
Ulixertinib_1908	6.38349e-11
Axitinib_1021	8.67314e-11
Sorafenib_1085	8.67314e-11
Pyridostatin_2044	8.94208e-11
Ulixertinib_2047	1.04139e-10
MK.8776_2046	1.17596e-10
Savolitinib_1936	1.24948e-10
AZD5438_1401	1.41023e-10
Cisplatin_1005	1.90575e-10
Lapatinib_1558	2.02355e-10
Linsitinib_1510	3.25983e-10
Dactolisib_1057	3.7795e-10
NVP.ADW742_1932	3.89274e-10
Sepantronium.bromide_1941	5.53868e-10
ZM447439_1050	7.63231e-10
OTX015_1626	8.32616e-10
Oxaliplatin_1089	1.28284e-09
VE.822_1613	1.56707e-09
Teniposide_1809	1.80676e-09
Afuresertib_1912	1.85881e-09
Daporinad_1248	2.08203e-09
AZ6102_2109	3.45418e-09
Taselisib_1561	4.19816e-09
MK.2206_1053	5.09723e-09
Crizotinib_1083	5.38681e-09
Niraparib_1177	6.53193e-09
XAV939_1268	6.71373e-09
Dactinomycin_1911	6.71373e-09
Topotecan_1808	8.13151e-09
SB505124_1194	1.01094e-08
Dihydrorotenone_1827	1.18923e-08
IGF1R_3801_1738	1.92732e-08
AZD5153_1706	1.97933e-08
Foretinib_2040	4.59032e-08
WEHI.539_1997	5.09172e-08
Erlotinib_1168	3.3462e-07
PCI.34051_1621	2.24572e-06
Dasatinib_1079	7.57814e-06
BI.2536_1086	8.36928e-05
Sabutoclax_1849	0.00068634
