# Supplementary material for: Identification and validation of mitochondrial and programmed cell death-related prognostic markers in pediatric acute myeloid leukemia
Source: Front Immunol. 2025 Nov 20;16:1671230. doi: 10.3389/fimmu.2025.1671230 (PMC12676267; doi:10.3389/fimmu.2025.1671230)
Supplement: Supplementary file 1 [file DataSheet1.zip › Supplementary materials/Supplementary Table 5.xlsx]

## Sheet: DEG_con_gene_GO
Supplementary Table 5. GO analysis results of candidate genes
ONTOLOGY	ID	Description	GeneRatio	BgRatio	pvalue	p.adjust	qvalue	geneID	Count
BP	GO:0097193	intrinsic apoptotic signaling pathway	13/26	288/18723	1.79124e-17	2.03664e-14	1.04646e-14	BAX/POLB/DNM1L/PMAIP1/OPA1/VDAC2/HTRA2/TRIAP1/CASP3/CASP9/MCL1/BCL2L1/TRAP1	13
BP	GO:2001233	regulation of apoptotic signaling pathway	11/26	356/18723	6.0299e-13	1.714e-10	8.80683e-11	BAX/DNM1L/PMAIP1/OPA1/VDAC2/HTRA2/PRDX2/TRIAP1/MCL1/BCL2L1/TRAP1	11
CC	GO:0005741	mitochondrial outer membrane	11/26	205/19550	8.66461e-16	6.06523e-14	3.83067e-14	BAX/DNM1L/PMAIP1/MFN2/OPA1/VDAC2/VDAC1/BNIP3L/MCL1/TSPO/BCL2L1	11
CC	GO:0031968	organelle outer membrane	11/26	230/19550	3.11058e-15	7.98889e-14	5.04562e-14	BAX/DNM1L/PMAIP1/MFN2/OPA1/VDAC2/VDAC1/BNIP3L/MCL1/TSPO/BCL2L1	11
CC	GO:0019867	outer membrane	11/26	232/19550	3.42381e-15	7.98889e-14	5.04562e-14	BAX/DNM1L/PMAIP1/MFN2/OPA1/VDAC2/VDAC1/BNIP3L/MCL1/TSPO/BCL2L1	11
BP	GO:0010821	regulation of mitochondrion organization	10/26	144/18723	2.52329e-15	1.43449e-12	7.37065e-13	BAX/DNM1L/PMAIP1/OPA1/VDAC1/HTRA2/TRIAP1/BNIP3L/TSPO/BCL2L1	10
BP	GO:2001242	regulation of intrinsic apoptotic signaling pathway	10/26	164/18723	9.4897e-15	3.5966e-12	1.84799e-12	BAX/DNM1L/PMAIP1/OPA1/VDAC2/HTRA2/TRIAP1/MCL1/BCL2L1/TRAP1	10
BP	GO:0006839	mitochondrial transport	10/26	254/18723	7.76455e-13	1.76566e-10	9.07226e-11	BAX/PMAIP1/MFN2/OPA1/VDAC2/VDAC1/HTRA2/BNIP3L/TSPO/BCL2L1	10
BP	GO:2001234	negative regulation of apoptotic signaling pathway	9/26	224/18723	1.11964e-11	1.81861e-09	9.34435e-10	BAX/OPA1/VDAC2/HTRA2/PRDX2/TRIAP1/MCL1/BCL2L1/TRAP1	9
CC	GO:0005759	mitochondrial matrix	9/26	480/19550	6.48617e-09	1.13508e-07	7.16892e-08	DLD/DLAT/OGG1/VDAC2/VDAC1/DAP3/PDHA1/BCL2L1/TRAP1	9
BP	GO:0008637	apoptotic mitochondrial changes	8/26	107/18723	1.25093e-12	2.37052e-10	1.21801e-10	BAX/DNM1L/PMAIP1/OPA1/VDAC2/TRIAP1/BNIP3L/BCL2L1	8
BP	GO:2001243	negative regulation of intrinsic apoptotic signaling pathway	7/26	98/18723	5.25014e-11	6.41787e-09	3.29762e-09	OPA1/VDAC2/HTRA2/TRIAP1/MCL1/BCL2L1/TRAP1	7
BP	GO:0008630	intrinsic apoptotic signaling pathway in response to DNA damage	7/26	99/18723	5.64457e-11	6.41787e-09	3.29762e-09	BAX/POLB/HTRA2/TRIAP1/CASP9/MCL1/BCL2L1	7
BP	GO:0007006	mitochondrial membrane organization	7/26	116/18723	1.74133e-10	1.64991e-08	8.47755e-09	BAX/PMAIP1/MFN2/OPA1/VDAC2/BNIP3L/BCL2L1	7
BP	GO:0010506	regulation of autophagy	7/26	317/18723	1.86269e-07	7.30304e-06	3.75243e-06	DNM1L/VDAC1/HTRA2/BNIP3L/CASP3/MCL1/TSPO	7
BP	GO:0007568	aging	7/26	339/18723	2.93383e-07	1.11192e-05	5.71325e-06	POLB/DLD/OPA1/OGG1/HTRA2/CASP9/TSPO	7
BP	GO:0070997	neuron death	7/26	361/18723	4.48395e-07	1.43012e-05	7.34819e-06	BAX/POLB/HTRA2/CASP3/CASP9/MCL1/BCL2L1	7
BP	GO:0022411	cellular component disassembly	7/26	443/18723	1.76443e-06	4.09419e-05	2.10367e-05	BAX/DNM1L/MFN2/VDAC1/HTRA2/BNIP3L/TSPO	7
BP	GO:0006979	response to oxidative stress	7/26	446/18723	1.84538e-06	4.11412e-05	2.11391e-05	OGG1/HTRA2/PRDX2/CASP3/MCL1/PRDX4/TRAP1	7
BP	GO:0009314	response to radiation	7/26	456/18723	2.13813e-06	4.58688e-05	2.35682e-05	BAX/POLB/OGG1/TRIAP1/CASP3/CASP9/BCL2L1	7
BP	GO:0090199	regulation of release of cytochrome c from mitochondria	6/26	48/18723	4.54741e-11	6.41787e-09	3.29762e-09	BAX/DNM1L/PMAIP1/OPA1/TRIAP1/BCL2L1	6
BP	GO:0001836	release of cytochrome c from mitochondria	6/26	59/18723	1.65291e-10	1.64991e-08	8.47755e-09	BAX/DNM1L/PMAIP1/OPA1/TRIAP1/BCL2L1	6
BP	GO:0010822	positive regulation of mitochondrion organization	6/26	74/18723	6.70292e-10	5.86248e-08	3.01224e-08	BAX/DNM1L/PMAIP1/OPA1/VDAC1/HTRA2	6
BP	GO:0000422	autophagy of mitochondrion	6/26	81/18723	1.16676e-09	8.29129e-08	4.26021e-08	DNM1L/MFN2/VDAC1/HTRA2/BNIP3L/TSPO	6
BP	GO:0061726	mitochondrion disassembly	6/26	81/18723	1.16676e-09	8.29129e-08	4.26021e-08	DNM1L/MFN2/VDAC1/HTRA2/BNIP3L/TSPO	6
BP	GO:1903008	organelle disassembly	6/26	114/18723	9.30162e-09	5.87552e-07	3.01895e-07	DNM1L/MFN2/VDAC1/HTRA2/BNIP3L/TSPO	6
BP	GO:0070585	protein localization to mitochondrion	6/26	125/18723	1.61952e-08	9.69157e-07	4.9797e-07	BAX/DNM1L/MFN2/HTRA2/BNIP3L/TSPO	6
BP	GO:0043281	regulation of cysteine-type endopeptidase activity involved in apoptotic process	6/26	209/18723	3.44097e-07	1.23457e-05	6.34345e-06	BAX/PMAIP1/CYCS/HTRA2/TRIAP1/CASP9	6
BP	GO:0097191	extrinsic apoptotic signaling pathway	6/26	219/18723	4.52808e-07	1.43012e-05	7.34819e-06	BAX/PMAIP1/HTRA2/PRDX2/MCL1/BCL2L1	6
BP	GO:2001020	regulation of response to DNA damage stimulus	6/26	219/18723	4.52808e-07	1.43012e-05	7.34819e-06	PMAIP1/OGG1/TRIAP1/CASP9/MCL1/BCL2L1	6
BP	GO:2000116	regulation of cysteine-type endopeptidase activity	6/26	235/18723	6.84399e-07	1.99529e-05	1.02521e-05	BAX/PMAIP1/CYCS/HTRA2/TRIAP1/CASP9	6
BP	GO:0072593	reactive oxygen species metabolic process	6/26	239/18723	7.55369e-07	2.09477e-05	1.07633e-05	PMAIP1/VDAC1/PRDX2/TSPO/PRDX4/TRAP1	6
BP	GO:0051402	neuron apoptotic process	6/26	246/18723	8.94059e-07	2.31033e-05	1.18709e-05	BAX/POLB/CASP3/CASP9/MCL1/BCL2L1	6
BP	GO:1901214	regulation of neuron death	6/26	319/18723	4.03063e-06	8.18362e-05	4.20489e-05	BAX/HTRA2/CASP3/CASP9/MCL1/BCL2L1	6
BP	GO:0071214	cellular response to abiotic stimulus	6/26	331/18723	4.98344e-06	9.44361e-05	4.85229e-05	BAX/TRIAP1/CASP3/CASP9/TSPO/BCL2L1	6
BP	GO:0104004	cellular response to environmental stimulus	6/26	331/18723	4.98344e-06	9.44361e-05	4.85229e-05	BAX/TRIAP1/CASP3/CASP9/TSPO/BCL2L1	6
BP	GO:0062197	cellular response to chemical stress	6/26	337/18723	5.52441e-06	0.000102971	5.29085e-05	HTRA2/PRDX2/CASP3/MCL1/TSPO/TRAP1	6
BP	GO:0070482	response to oxygen levels	6/26	347/18723	6.53177e-06	0.000119784	6.15472e-05	POLB/DNM1L/PMAIP1/OPA1/BNIP3L/CASP3	6
BP	GO:0052548	regulation of endopeptidase activity	6/26	432/18723	2.26731e-05	0.000314748	0.000161723	BAX/PMAIP1/CYCS/HTRA2/TRIAP1/CASP9	6
BP	GO:0042391	regulation of membrane potential	6/26	434/18723	2.32709e-05	0.000318783	0.000163796	BAX/DLD/PMAIP1/BNIP3L/TSPO/BCL2L1	6
BP	GO:0052547	regulation of peptidase activity	6/26	461/18723	3.26659e-05	0.000399367	0.000205202	BAX/PMAIP1/CYCS/HTRA2/TRIAP1/CASP9	6
BP	GO:0009117	nucleotide metabolic process	6/26	489/18723	4.54229e-05	0.000526999	0.000270781	DLD/DLAT/OPA1/OGG1/PDHA1/FASN	6
BP	GO:0006753	nucleoside phosphate metabolic process	6/26	497/18723	4.97223e-05	0.000565343	0.000290483	DLD/DLAT/OPA1/OGG1/PDHA1/FASN	6
BP	GO:1903146	regulation of autophagy of mitochondrion	5/26	33/18723	7.93627e-10	6.44538e-08	3.31175e-08	DNM1L/VDAC1/HTRA2/BNIP3L/TSPO	5
BP	GO:0010823	negative regulation of mitochondrion organization	5/26	49/18723	6.28164e-09	4.20131e-07	2.15871e-07	DNM1L/OPA1/TRIAP1/TSPO/BCL2L1	5
BP	GO:0046902	regulation of mitochondrial membrane permeability	5/26	63/18723	2.28528e-08	1.23732e-06	6.35756e-07	BAX/PMAIP1/VDAC2/BNIP3L/BCL2L1	5
BP	GO:0038034	signal transduction in absence of ligand	5/26	65/18723	2.68051e-08	1.3251e-06	6.80861e-07	BAX/HTRA2/PRDX2/MCL1/BCL2L1	5
BP	GO:0097192	extrinsic apoptotic signaling pathway in absence of ligand	5/26	65/18723	2.68051e-08	1.3251e-06	6.80861e-07	BAX/HTRA2/PRDX2/MCL1/BCL2L1	5
BP	GO:0051881	regulation of mitochondrial membrane potential	5/26	74/18723	5.18376e-08	2.35757e-06	1.21136e-06	BAX/PMAIP1/BNIP3L/TSPO/BCL2L1	5
BP	GO:0090559	regulation of membrane permeability	5/26	78/18723	6.76809e-08	2.95974e-06	1.52076e-06	BAX/PMAIP1/VDAC2/BNIP3L/BCL2L1	5
BP	GO:0097194	execution phase of apoptosis	5/26	85/18723	1.04472e-07	4.39945e-06	2.26051e-06	BAX/HTRA2/CASP3/CASP9/BCL2L1	5
BP	GO:0072655	establishment of protein localization to mitochondrion	5/26	120/18723	5.87404e-07	1.80508e-05	9.2748e-06	BAX/MFN2/HTRA2/BNIP3L/TSPO	5
BP	GO:2001235	positive regulation of apoptotic signaling pathway	5/26	126/18723	7.48527e-07	2.09477e-05	1.07633e-05	BAX/DNM1L/PMAIP1/HTRA2/MCL1	5
BP	GO:0043280	positive regulation of cysteine-type endopeptidase activity involved in apoptotic process	5/26	129/18723	8.41207e-07	2.26494e-05	1.16377e-05	BAX/PMAIP1/CYCS/HTRA2/CASP9	5
BP	GO:2001056	positive regulation of cysteine-type endopeptidase activity	5/26	148/18723	1.65937e-06	3.93064e-05	2.01963e-05	BAX/PMAIP1/CYCS/HTRA2/CASP9	5
BP	GO:2001236	regulation of extrinsic apoptotic signaling pathway	5/26	151/18723	1.83186e-06	4.11412e-05	2.11391e-05	PMAIP1/HTRA2/PRDX2/MCL1/BCL2L1	5
BP	GO:0010950	positive regulation of endopeptidase activity	5/26	179/18723	4.22132e-06	8.42043e-05	4.32656e-05	BAX/PMAIP1/CYCS/HTRA2/CASP9	5
BP	GO:0010952	positive regulation of peptidase activity	5/26	197/18723	6.73645e-06	0.000121577	6.24683e-05	BAX/PMAIP1/CYCS/HTRA2/CASP9	5
BP	GO:0043523	regulation of neuron apoptotic process	5/26	212/18723	9.62159e-06	0.000156282	8.03005e-05	BAX/CASP3/CASP9/MCL1/BCL2L1	5
BP	GO:0045333	cellular respiration	5/26	230/18723	1.42722e-05	0.000210747	0.000108285	DLD/DLAT/CYCS/PDHA1/TRAP1	5
BP	GO:0048872	homeostasis of number of cells	5/26	272/18723	3.19529e-05	0.000399367	0.000205202	BAX/POLB/PMAIP1/PRDX2/CASP3	5
BP	GO:0016236	macroautophagy	5/26	291/18723	4.40989e-05	0.000522296	0.000268365	MFN2/VDAC1/HTRA2/BNIP3L/CASP3	5
BP	GO:0001666	response to hypoxia	5/26	307/18723	5.68731e-05	0.000633967	0.000325744	DNM1L/PMAIP1/OPA1/BNIP3L/CASP3	5
BP	GO:0015980	energy derivation by oxidation of organic compounds	5/26	318/18723	6.71972e-05	0.00072765	0.000373879	DLD/DLAT/CYCS/PDHA1/TRAP1	5
BP	GO:0009416	response to light stimulus	5/26	320/18723	6.92205e-05	0.000735549	0.000377938	BAX/OGG1/TRIAP1/CASP3/CASP9	5
BP	GO:0036293	response to decreased oxygen levels	5/26	322/18723	7.12906e-05	0.000750532	0.000385636	DNM1L/PMAIP1/OPA1/BNIP3L/CASP3	5
BP	GO:0010639	negative regulation of organelle organization	5/26	348/18723	0.000102812	0.000999118	0.000513364	DNM1L/OPA1/TRIAP1/TSPO/BCL2L1	5
BP	GO:0009150	purine ribonucleotide metabolic process	5/26	368/18723	0.000133627	0.00125565	0.000645176	DLD/DLAT/OPA1/PDHA1/FASN	5
BP	GO:0045862	positive regulation of proteolysis	5/26	372/18723	0.00014056	0.00129932	0.000667615	BAX/PMAIP1/CYCS/HTRA2/CASP9	5
BP	GO:0009259	ribonucleotide metabolic process	5/26	385/18723	0.000165019	0.00147212	0.000756402	DLD/DLAT/OPA1/PDHA1/FASN	5
BP	GO:0006163	purine nucleotide metabolic process	5/26	396/18723	0.000188158	0.00162592	0.000835426	DLD/DLAT/OPA1/PDHA1/FASN	5
BP	GO:0019693	ribose phosphate metabolic process	5/26	396/18723	0.000188158	0.00162592	0.000835426	DLD/DLAT/OPA1/PDHA1/FASN	5
BP	GO:0072521	purine-containing compound metabolic process	5/26	416/18723	0.000236517	0.00193468	0.00099407	DLD/DLAT/OPA1/PDHA1/FASN	5
BP	GO:0006816	calcium ion transport	5/26	422/18723	0.000252728	0.00200945	0.00103249	BAX/DNM1L/OPA1/VDAC1/TSPO	5
BP	GO:0072594	establishment of protein localization to organelle	5/26	422/18723	0.000252728	0.00200945	0.00103249	BAX/MFN2/HTRA2/BNIP3L/TSPO	5
BP	GO:0048732	gland development	5/26	436/18723	0.000293851	0.00228841	0.00117583	BAX/POLB/PRDX2/TSPO/FASN	5
BP	GO:0031667	response to nutrient levels	5/26	474/18723	0.000431353	0.00302746	0.00155556	DNM1L/PMAIP1/OPA1/OGG1/TSPO	5
BP	GO:0006091	generation of precursor metabolites and energy	5/26	490/18723	0.000501961	0.00348006	0.00178811	DLD/DLAT/CYCS/PDHA1/TRAP1	5
CC	GO:0005758	mitochondrial intermembrane space	5/26	86/19550	8.95647e-08	1.25391e-06	7.9194e-07	OPA1/CYCS/HTRA2/TRIAP1/TRAP1	5
CC	GO:0031970	organelle envelope lumen	5/26	96/19550	1.55792e-07	1.81757e-06	1.14794e-06	OPA1/CYCS/HTRA2/TRIAP1/TRAP1	5
CC	GO:0005743	mitochondrial inner membrane	5/26	495/19550	0.000431903	0.00252173	0.00159267	OPA1/CYCS/DAP3/BCL2L1/TRAP1	5
BP	GO:0070584	mitochondrion morphogenesis	4/26	21/18723	1.72032e-08	9.78001e-07	5.02514e-07	BAX/DNM1L/OPA1/BCL2L1	4
BP	GO:0008053	mitochondrial fusion	4/26	27/18723	5.01615e-08	2.35757e-06	1.21136e-06	BAX/DNM1L/MFN2/OPA1	4
BP	GO:0006084	acetyl-CoA metabolic process	4/26	35/18723	1.48533e-07	6.03152e-06	3.0991e-06	DLD/DLAT/PDHA1/FASN	4
BP	GO:2001239	regulation of extrinsic apoptotic signaling pathway in absence of ligand	4/26	43/18723	3.47461e-07	1.23457e-05	6.34345e-06	HTRA2/PRDX2/MCL1/BCL2L1	4
BP	GO:0043525	positive regulation of neuron apoptotic process	4/26	58/18723	1.17779e-06	2.9112e-05	1.49582e-05	BAX/CASP3/CASP9/MCL1	4
BP	GO:2001244	positive regulation of intrinsic apoptotic signaling pathway	4/26	58/18723	1.17779e-06	2.9112e-05	1.49582e-05	BAX/DNM1L/PMAIP1/MCL1	4
BP	GO:0070059	intrinsic apoptotic signaling pathway in response to endoplasmic reticulum stress	4/26	63/18723	1.64583e-06	3.93064e-05	2.01963e-05	BAX/PMAIP1/OPA1/BCL2L1	4
BP	GO:0006919	activation of cysteine-type endopeptidase activity involved in apoptotic process	4/26	78/18723	3.886e-06	8.03342e-05	4.12771e-05	BAX/PMAIP1/CYCS/CASP9	4
BP	GO:1905897	regulation of response to endoplasmic reticulum stress	4/26	82/18723	4.74705e-06	9.30585e-05	4.78151e-05	BAX/PMAIP1/OPA1/BCL2L1	4
BP	GO:0006637	acyl-CoA metabolic process	4/26	96/18723	8.89798e-06	0.00014878	7.64455e-05	DLD/DLAT/PDHA1/FASN	4
BP	GO:0035383	thioester metabolic process	4/26	96/18723	8.89798e-06	0.00014878	7.64455e-05	DLD/DLAT/PDHA1/FASN	4
BP	GO:1901216	positive regulation of neuron death	4/26	97/18723	9.27196e-06	0.000152786	7.8504e-05	BAX/CASP3/CASP9/MCL1	4
BP	GO:0006626	protein targeting to mitochondrion	4/26	100/18723	1.04637e-05	0.000167566	8.60984e-05	MFN2/HTRA2/BNIP3L/TSPO	4
BP	GO:0006090	pyruvate metabolic process	4/26	106/18723	1.31815e-05	0.000197202	0.000101326	DLD/DLAT/VDAC1/PDHA1	4
BP	GO:0033865	nucleoside bisphosphate metabolic process	4/26	128/18723	2.77269e-05	0.000366575	0.000188353	DLD/DLAT/PDHA1/FASN	4
BP	GO:0033875	ribonucleoside bisphosphate metabolic process	4/26	128/18723	2.77269e-05	0.000366575	0.000188353	DLD/DLAT/PDHA1/FASN	4
BP	GO:0034032	purine nucleoside bisphosphate metabolic process	4/26	128/18723	2.77269e-05	0.000366575	0.000188353	DLD/DLAT/PDHA1/FASN	4
BP	GO:0048284	organelle fusion	4/26	141/18723	4.05073e-05	0.000484809	0.000249103	BAX/DNM1L/MFN2/OPA1	4
BP	GO:0010212	response to ionizing radiation	4/26	148/18723	4.89476e-05	0.000562156	0.000288845	BAX/POLB/CASP3/BCL2L1	4
BP	GO:0009411	response to UV	4/26	149/18723	5.02505e-05	0.000565692	0.000290662	BAX/TRIAP1/CASP3/CASP9	4
BP	GO:2000377	regulation of reactive oxygen species metabolic process	4/26	157/18723	6.16068e-05	0.000680068	0.000349431	VDAC1/PRDX2/TSPO/TRAP1	4
BP	GO:0036294	cellular response to decreased oxygen levels	4/26	161/18723	6.79387e-05	0.000728739	0.000374439	DNM1L/PMAIP1/OPA1/BNIP3L	4
BP	GO:0071453	cellular response to oxygen levels	4/26	177/18723	9.80956e-05	0.000961506	0.000494038	DNM1L/PMAIP1/OPA1/BNIP3L	4
BP	GO:0071478	cellular response to radiation	4/26	186/18723	0.000118809	0.00113518	0.000583274	BAX/TRIAP1/CASP9/BCL2L1	4
BP	GO:0009060	aerobic respiration	4/26	189/18723	0.00012637	0.00119736	0.000615223	DLD/DLAT/CYCS/PDHA1	4
BP	GO:1901654	response to ketone	4/26	194/18723	0.00013974	0.00129932	0.000667615	OPA1/CASP9/TSPO/BCL2L1	4
BP	GO:0008406	gonad development	4/26	221/18723	0.000230305	0.00191136	0.00098209	BAX/CASP3/BCL2L1/PRDX4	4
BP	GO:0045137	development of primary sexual characteristics	4/26	227/18723	0.000255093	0.00201417	0.00103492	BAX/CASP3/BCL2L1/PRDX4	4
BP	GO:0097305	response to alcohol	4/26	253/18723	0.000385157	0.00275423	0.00141517	POLB/OGG1/TSPO/BCL2L1	4
BP	GO:0034976	response to endoplasmic reticulum stress	4/26	256/18723	0.000402727	0.00286188	0.00147048	BAX/PMAIP1/OPA1/BCL2L1	4
BP	GO:0009636	response to toxic substance	4/26	262/18723	0.00043958	0.00306627	0.0015755	BAX/HTRA2/PRDX2/PRDX4	4
BP	GO:0007548	sex differentiation	4/26	276/18723	0.000534876	0.00366358	0.00188241	BAX/CASP3/BCL2L1/PRDX4	4
BP	GO:0046034	ATP metabolic process	4/26	277/18723	0.000542202	0.00367482	0.00188819	DNM1L/DLD/CYCS/TSPO	4
BP	GO:0034599	cellular response to oxidative stress	4/26	288/18723	0.00062759	0.00422231	0.0021695	HTRA2/PRDX2/MCL1/TRAP1	4
BP	GO:0006605	protein targeting	4/26	314/18723	0.000866858	0.0056321	0.00289387	MFN2/HTRA2/BNIP3L/TSPO	4
BP	GO:0006790	sulfur compound metabolic process	4/26	339/18723	0.00115192	0.00711809	0.0036574	DLD/DLAT/PDHA1/FASN	4
BP	GO:0032496	response to lipopolysaccharide	4/26	343/18723	0.00120297	0.00731429	0.00375821	PRDX2/CASP3/CASP9/TSPO	4
BP	GO:0002237	response to molecule of bacterial origin	4/26	363/18723	0.00148233	0.00887059	0.00455786	PRDX2/CASP3/CASP9/TSPO	4
BP	GO:0009615	response to virus	4/26	367/18723	0.00154321	0.00899813	0.0046234	BAX/PMAIP1/BNIP3L/BCL2L1	4
BP	GO:0010038	response to metal ion	4/26	373/18723	0.00163779	0.00940489	0.0048324	OGG1/CASP3/CASP9/TSPO	4
BP	GO:0022412	cellular process involved in reproduction in multicellular organism	4/26	384/18723	0.00182159	0.0102532	0.00526828	BAX/DLD/BCL2L1/PRDX4	4
BP	GO:0048608	reproductive structure development	4/26	424/18723	0.00261141	0.0133747	0.00687214	BAX/CASP3/BCL2L1/PRDX4	4
BP	GO:0061458	reproductive system development	4/26	427/18723	0.0026788	0.0136583	0.00701786	BAX/CASP3/BCL2L1/PRDX4	4
CC	GO:0008021	synaptic vesicle	4/26	206/19550	0.000149235	0.00130581	0.000824722	DNM1L/VDAC2/VDAC1/BCL2L1	4
CC	GO:0070382	exocytic vesicle	4/26	224/19550	0.000205767	0.00160041	0.00101078	DNM1L/VDAC2/VDAC1/BCL2L1	4
CC	GO:0098798	mitochondrial protein-containing complex	4/26	268/19550	0.000407025	0.00252173	0.00159267	BAX/DLAT/VDAC1/DAP3	4
CC	GO:0030133	transport vesicle	4/26	412/19550	0.00201233	0.00939089	0.00593109	DNM1L/VDAC2/VDAC1/BCL2L1	4
MF	GO:0051400	BH domain binding	4/26	11/18368	1.03358e-09	1.36433e-07	5.33112e-08	BAX/DNM1L/MCL1/BCL2L1	4
MF	GO:0008017	microtubule binding	4/26	271/18368	0.000536424	0.00505771	0.0019763	POLB/DNM1L/OPA1/OGG1	4
MF	GO:0015631	tubulin binding	4/26	375/18368	0.00179098	0.0114786	0.00448526	POLB/DNM1L/OPA1/OGG1	4
MF	GO:0005525	GTP binding	4/26	377/18368	0.00182614	0.0114786	0.00448526	DNM1L/MFN2/OPA1/DAP3	4
MF	GO:0019001	guanyl nucleotide binding	4/26	398/18368	0.00222492	0.0115033	0.0044949	DNM1L/MFN2/OPA1/DAP3	4
MF	GO:0032561	guanyl ribonucleotide binding	4/26	398/18368	0.00222492	0.0115033	0.0044949	DNM1L/MFN2/OPA1/DAP3	4
MF	GO:0033218	amide binding	4/26	400/18368	0.0022658	0.0115033	0.0044949	DLD/VDAC2/VDAC1/FASN	4
BP	GO:0006086	acetyl-CoA biosynthetic process from pyruvate	3/26	11/18723	3.89358e-07	1.34152e-05	6.89294e-06	DLD/DLAT/PDHA1	3
BP	GO:0010917	negative regulation of mitochondrial membrane potential	3/26	13/18723	6.73644e-07	1.99529e-05	1.02521e-05	BAX/PMAIP1/BNIP3L	3
BP	GO:0045837	negative regulation of membrane potential	3/26	14/18723	8.56575e-07	2.26494e-05	1.16377e-05	BAX/PMAIP1/BNIP3L	3
BP	GO:0006085	acetyl-CoA biosynthetic process	3/26	18/18723	1.91317e-06	4.18322e-05	2.14941e-05	DLD/DLAT/PDHA1	3
BP	GO:0090201	negative regulation of release of cytochrome c from mitochondria	3/26	20/18723	2.66789e-06	5.61738e-05	2.88631e-05	OPA1/TRIAP1/BCL2L1	3
BP	GO:0000423	mitophagy	3/26	28/18723	7.61035e-06	0.000133123	6.84007e-05	MFN2/VDAC1/HTRA2	3
BP	GO:0090200	positive regulation of release of cytochrome c from mitochondria	3/26	28/18723	7.61035e-06	0.000133123	6.84007e-05	BAX/DNM1L/PMAIP1	3
BP	GO:1902175	regulation of oxidative stress-induced intrinsic apoptotic signaling pathway	3/26	29/18723	8.48065e-06	0.000146098	7.5068e-05	HTRA2/MCL1/TRAP1	3
BP	GO:0097345	mitochondrial outer membrane permeabilization	3/26	32/18723	1.148e-05	0.000178805	9.18731e-05	BAX/VDAC2/BNIP3L	3
BP	GO:1902235	regulation of endoplasmic reticulum stress-induced intrinsic apoptotic signaling pathway	3/26	32/18723	1.148e-05	0.000178805	9.18731e-05	PMAIP1/OPA1/BCL2L1	3
BP	GO:1901099	negative regulation of signal transduction in absence of ligand	3/26	33/18723	1.26164e-05	0.000191264	9.82748e-05	PRDX2/MCL1/BCL2L1	3
BP	GO:2001240	negative regulation of extrinsic apoptotic signaling pathway in absence of ligand	3/26	33/18723	1.26164e-05	0.000191264	9.82748e-05	PRDX2/MCL1/BCL2L1	3
BP	GO:0045454	cell redox homeostasis	3/26	35/18723	1.51067e-05	0.000220209	0.000113147	DLD/PRDX2/PRDX4	3
BP	GO:0043029	T cell homeostasis	3/26	37/18723	1.79011e-05	0.00025764	0.00013238	BAX/PMAIP1/CASP3	3
BP	GO:1902110	positive regulation of mitochondrial membrane permeability involved in apoptotic process	3/26	38/18723	1.94176e-05	0.000275973	0.0001418	BAX/VDAC2/BNIP3L	3
BP	GO:1902686	mitochondrial outer membrane permeabilization involved in programmed cell death	3/26	40/18723	2.26995e-05	0.000314748	0.000161723	BAX/VDAC2/BNIP3L	3
BP	GO:0035794	positive regulation of mitochondrial membrane permeability	3/26	43/18723	2.82754e-05	0.000369531	0.000189871	BAX/VDAC2/BNIP3L	3
BP	GO:0008631	intrinsic apoptotic signaling pathway in response to oxidative stress	3/26	45/18723	3.2452e-05	0.000399367	0.000205202	HTRA2/MCL1/TRAP1	3
BP	GO:0035384	thioester biosynthetic process	3/26	45/18723	3.2452e-05	0.000399367	0.000205202	DLD/DLAT/PDHA1	3
BP	GO:0071616	acyl-CoA biosynthetic process	3/26	45/18723	3.2452e-05	0.000399367	0.000205202	DLD/DLAT/PDHA1	3
BP	GO:1902108	regulation of mitochondrial membrane permeability involved in apoptotic process	3/26	45/18723	3.2452e-05	0.000399367	0.000205202	BAX/VDAC2/BNIP3L	3
BP	GO:1905710	positive regulation of membrane permeability	3/26	48/18723	3.94461e-05	0.00047713	0.000245158	BAX/VDAC2/BNIP3L	3
BP	GO:0051646	mitochondrion localization	3/26	50/18723	4.46185e-05	0.000523002	0.000268728	DNM1L/MFN2/OPA1	3
BP	GO:0010332	response to gamma radiation	3/26	56/18723	6.27555e-05	0.000686087	0.000352523	BAX/POLB/BCL2L1	3
BP	GO:0033866	nucleoside bisphosphate biosynthetic process	3/26	60/18723	7.7186e-05	0.000790635	0.000406242	DLD/DLAT/PDHA1	3
BP	GO:0034030	ribonucleoside bisphosphate biosynthetic process	3/26	60/18723	7.7186e-05	0.000790635	0.000406242	DLD/DLAT/PDHA1	3
BP	GO:0034033	purine nucleoside bisphosphate biosynthetic process	3/26	60/18723	7.7186e-05	0.000790635	0.000406242	DLD/DLAT/PDHA1	3
BP	GO:0002260	lymphocyte homeostasis	3/26	62/18723	8.51492e-05	0.000841866	0.000432566	BAX/PMAIP1/CASP3	3
BP	GO:0070265	necrotic cell death	3/26	62/18723	8.51492e-05	0.000841866	0.000432566	BAX/DNM1L/TSPO	3
BP	GO:0061912	selective autophagy	3/26	68/18723	0.000112211	0.00108122	0.00055555	MFN2/VDAC1/HTRA2	3
BP	GO:1903201	regulation of oxidative stress-induced cell death	3/26	74/18723	0.000144343	0.00131295	0.000674614	HTRA2/MCL1/TRAP1	3
BP	GO:0072332	intrinsic apoptotic signaling pathway by p53 class mediator	3/26	76/18723	0.000156249	0.00140996	0.000724461	BAX/PMAIP1/TRIAP1	3
BP	GO:2001021	negative regulation of response to DNA damage stimulus	3/26	81/18723	0.000188761	0.00162592	0.000835426	OGG1/TRIAP1/BCL2L1	3
BP	GO:0008625	extrinsic apoptotic signaling pathway via death domain receptors	3/26	82/18723	0.000195749	0.00167343	0.00085984	BAX/PMAIP1/BCL2L1	3
BP	GO:0006970	response to osmotic stress	3/26	84/18723	0.000210224	0.00178377	0.000916531	BAX/CASP3/TSPO	3
BP	GO:0001776	leukocyte homeostasis	3/26	87/18723	0.000233211	0.00192145	0.000987277	BAX/PMAIP1/CASP3	3
BP	GO:1900407	regulation of cellular response to oxidative stress	3/26	89/18723	0.000249405	0.00200945	0.00103249	HTRA2/MCL1/TRAP1	3
BP	GO:0034644	cellular response to UV	3/26	90/18723	0.000257768	0.00202125	0.00103856	BAX/TRIAP1/CASP9	3
BP	GO:0008585	female gonad development	3/26	95/18723	0.000302308	0.00232246	0.00119332	BAX/CASP3/BCL2L1	3
BP	GO:0036473	cell death in response to oxidative stress	3/26	95/18723	0.000302308	0.00232246	0.00119332	HTRA2/MCL1/TRAP1	3
BP	GO:2001237	negative regulation of extrinsic apoptotic signaling pathway	3/26	97/18723	0.000321427	0.00240436	0.0012354	PRDX2/MCL1/BCL2L1	3
BP	GO:1902882	regulation of response to oxidative stress	3/26	98/18723	0.000331272	0.00246181	0.00126492	HTRA2/MCL1/TRAP1	3
BP	GO:0046545	development of primary female sexual characteristics	3/26	100/18723	0.000351542	0.00252977	0.00129984	BAX/CASP3/BCL2L1	3
BP	GO:0071887	leukocyte apoptotic process	3/26	106/18723	0.000417107	0.00294566	0.00151353	BAX/CASP3/CASP9	3
BP	GO:0046660	female sex differentiation	3/26	114/18723	0.000516088	0.00355632	0.0018273	BAX/CASP3/BCL2L1	3
BP	GO:0043200	response to amino acid	3/26	116/18723	0.000542981	0.00367482	0.00188819	OPA1/CASP3/BCL2L1	3
BP	GO:0071482	cellular response to light stimulus	3/26	123/18723	0.000644137	0.00430814	0.0022136	BAX/TRIAP1/CASP9	3
BP	GO:0001101	response to acid chemical	3/26	135/18723	0.000844162	0.00551616	0.0028343	OPA1/CASP3/BCL2L1	3
BP	GO:0008584	male gonad development	3/26	141/18723	0.000957418	0.00608148	0.00312477	BAX/BCL2L1/PRDX4	3
BP	GO:0016241	regulation of macroautophagy	3/26	141/18723	0.000957418	0.00608148	0.00312477	VDAC1/BNIP3L/CASP3	3
BP	GO:0032355	response to estradiol	3/26	141/18723	0.000957418	0.00608148	0.00312477	OGG1/CASP3/CASP9	3
BP	GO:0046546	development of primary male sexual characteristics	3/26	142/18723	0.000977183	0.00617254	0.00317156	BAX/BCL2L1/PRDX4	3
BP	GO:0044272	sulfur compound biosynthetic process	3/26	148/18723	0.00110123	0.00687964	0.00353488	DLD/DLAT/PDHA1	3
BP	GO:0071456	cellular response to hypoxia	3/26	151/18723	0.00116681	0.00717118	0.00368468	PMAIP1/OPA1/BNIP3L	3
BP	GO:0072331	signal transduction by p53 class mediator	3/26	163/18723	0.00145374	0.00879203	0.0045175	BAX/PMAIP1/TRIAP1	3
BP	GO:0046661	male sex differentiation	3/26	165/18723	0.00150548	0.00896195	0.00460481	BAX/BCL2L1/PRDX4	3
BP	GO:0009152	purine ribonucleotide biosynthetic process	3/26	169/18723	0.00161241	0.00933176	0.00479482	DLD/DLAT/PDHA1	3
BP	GO:0042770	signal transduction in response to DNA damage	3/26	172/18723	0.00169567	0.0095919	0.00492849	PMAIP1/TRIAP1/CASP9	3
BP	GO:0015698	inorganic anion transport	3/26	180/18723	0.00193073	0.0106565	0.00547549	VDAC2/VDAC1/TSPO	3
BP	GO:0009260	ribonucleotide biosynthetic process	3/26	182/18723	0.00199251	0.0108888	0.00559486	DLD/DLAT/PDHA1	3
BP	GO:0060401	cytosolic calcium ion transport	3/26	182/18723	0.00199251	0.0108888	0.00559486	BAX/OPA1/VDAC1	3
BP	GO:0009566	fertilization	3/26	190/18723	0.00225196	0.0119648	0.00614774	BAX/VDAC2/BCL2L1	3
BP	GO:0046390	ribose phosphate biosynthetic process	3/26	190/18723	0.00225196	0.0119648	0.00614774	DLD/DLAT/PDHA1	3
BP	GO:0006164	purine nucleotide biosynthetic process	3/26	191/18723	0.00228579	0.0120881	0.00621109	DLD/DLAT/PDHA1	3
BP	GO:0006006	glucose metabolic process	3/26	196/18723	0.00245972	0.0127703	0.00656163	PMAIP1/DLAT/PDHA1	3
BP	GO:0042098	T cell proliferation	3/26	199/18723	0.00256792	0.0132715	0.00681913	BAX/PRDX2/CASP3	3
BP	GO:0072522	purine-containing compound biosynthetic process	3/26	200/18723	0.00260464	0.0133747	0.00687214	DLD/DLAT/PDHA1	3
BP	GO:1901215	negative regulation of neuron death	3/26	208/18723	0.00291012	0.0147666	0.00758734	BAX/HTRA2/BCL2L1	3
BP	GO:0000302	response to reactive oxygen species	3/26	222/18723	0.00349621	0.0173589	0.00891931	PRDX2/CASP3/TRAP1	3
BP	GO:0050769	positive regulation of neurogenesis	3/26	225/18723	0.00363052	0.0179474	0.00922169	DNM1L/OPA1/TSPO	3
BP	GO:0019318	hexose metabolic process	3/26	237/18723	0.00419934	0.0205804	0.0105746	PMAIP1/DLAT/PDHA1	3
BP	GO:0009165	nucleotide biosynthetic process	3/26	254/18723	0.00509373	0.0245406	0.0126094	DLD/DLAT/PDHA1	3
BP	GO:0051924	regulation of calcium ion transport	3/26	255/18723	0.00514965	0.0247053	0.012694	BAX/VDAC1/TSPO	3
BP	GO:1901293	nucleoside phosphate biosynthetic process	3/26	256/18723	0.00520594	0.0248704	0.0127788	DLD/DLAT/PDHA1	3
BP	GO:0005996	monosaccharide metabolic process	3/26	257/18723	0.0052626	0.0250359	0.0128639	PMAIP1/DLAT/PDHA1	3
BP	GO:0051607	defense response to virus	3/26	265/18723	0.00572938	0.026698	0.0137179	PMAIP1/BNIP3L/BCL2L1	3
BP	GO:0140546	defense response to symbiont	3/26	265/18723	0.00572938	0.026698	0.0137179	PMAIP1/BNIP3L/BCL2L1	3
BP	GO:0051962	positive regulation of nervous system development	3/26	272/18723	0.00615768	0.0282767	0.014529	DNM1L/OPA1/TSPO	3
BP	GO:0007281	germ cell development	3/26	278/18723	0.00653975	0.0296243	0.0152215	BAX/DLD/BCL2L1	3
BP	GO:0046651	lymphocyte proliferation	3/26	288/18723	0.00720756	0.0320117	0.0164482	BAX/PRDX2/CASP3	3
BP	GO:0032943	mononuclear cell proliferation	3/26	291/18723	0.00741555	0.0324288	0.0166625	BAX/PRDX2/CASP3	3
BP	GO:0051604	protein maturation	3/26	294/18723	0.00762709	0.0329411	0.0169257	HTRA2/CASP3/PRDX4	3
BP	GO:0010720	positive regulation of cell development	3/26	298/18723	0.0079147	0.0338309	0.0173829	DNM1L/OPA1/TSPO	3
BP	GO:0070588	calcium ion transmembrane transport	3/26	312/18723	0.00897178	0.037366	0.0191993	BAX/OPA1/VDAC1	3
BP	GO:0070661	leukocyte proliferation	3/26	318/18723	0.00944909	0.0392103	0.0201469	BAX/PRDX2/CASP3	3
BP	GO:0043010	camera-type eye development	3/26	322/18723	0.00977546	0.0402706	0.0206918	BAX/MFN2/OPA1	3
BP	GO:0048545	response to steroid hormone	3/26	339/18723	0.0112361	0.0456267	0.0234438	CASP3/CASP9/TSPO	3
BP	GO:0050767	regulation of neurogenesis	3/26	364/18723	0.0136037	0.0530222	0.0272438	DNM1L/OPA1/TSPO	3
BP	GO:0001701	in utero embryonic development	3/26	367/18723	0.0139056	0.0532344	0.0273528	POLB/MFN2/BCL2L1	3
BP	GO:0001654	eye development	3/26	371/18723	0.014314	0.054547	0.0280272	BAX/MFN2/OPA1	3
BP	GO:0150063	visual system development	3/26	375/18723	0.0147294	0.054547	0.0280272	BAX/MFN2/OPA1	3
BP	GO:0030900	forebrain development	3/26	379/18723	0.0151516	0.054547	0.0280272	BAX/HTRA2/CASP3	3
BP	GO:0030099	myeloid cell differentiation	3/26	381/18723	0.0153652	0.054547	0.0280272	CASP3/CASP9/FASN	3
BP	GO:0048880	sensory system development	3/26	381/18723	0.0153652	0.054547	0.0280272	BAX/MFN2/OPA1	3
BP	GO:0045786	negative regulation of cell cycle	3/26	385/18723	0.0157977	0.0557826	0.0286621	HTRA2/TRIAP1/CASP3	3
BP	GO:0010959	regulation of metal ion transport	3/26	406/18723	0.0181817	0.0588963	0.0302619	BAX/VDAC1/TSPO	3
BP	GO:1903131	mononuclear cell differentiation	3/26	426/18723	0.0206303	0.0615841	0.031643	BAX/PRDX2/FASN	3
BP	GO:0031331	positive regulation of cellular catabolic process	3/26	427/18723	0.0207574	0.061783	0.0317452	BAX/VDAC1/BNIP3L	3
BP	GO:0051960	regulation of nervous system development	3/26	443/18723	0.0228491	0.0659378	0.03388	DNM1L/OPA1/TSPO	3
BP	GO:0009410	response to xenobiotic stimulus	3/26	462/18723	0.0254789	0.0708301	0.0363937	OGG1/CASP3/TSPO	3
BP	GO:0042110	T cell activation	3/26	487/18723	0.0291804	0.0760966	0.0390998	BAX/PRDX2/CASP3	3
BP	GO:0009896	positive regulation of catabolic process	3/26	492/18723	0.0299536	0.0768009	0.0394617	BAX/VDAC1/BNIP3L	3
CC	GO:0046930	pore complex	3/26	26/19550	5.31995e-06	5.31995e-05	3.35997e-05	BAX/VDAC2/VDAC1	3
CC	GO:1990204	oxidoreductase complex	3/26	112/19550	0.000432297	0.00252173	0.00159267	DLD/DLAT/PDHA1	3
CC	GO:0005874	microtubule	3/26	429/19550	0.0187635	0.062545	0.0395021	POLB/DNM1L/OPA1	3
CC	GO:0005635	nuclear envelope	3/26	468/19550	0.0235576	0.0716969	0.0452823	BAX/BNIP3L/BCL2L1	3
MF	GO:0070513	death domain binding	3/26	11/18368	4.12315e-07	2.72128e-05	1.06334e-05	BAX/MCL1/BCL2L1	3
MF	GO:0016620	oxidoreductase activity, acting on the aldehyde or oxo group of donors, NAD or NADP as acceptor	3/26	37/18368	1.89478e-05	0.000833704	0.00032577	DLD/DLAT/PDHA1	3
MF	GO:0016903	oxidoreductase activity, acting on the aldehyde or oxo group of donors	3/26	44/18368	3.20851e-05	0.00105881	0.000413728	DLD/DLAT/PDHA1	3
MF	GO:0015485	cholesterol binding	3/26	50/18368	4.72164e-05	0.00124651	0.000487075	VDAC2/VDAC1/TSPO	3
MF	GO:0032934	sterol binding	3/26	60/18368	8.16657e-05	0.00162358	0.000634414	VDAC2/VDAC1/TSPO	3
MF	GO:0043178	alcohol binding	3/26	89/18368	0.000263744	0.00316492	0.00123669	VDAC2/VDAC1/TSPO	3
MF	GO:0005496	steroid binding	3/26	100/18368	0.000371681	0.00377399	0.00147469	VDAC2/VDAC1/TSPO	3
MF	GO:0016829	lyase activity	3/26	196/18368	0.00259621	0.0122393	0.00478249	POLB/OGG1/FASN	3
MF	GO:0046982	protein heterodimerization activity	3/26	328/18368	0.0108224	0.0396822	0.0155058	BAX/MCL1/BCL2L1	3
MF	GO:0003924	GTPase activity	3/26	337/18368	0.0116427	0.0415362	0.0162302	DNM1L/MFN2/OPA1	3
MF	GO:0004175	endopeptidase activity	3/26	430/18368	0.0222226	0.0538039	0.0210238	HTRA2/CASP3/CASP9	3
MF	GO:0005543	phospholipid binding	3/26	466/18368	0.0273685	0.0623444	0.0243611	OPA1/VDAC2/VDAC1	3
MF	GO:0015267	channel activity	3/26	480/18368	0.0295291	0.0623444	0.0243611	BAX/VDAC2/VDAC1	3
MF	GO:0022803	passive transmembrane transporter activity	3/26	481/18368	0.0296869	0.0623444	0.0243611	BAX/VDAC2/VDAC1	3
BP	GO:0032025	response to cobalt ion	2/26	10/18723	8.28759e-05	0.000833893	0.000428469	CASP3/CASP9	2
BP	GO:2001269	positive regulation of cysteine-type endopeptidase activity involved in apoptotic signaling pathway	2/26	10/18723	8.28759e-05	0.000833893	0.000428469	BAX/HTRA2	2
BP	GO:0010635	regulation of mitochondrial fusion	2/26	13/18723	0.000143284	0.00131295	0.000674614	DNM1L/OPA1	2
BP	GO:0036444	calcium import into the mitochondrion	2/26	14/18723	0.000167022	0.00147212	0.000756402	OPA1/VDAC1	2
BP	GO:1904923	regulation of autophagy of mitochondrion in response to mitochondrial depolarization	2/26	14/18723	0.000167022	0.00147212	0.000756402	MFN2/HTRA2	2
BP	GO:0048311	mitochondrion distribution	2/26	16/18723	0.000219872	0.0018382	0.000944498	DNM1L/OPA1	2
BP	GO:2001267	regulation of cysteine-type endopeptidase activity involved in apoptotic signaling pathway	2/26	16/18723	0.000219872	0.0018382	0.000944498	BAX/HTRA2	2
BP	GO:0034349	glial cell apoptotic process	2/26	17/18723	0.000248976	0.00200945	0.00103249	CASP3/CASP9	2
BP	GO:0030220	platelet formation	2/26	19/18723	0.000312516	0.00235318	0.00120911	CASP3/CASP9	2
BP	GO:0036344	platelet morphogenesis	2/26	19/18723	0.000312516	0.00235318	0.00120911	CASP3/CASP9	2
BP	GO:0098780	response to mitochondrial depolarisation	2/26	19/18723	0.000312516	0.00235318	0.00120911	MFN2/HTRA2	2
BP	GO:0006851	mitochondrial calcium ion transmembrane transport	2/26	20/18723	0.000346944	0.00251258	0.00129101	OPA1/VDAC1	2
BP	GO:0061003	positive regulation of dendritic spine morphogenesis	2/26	20/18723	0.000346944	0.00251258	0.00129101	DNM1L/OPA1	2
BP	GO:1902176	negative regulation of oxidative stress-induced intrinsic apoptotic signaling pathway	2/26	20/18723	0.000346944	0.00251258	0.00129101	HTRA2/TRAP1	2
BP	GO:1902236	negative regulation of endoplasmic reticulum stress-induced intrinsic apoptotic signaling pathway	2/26	20/18723	0.000346944	0.00251258	0.00129101	OPA1/BCL2L1	2
BP	GO:1902230	negative regulation of intrinsic apoptotic signaling pathway in response to DNA damage	2/26	29/18723	0.000735689	0.00489169	0.00251344	TRIAP1/BCL2L1	2
BP	GO:0006099	tricarboxylic acid cycle	2/26	30/18723	0.000787566	0.00520618	0.00267503	DLAT/PDHA1	2
BP	GO:0001782	B cell homeostasis	2/26	31/18723	0.000841163	0.00551616	0.0028343	BAX/CASP3	2
BP	GO:0042744	hydrogen peroxide catabolic process	2/26	32/18723	0.000896475	0.00579143	0.00297574	PRDX2/PRDX4	2
BP	GO:1905898	positive regulation of response to endoplasmic reticulum stress	2/26	35/18723	0.00107266	0.0067382	0.0034622	BAX/PMAIP1	2
BP	GO:1902229	regulation of intrinsic apoptotic signaling pathway in response to DNA damage	2/26	36/18723	0.00113479	0.00705057	0.00362271	TRIAP1/BCL2L1	2
BP	GO:0050775	positive regulation of dendrite morphogenesis	2/26	37/18723	0.00119861	0.00731429	0.00375821	DNM1L/OPA1	2
BP	GO:0071470	cellular response to osmotic stress	2/26	41/18723	0.00147074	0.00884779	0.00454615	CASP3/TSPO	2
BP	GO:0000266	mitochondrial fission	2/26	42/18723	0.00154296	0.00899813	0.0046234	DNM1L/OPA1	2
BP	GO:0060999	positive regulation of dendritic spine development	2/26	42/18723	0.00154296	0.00899813	0.0046234	DNM1L/OPA1	2
BP	GO:0071312	cellular response to alkaloid	2/26	42/18723	0.00154296	0.00899813	0.0046234	CASP3/BCL2L1	2
BP	GO:0006284	base-excision repair	2/26	43/18723	0.00161685	0.00933176	0.00479482	POLB/OGG1	2
BP	GO:1903214	regulation of protein targeting to mitochondrion	2/26	44/18723	0.0016924	0.0095919	0.00492849	HTRA2/BNIP3L	2
BP	GO:1903573	negative regulation of response to endoplasmic reticulum stress	2/26	44/18723	0.0016924	0.0095919	0.00492849	OPA1/BCL2L1	2
BP	GO:0046677	response to antibiotic	2/26	47/18723	0.00192897	0.0106565	0.00547549	CASP3/CASP9	2
BP	GO:0061001	regulation of dendritic spine morphogenesis	2/26	47/18723	0.00192897	0.0106565	0.00547549	DNM1L/OPA1	2
BP	GO:0097300	programmed necrotic cell death	2/26	47/18723	0.00192897	0.0106565	0.00547549	BAX/DNM1L	2
BP	GO:0120009	intermembrane lipid transfer	2/26	48/18723	0.00201113	0.0108888	0.00559486	TRIAP1/TSPO	2
BP	GO:2001238	positive regulation of extrinsic apoptotic signaling pathway	2/26	48/18723	0.00201113	0.0108888	0.00559486	PMAIP1/HTRA2	2
BP	GO:1902041	regulation of extrinsic apoptotic signaling pathway via death domain receptors	2/26	49/18723	0.00209492	0.0112887	0.00580035	PMAIP1/BCL2L1	2
BP	GO:1903747	regulation of establishment of protein localization to mitochondrion	2/26	50/18723	0.00218035	0.0116937	0.00600841	HTRA2/BNIP3L	2
BP	GO:2000378	negative regulation of reactive oxygen species metabolic process	2/26	52/18723	0.0023561	0.0124022	0.00637249	VDAC1/TRAP1	2
BP	GO:0001541	ovarian follicle development	2/26	53/18723	0.00244641	0.0127595	0.00655604	BAX/BCL2L1	2
BP	GO:1903202	negative regulation of oxidative stress-induced cell death	2/26	53/18723	0.00244641	0.0127595	0.00655604	HTRA2/TRAP1	2
BP	GO:0042743	hydrogen peroxide metabolic process	2/26	58/18723	0.00292215	0.0147666	0.00758734	PRDX2/PRDX4	2
BP	GO:0060997	dendritic spine morphogenesis	2/26	61/18723	0.00322679	0.0161624	0.00830452	DNM1L/OPA1	2
BP	GO:0060998	regulation of dendritic spine development	2/26	61/18723	0.00322679	0.0161624	0.00830452	DNM1L/OPA1	2
BP	GO:0016239	positive regulation of macroautophagy	2/26	63/18723	0.00343782	0.0171438	0.00880881	VDAC1/BNIP3L	2
BP	GO:0048814	regulation of dendrite morphogenesis	2/26	67/18723	0.00387874	0.0190914	0.00980952	DNM1L/OPA1	2
BP	GO:0033555	multicellular organismal response to stress	2/26	71/18723	0.00434459	0.0211103	0.0108468	VDAC1/TSPO	2
BP	GO:0071230	cellular response to amino acid stimulus	2/26	71/18723	0.00434459	0.0211103	0.0108468	OPA1/BCL2L1	2
BP	GO:0030330	DNA damage response, signal transduction by p53 class mediator	2/26	72/18723	0.00446492	0.0216026	0.0110998	PMAIP1/TRIAP1	2
BP	GO:0010770	positive regulation of cell morphogenesis involved in differentiation	2/26	79/18723	0.00535006	0.0253459	0.0130232	DNM1L/OPA1	2
BP	GO:0071229	cellular response to acid chemical	2/26	80/18723	0.00548257	0.0258659	0.0132904	OPA1/BCL2L1	2
BP	GO:1903533	regulation of protein targeting	2/26	81/18723	0.0056166	0.0263887	0.013559	HTRA2/BNIP3L	2
BP	GO:0048678	response to axon injury	2/26	83/18723	0.00588913	0.0273304	0.0140428	BAX/TSPO	2
BP	GO:0097061	dendritic spine organization	2/26	84/18723	0.00602764	0.0278595	0.0143147	DNM1L/OPA1	2
BP	GO:0010507	negative regulation of autophagy	2/26	85/18723	0.00616764	0.0282767	0.014529	MCL1/TSPO	2
BP	GO:0019646	aerobic electron transport chain	2/26	87/18723	0.00645209	0.0293441	0.0150775	DLD/CYCS	2
BP	GO:1903578	regulation of ATP metabolic process	2/26	87/18723	0.00645209	0.0293441	0.0150775	DNM1L/TSPO	2
BP	GO:0001843	neural tube closure	2/26	88/18723	0.00659653	0.0297629	0.0152927	OPA1/CASP3	2
BP	GO:0060606	tube closure	2/26	89/18723	0.00674244	0.030301	0.0155692	OPA1/CASP3	2
BP	GO:0099175	regulation of postsynapse organization	2/26	90/18723	0.00688982	0.0308414	0.0158469	DNM1L/OPA1	2
BP	GO:0070509	calcium ion import	2/26	92/18723	0.00718896	0.0320117	0.0164482	OPA1/VDAC1	2
BP	GO:0033273	response to vitamin	2/26	93/18723	0.00734072	0.0322255	0.016558	OGG1/TSPO	2
BP	GO:0106027	neuron projection organization	2/26	93/18723	0.00734072	0.0322255	0.016558	DNM1L/OPA1	2
BP	GO:1901796	regulation of signal transduction by p53 class mediator	2/26	93/18723	0.00734072	0.0322255	0.016558	PMAIP1/TRIAP1	2
BP	GO:0014020	primary neural tube formation	2/26	94/18723	0.00749393	0.032646	0.0167741	OPA1/CASP3	2
BP	GO:0042773	ATP synthesis coupled electron transport	2/26	95/18723	0.00764859	0.0329411	0.0169257	DLD/CYCS	2
BP	GO:0042775	mitochondrial ATP synthesis coupled electron transport	2/26	95/18723	0.00764859	0.0329411	0.0169257	DLD/CYCS	2
BP	GO:0010769	regulation of cell morphogenesis involved in differentiation	2/26	96/18723	0.00780469	0.0334865	0.017206	DNM1L/OPA1	2
BP	GO:0042100	B cell proliferation	2/26	99/18723	0.00828162	0.0351351	0.018053	BAX/CASP3	2
BP	GO:0060996	dendritic spine development	2/26	99/18723	0.00828162	0.0351351	0.018053	DNM1L/OPA1	2
BP	GO:0098869	cellular oxidant detoxification	2/26	101/18723	0.00860672	0.0363786	0.018692	PRDX2/PRDX4	2
BP	GO:0001841	neural tube formation	2/26	102/18723	0.00877141	0.0368011	0.018909	OPA1/CASP3	2
BP	GO:1990542	mitochondrial transmembrane transport	2/26	102/18723	0.00877141	0.0368011	0.018909	OPA1/VDAC1	2
BP	GO:0050773	regulation of dendrite development	2/26	103/18723	0.00893751	0.0373601	0.0191963	DNM1L/OPA1	2
BP	GO:0021761	limbic system development	2/26	107/18723	0.00961598	0.0397577	0.0204282	BAX/CASP3	2
BP	GO:0022904	respiratory electron transport chain	2/26	114/18723	0.0108569	0.0445644	0.022898	DLD/CYCS	2
BP	GO:0043279	response to alkaloid	2/26	115/18723	0.0110397	0.0451517	0.0231997	CASP3/BCL2L1	2
BP	GO:1990748	cellular detoxification	2/26	116/18723	0.0112239	0.0456267	0.0234438	PRDX2/PRDX4	2
BP	GO:0022612	gland morphogenesis	2/26	118/18723	0.0115963	0.0469216	0.0241091	BAX/POLB	2
BP	GO:0048593	camera-type eye morphogenesis	2/26	120/18723	0.0119741	0.0482784	0.0248063	BAX/MFN2	2
BP	GO:0001838	embryonic epithelial tube formation	2/26	121/18723	0.012165	0.0488749	0.0251128	OPA1/CASP3	2
BP	GO:0050868	negative regulation of T cell activation	2/26	122/18723	0.0123573	0.049299	0.0253307	PRDX2/CASP3	2
BP	GO:0051928	positive regulation of calcium ion transport	2/26	122/18723	0.0123573	0.049299	0.0253307	BAX/TSPO	2
BP	GO:0010508	positive regulation of autophagy	2/26	124/18723	0.0127458	0.0504947	0.0259451	VDAC1/BNIP3L	2
BP	GO:0097237	cellular response to toxic substance	2/26	124/18723	0.0127458	0.0504947	0.0259451	PRDX2/PRDX4	2
BP	GO:0072175	epithelial tube formation	2/26	132/18723	0.0143529	0.054547	0.0280272	OPA1/CASP3	2
BP	GO:0006986	response to unfolded protein	2/26	137/18723	0.0153998	0.054547	0.0280272	BAX/MFN2	2
BP	GO:0030879	mammary gland development	2/26	137/18723	0.0153998	0.054547	0.0280272	BAX/FASN	2
BP	GO:0045471	response to ethanol	2/26	137/18723	0.0153998	0.054547	0.0280272	POLB/OGG1	2
BP	GO:0006119	oxidative phosphorylation	2/26	141/18723	0.0162604	0.0564817	0.0290213	DLD/CYCS	2
BP	GO:1903038	negative regulation of leukocyte cell-cell adhesion	2/26	141/18723	0.0162604	0.0564817	0.0290213	PRDX2/CASP3	2
BP	GO:0043524	negative regulation of neuron apoptotic process	2/26	145/18723	0.0171413	0.0583444	0.0299784	BAX/BCL2L1	2
BP	GO:0042542	response to hydrogen peroxide	2/26	146/18723	0.0173647	0.0583444	0.0299784	CASP3/TRAP1	2
BP	GO:0048813	dendrite morphogenesis	2/26	146/18723	0.0173647	0.0583444	0.0299784	DNM1L/OPA1	2
BP	GO:0016331	morphogenesis of embryonic epithelium	2/26	147/18723	0.0175893	0.0583444	0.0299784	OPA1/CASP3	2
BP	GO:0060041	retina development in camera-type eye	2/26	147/18723	0.0175893	0.0583444	0.0299784	BAX/OPA1	2
BP	GO:0035148	tube formation	2/26	148/18723	0.0178152	0.0583444	0.0299784	OPA1/CASP3	2
BP	GO:0051384	response to glucocorticoid	2/26	148/18723	0.0178152	0.0583444	0.0299784	CASP3/CASP9	2
BP	GO:0032368	regulation of lipid transport	2/26	149/18723	0.0180423	0.0586116	0.0301157	TRIAP1/TSPO	2
BP	GO:0048592	eye morphogenesis	2/26	151/18723	0.0185002	0.0597578	0.0307046	BAX/MFN2	2
BP	GO:0021915	neural tube development	2/26	152/18723	0.018731	0.0601615	0.030912	OPA1/CASP3	2
BP	GO:0098754	detoxification	2/26	152/18723	0.018731	0.0601615	0.030912	PRDX2/PRDX4	2
BP	GO:0006665	sphingolipid metabolic process	2/26	155/18723	0.0194308	0.0606946	0.031186	BAX/HTRA2	2
BP	GO:0034614	cellular response to reactive oxygen species	2/26	155/18723	0.0194308	0.0606946	0.031186	PRDX2/TRAP1	2
BP	GO:0002262	myeloid cell homeostasis	2/26	157/18723	0.0199034	0.0615841	0.031643	BAX/CASP3	2
BP	GO:0051250	negative regulation of lymphocyte activation	2/26	157/18723	0.0199034	0.0615841	0.031643	PRDX2/CASP3	2
BP	GO:0035966	response to topologically incorrect protein	2/26	159/18723	0.0203809	0.0615841	0.031643	BAX/MFN2	2
BP	GO:1903169	regulation of calcium ion transmembrane transport	2/26	159/18723	0.0203809	0.0615841	0.031643	BAX/VDAC1	2
BP	GO:0010976	positive regulation of neuron projection development	2/26	163/18723	0.0213503	0.0633818	0.0325667	DNM1L/OPA1	2
BP	GO:0031960	response to corticosteroid	2/26	167/18723	0.0223386	0.0649591	0.0333771	CASP3/CASP9	2
BP	GO:0099173	postsynapse organization	2/26	168/18723	0.0225887	0.0655187	0.0336646	DNM1L/OPA1	2
BP	GO:0021543	pallium development	2/26	169/18723	0.0228399	0.0659378	0.03388	BAX/CASP3	2
BP	GO:0048469	cell maturation	2/26	171/18723	0.0233458	0.0668933	0.0343709	DLD/OPA1	2
BP	GO:0048515	spermatid differentiation	2/26	172/18723	0.0236005	0.0674216	0.0346424	BAX/DLD	2
BP	GO:0007584	response to nutrient	2/26	174/18723	0.0241134	0.0687141	0.0353065	OGG1/TSPO	2
BP	GO:0022900	electron transport chain	2/26	175/18723	0.0243716	0.0688727	0.035388	DLD/CYCS	2
BP	GO:1905952	regulation of lipid localization	2/26	181/18723	0.0259446	0.0709125	0.0364361	TRIAP1/TSPO	2
BP	GO:0002695	negative regulation of leukocyte activation	2/26	187/18723	0.0275582	0.0735532	0.0377929	PRDX2/CASP3	2
BP	GO:0022408	negative regulation of cell-cell adhesion	2/26	196/18723	0.0300531	0.0768009	0.0394617	PRDX2/CASP3	2
BP	GO:0071248	cellular response to metal ion	2/26	197/18723	0.0303357	0.0771627	0.0396475	OGG1/TSPO	2
BP	GO:0006643	membrane lipid metabolic process	2/26	203/18723	0.032054	0.0800998	0.0411567	BAX/HTRA2	2
BP	GO:0071222	cellular response to lipopolysaccharide	2/26	209/18723	0.0338103	0.0814392	0.0418449	PRDX2/TSPO	2
BP	GO:0050866	negative regulation of cell activation	2/26	210/18723	0.0341066	0.0814392	0.0418449	PRDX2/CASP3	2
BP	GO:0050807	regulation of synapse organization	2/26	211/18723	0.034404	0.0818355	0.0420485	DNM1L/OPA1	2
BP	GO:0006457	protein folding	2/26	212/18723	0.0347024	0.0822014	0.0422365	PRDX4/TRAP1	2
BP	GO:0009749	response to glucose	2/26	212/18723	0.0347024	0.0822014	0.0422365	OPA1/CASP3	2
BP	GO:0051651	maintenance of location in cell	2/26	214/18723	0.0353023	0.0830731	0.0426844	BAX/TSPO	2
BP	GO:0031669	cellular response to nutrient levels	2/26	215/18723	0.0356038	0.0831243	0.0427107	DNM1L/PMAIP1	2
BP	GO:0050803	regulation of synapse structure or activity	2/26	218/18723	0.0365143	0.0834631	0.0428848	DNM1L/OPA1	2
BP	GO:0009746	response to hexose	2/26	219/18723	0.0368198	0.0834631	0.0428848	OPA1/CASP3	2
BP	GO:0071219	cellular response to molecule of bacterial origin	2/26	221/18723	0.0374339	0.084617	0.0434777	PRDX2/TSPO	2
BP	GO:0008037	cell recognition	2/26	225/18723	0.0386739	0.0862201	0.0443014	VDAC2/CASP3	2
BP	GO:0016485	protein processing	2/26	225/18723	0.0386739	0.0862201	0.0443014	HTRA2/CASP3	2
BP	GO:0034284	response to monosaccharide	2/26	225/18723	0.0386739	0.0862201	0.0443014	OPA1/CASP3	2
BP	GO:0071241	cellular response to inorganic substance	2/26	226/18723	0.0389864	0.0867467	0.044572	OGG1/TSPO	2
BP	GO:0033157	regulation of intracellular protein transport	2/26	229/18723	0.0399297	0.0873079	0.0448603	HTRA2/BNIP3L	2
BP	GO:0071695	anatomical structure maturation	2/26	229/18723	0.0399297	0.0873079	0.0448603	DLD/OPA1	2
BP	GO:0051259	protein complex oligomerization	2/26	238/18723	0.0428119	0.0898102	0.046146	DNM1L/OPA1	2
BP	GO:0016358	dendrite development	2/26	243/18723	0.0444463	0.0915497	0.0470398	DNM1L/OPA1	2
BP	GO:0098656	anion transmembrane transport	2/26	245/18723	0.0451066	0.0922413	0.0473952	VDAC2/VDAC1	2
BP	GO:0031668	cellular response to extracellular stimulus	2/26	246/18723	0.0454381	0.0924583	0.0475067	DNM1L/PMAIP1	2
BP	GO:0071216	cellular response to biotic stimulus	2/26	246/18723	0.0454381	0.0924583	0.0475067	PRDX2/TSPO	2
BP	GO:0021537	telencephalon development	2/26	248/18723	0.0461039	0.0924583	0.0475067	BAX/CASP3	2
BP	GO:0006302	double-strand break repair	2/26	251/18723	0.0471095	0.0941362	0.0483689	POLB/OGG1	2
BP	GO:0009743	response to carbohydrate	2/26	253/18723	0.0477844	0.0951505	0.04889	OPA1/CASP3	2
BP	GO:0007611	learning or memory	2/26	255/18723	0.048463	0.0955796	0.0491105	VDAC1/CASP3	2
BP	GO:0090596	sensory organ morphogenesis	2/26	256/18723	0.0488036	0.0955796	0.0491105	BAX/MFN2	2
BP	GO:0045165	cell fate commitment	2/26	258/18723	0.0494875	0.0966791	0.0496754	CASP3/MCL1	2
CC	GO:0009295	nucleoid	2/26	44/19550	0.00155459	0.00777297	0.00490925	VDAC2/VDAC1	2
CC	GO:0042645	mitochondrial nucleoid	2/26	44/19550	0.00155459	0.00777297	0.00490925	VDAC2/VDAC1	2
CC	GO:0030672	synaptic vesicle membrane	2/26	109/19550	0.00917367	0.0377739	0.0238572	DNM1L/BCL2L1	2
CC	GO:0099501	exocytic vesicle membrane	2/26	109/19550	0.00917367	0.0377739	0.0238572	DNM1L/BCL2L1	2
CC	GO:0001669	acrosomal vesicle	2/26	121/19550	0.0112053	0.0435762	0.0275218	DLD/VDAC2	2
CC	GO:0030658	transport vesicle membrane	2/26	212/19550	0.0320678	0.0897898	0.0567093	DNM1L/BCL2L1	2
MF	GO:0097199	cysteine-type endopeptidase activity involved in apoptotic signaling pathway	2/26	10/18368	8.60991e-05	0.00162358	0.000634414	CASP3/CASP9	2
MF	GO:0003906	DNA-(apurinic or apyrimidinic site) endonuclease activity	2/26	12/18368	0.000126059	0.00207997	0.000812748	POLB/OGG1	2
MF	GO:0097153	cysteine-type endopeptidase activity involved in apoptotic process	2/26	15/18368	0.000200025	0.0029337	0.00114634	CASP3/CASP9	2
MF	GO:0008308	voltage-gated anion channel activity	2/26	17/18368	0.000258629	0.00316492	0.00123669	VDAC2/VDAC1	2
MF	GO:0097001	ceramide binding	2/26	20/18368	0.000360377	0.00377399	0.00147469	VDAC2/VDAC1	2
MF	GO:0046625	sphingolipid binding	2/26	29/18368	0.000764062	0.00635095	0.00248163	VDAC2/VDAC1	2
MF	GO:0016417	S-acyltransferase activity	2/26	30/18368	0.000817926	0.00635095	0.00248163	DLAT/FASN	2
MF	GO:0022829	wide pore channel activity	2/26	30/18368	0.000817926	0.00635095	0.00248163	VDAC2/VDAC1	2
MF	GO:0031210	phosphatidylcholine binding	2/26	31/18368	0.000873574	0.00640621	0.00250322	VDAC2/VDAC1	2
MF	GO:0050997	quaternary ammonium group binding	2/26	39/18368	0.00138243	0.00960427	0.00375286	VDAC2/VDAC1	2
MF	GO:0120013	lipid transfer activity	2/26	48/18368	0.00208803	0.0115033	0.0044949	TRIAP1/TSPO	2
MF	GO:0032813	tumor necrosis factor receptor superfamily binding	2/26	49/18368	0.002175	0.0115033	0.0044949	CASP3/TRAP1	2
MF	GO:0004601	peroxidase activity	2/26	51/18368	0.002354	0.0115085	0.00449693	PRDX2/PRDX4	2
MF	GO:0016684	oxidoreductase activity, acting on peroxide as acceptor	2/26	55/18368	0.00273221	0.0124363	0.00485947	PRDX2/PRDX4	2
MF	GO:0003684	damaged DNA binding	2/26	68/18368	0.00414421	0.0182345	0.00712512	POLB/OGG1	2
MF	GO:0016835	carbon-oxygen lyase activity	2/26	79/18368	0.00555183	0.02364	0.00923734	OGG1/FASN	2
MF	GO:0016209	antioxidant activity	2/26	86/18368	0.00654632	0.0267782	0.0104636	PRDX2/PRDX4	2
MF	GO:0005253	anion channel activity	2/26	87/18368	0.00669454	0.0267782	0.0104636	VDAC2/VDAC1	2
MF	GO:0016407	acetyltransferase activity	2/26	91/18368	0.00730268	0.0283516	0.0110784	DLAT/FASN	2
MF	GO:0008047	enzyme activator activity	2/26	110/18368	0.0105166	0.0396626	0.0154981	CASP3/CASP9	2
MF	GO:0004197	cysteine-type endopeptidase activity	2/26	119/18368	0.012221	0.0424517	0.016588	CASP3/CASP9	2
MF	GO:0051082	unfolded protein binding	2/26	122/18368	0.0128143	0.0433715	0.0169474	HTRA2/TRAP1	2
MF	GO:0004519	endonuclease activity	2/26	129/18368	0.014247	0.0458684	0.017923	POLB/OGG1	2
MF	GO:0044325	transmembrane transporter binding	2/26	133/18368	0.0150955	0.046395	0.0181288	VDAC1/TSPO	2
MF	GO:0140677	molecular function activator activity	2/26	150/18368	0.0189378	0.0510161	0.0199345	CASP3/CASP9	2
MF	GO:0015103	inorganic anion transmembrane transporter activity	2/26	152/18368	0.0194144	0.0512539	0.0200275	VDAC2/VDAC1	2
MF	GO:0005319	lipid transporter activity	2/26	154/18368	0.019896	0.0514956	0.0201219	TRIAP1/TSPO	2
MF	GO:0008234	cysteine-type peptidase activity	2/26	190/18368	0.0293973	0.0623444	0.0243611	CASP3/CASP9	2
MF	GO:0005244	voltage-gated ion channel activity	2/26	201/18368	0.0325996	0.0632816	0.0247272	VDAC2/VDAC1	2
MF	GO:0022832	voltage-gated channel activity	2/26	201/18368	0.0325996	0.0632816	0.0247272	VDAC2/VDAC1	2
MF	GO:0004518	nuclease activity	2/26	210/18368	0.0353179	0.0656614	0.0256572	POLB/OGG1	2
MF	GO:0016747	acyltransferase activity, transferring groups other than amino-acyl groups	2/26	222/18368	0.0390753	0.0687725	0.0268728	DLAT/FASN	2
MF	GO:0140097	catalytic activity, acting on DNA	2/26	229/18368	0.0413353	0.0708604	0.0276887	POLB/OGG1	2
MF	GO:0016746	acyltransferase activity	2/26	250/18368	0.0484036	0.0788799	0.0308223	DLAT/FASN	2
