# Supplementary material for: Identification and validation of mitochondrial and programmed cell death-related prognostic markers in pediatric acute myeloid leukemia
Source: Front Immunol. 2025 Nov 20;16:1671230. doi: 10.3389/fimmu.2025.1671230 (PMC12676267; doi:10.3389/fimmu.2025.1671230)
Supplement: Supplementary file 1 [file DataSheet1.zip › Supplementary materials/Supplementary Table 4.xlsx]

## Sheet: 26 candidate genes
	gene ID
1	BAX
2	POLB
3	DNM1L
4	DLD
5	PMAIP1
6	DLAT
7	MFN2
8	OPA1
9	OGG1
10	VDAC2
11	CYCS
12	VDAC1
13	HTRA2
14	PRDX2
15	TRIAP1
16	BNIP3L
17	CASP3
18	CASP9
19	MCL1
20	DAP3
21	PDHA1
22	TSPO
23	BCL2L1
24	FASN
25	PRDX4
26	TRAP1
