# Supplementary material for: Identification and validation of mitochondrial and programmed cell death-related prognostic markers in pediatric acute myeloid leukemia
Source: Front Immunol. 2025 Nov 20;16:1671230. doi: 10.3389/fimmu.2025.1671230 (PMC12676267; doi:10.3389/fimmu.2025.1671230)
Supplement: Supplementary file 1 [file DataSheet1.zip › Supplementary materials/Supplementary Table 8.xlsx]

## Sheet: 03.GSEA_GO
Supplementary Table 8. GO enrichment analysis of high and low risk groups
Description	setSize	enrichmentScore	NES	pvalue	p.adjust	core_enrichment
GOBP COTRANSLATIONAL PROTEIN TARGETING TO MEMBRANE	99	-0.835871	-3.74953	1e-10	1.48133e-08	RPS6/RPS3A/RPL14/RPS4X/RPS24/RPL4/RPL8/SSR2/RPL23/RPL11/RPL22/RPL21/RPSA/RPL23A/RPS27A/RPL7A/RPL3/RPS8/RPL41/RPL17/RPL15/RPS20/RPS12/RPL19/RPS13/RPS3/RPS7/RPLP0/RPL9/SEC61B/RPL10A/RPL24/RPL35A/RPS5/RPS25/RPL31/RPS2/RPS23/RPL26/RPL10/RPL36A/RPL13A/RPS19/RPS18/RPL30/RPS9/RPL34/RPS17/RPL38/RPS4Y1/RPL13/RPS26/RPL18/RPS11/RPS14/RPL39/RPL27A/RPS27/RPLP2/UBA52/RPL29/RPL35/RPS15A/RPS16/RPS15/RPL37A/RPS21…
GOCC CYTOSOLIC RIBOSOME	104	-0.821013	-3.72062	1e-10	1.48133e-08	RPL5/RPL36AL/RPL39L/RPS6/RPS3A/RPL14/RPS4X/RPS24/RPL4/RPL8/RPL23/RPL11/RPL22/RPL21/RPSA/RPL23A/RPS4Y2/RPS27A/RPL10L/RPL7A/RPL3/RPS8/RPL41/RPL17/RPL15/RPS20/HBA1/RPS12/RPL19/ISG15/RPS13/RPS3/RPS7/RPLP0/RPL9/RPL10A/RPL24/RPL35A/RPS5/RPS25/RPL31/RPS2/RPS23/RPL26/RPL10/RPL36A/RPL13A/HBA2/RPS19/RPS18/RPL30/RPS9/RPL34/RPS17/RPL38/RPS4Y1/RPL13/RPS26/RPL18/RPS11/RPS14/RPL39/RPL27A/RPS27/RPLP2/UBA52/RPL29…
GOBP NUCLEAR TRANSCRIBED MRNA CATABOLIC PROCESS NONSENSE MEDIATED DECAY	119	-0.800933	-3.67361	1e-10	1.48133e-08	HELZ2/RPL5/DCP1A/RPS6/RPS3A/RPL14/RPS4X/RPS24/RPL4/RPL8/RPL23/RPL11/RPL22/RPL21/RPSA/RPL23A/RPS27A/RPL7A/RPL3/RPS8/RPL41/RPL17/RPL15/RPS20/RPS12/RPL19/RPS13/RPS3/RPS7/RPLP0/RPL9/RPL10A/RPL24/RPL35A/RPS5/RPS25/RPL31/RPS2/RPS23/RPL26/RPL10/RPL36A/RPL13A/RPS19/RPS18/RPL30/RPS9/RPL34/RPS17/RPL38/RPS4Y1/RPL13/RPS26/RPL18/RPS11/RPS14/RPL39/RPL27A/RPS27/RPLP2/UBA52/RPL29/RPL35/RPS15A/RPS16/RPS15/RPL37A/…
GOBP ESTABLISHMENT OF PROTEIN LOCALIZATION TO ENDOPLASMIC RETICULUM	112	-0.799741	-3.63109	1e-10	1.48133e-08	RPS6/RPS3A/SPCS1/RPL14/RPS4X/RPS24/SEC61G/RPL4/RPL8/SGTA/RPL23/RPL11/RPL22/RPL21/RPSA/RPL23A/RPS27A/RPL7A/RPL3/RPS8/RPL41/RPL17/RPL15/RPS20/RPS12/RPL19/RPS13/RPS3/RPS7/RPLP0/RPL9/SEC61B/RPL10A/RPL24/RPL35A/RPS5/RPS25/RPL31/RPS2/RPS23/RPL26/RPL10/RPL36A/RPL13A/RPS19/RPS18/CHMP4B/RPL30/RPS9/RPL34/RPS17/RPL38/RPS4Y1/RPL13/RPS26/RPL18/RPS11/RPS14/RPL39/RPL27A/RPS27/RPLP2/UBA52/RPL29/RPL35/RPS15A/RPS1…
GOCC RIBOSOMAL SUBUNIT	182	-0.714454	-3.53123	1e-10	1.48133e-08	MRPL20/MRPL34/MRPS18A/MRPS21/MRPL45/MALSU1/MRPL37/NDUFAB1/MRPL40/RPL26L1/MRPS33/MRPL28/MRPL14/MRPL43/EIF2D/MRPL44/MRPL36/MRPL17/MRPL9/RPL6/MRPL18/MRPL4/MRPL11/MRPL16/MRPS12/MRPS36/MRPS6/MRPL2/MRPL53/MRPL22/MRPL52/MPV17L2/MRPL10/MRPL41/RPL5/RPL36AL/RBM3/RPL39L/MRPS15/RPS6/RPS3A/RPL14/RPS4X/RPS24/MRPL21/RPL4/RPL8/RPL23/RPL11/MRPL33/RPL22/RPL21/MRPL54/RPSA/MRPL23/MRPL57/RPL23A/RPS4Y2/MRPL55/RPS27A/R…
GOMF STRUCTURAL CONSTITUENT OF RIBOSOME	157	-0.73728	-3.50831	1e-10	1.48133e-08	MRPL36/MRPL17/MRPL9/RPL6/MRPL18/MRPL4/MRPL11/MRPL16/MRPS12/MRPS36/MRPS6/MRPL2/MRPL22/MRPL52/MRPL10/MRPL41/RPL5/RPL36AL/RPL22L1/RPL39L/MRPS15/RPS6/RPS3A/RPL14/RPS4X/RPS24/MRPL21/RPL4/RPL8/NDUFA7/RPL23/RPL11/MRPL33/RPL22/RPL21/MRPL54/RPSA/MRPL23/MRPL57/RPL23A/RPS4Y2/MRPL55/RPS27A/RPL10L/RPL7A/RPL3/RPS8/RPL41/RPL17/RPL15/RPS20/RPS12/RPL19/RPS13/RPS3/RPS7/RPLP0/RPL9/RPL10A/RPL24/RPL35A/RPS5/RPS25/RPL…
GOCC CYTOSOLIC LARGE RIBOSOMAL SUBUNIT	55	-0.838914	-3.45324	1e-10	1.48133e-08	RPL5/RPL36AL/RPL39L/RPL14/RPL4/RPL8/RPL23/RPL11/RPL22/RPL21/RPL23A/RPL10L/RPL7A/RPL3/RPL41/RPL17/RPL15/RPL19/RPLP0/RPL9/RPL10A/RPL24/RPL35A/RPL31/RPL26/RPL10/RPL36A/RPL13A/RPL30/RPL34/RPL38/RPL13/RPL18/RPL39/RPL27A/RPLP2/RPL29/RPL35/RPL37A/RPL18A/RPL36/RPL37/RPL12/RPL32/RPL27/RPL28/RPLP1
GOBP PROTEIN LOCALIZATION TO ENDOPLASMIC RETICULUM	139	-0.727934	-3.3943	1e-10	1.48133e-08	RPS6/RPS3A/INSIG1/SPCS1/RPL14/RPS4X/RPS24/SEC61G/RPL4/PPP1R15A/RPL8/SGTA/RPL23/RPL11/RPL22/RPL21/RPSA/RPL23A/RPS27A/RPL7A/RPL3/RPS8/RPL41/RPL17/RPL15/RPS20/RPS12/RPL19/RPS13/RPS3/RPS7/RPLP0/RPL9/SEC61B/RPL10A/RPL24/RPL35A/RPS5/RPS25/RPL31/RPS2/RPS23/RPL26/RPL10/RPL36A/RPL13A/RPS19/RPS18/CHMP4B/RPL30/RPS9/RPL34/RPS17/RPL38/RPS4Y1/RPL13/RPS26/RPL18/RPS11/RPS14/RPL39/RPL27A/RPS27/RPLP2/UBA52/RPL29/R…
GOCC RIBOSOME	216	-0.677919	-3.3574	1e-10	1.48133e-08	MRPL20/MRPS23/MRPL34/MRPS18A/AURKAIP1/MRPS21/MRPL45/MALSU1/MRPL37/NDUFAB1/MRPL40/RPL26L1/MRPS33/MRPL28/MRPL14/MRPL43/EIF2D/MRPL44/MRPL36/MRPL17/MRPL9/RPL6/MRPL18/MRPL4/MRPL11/MRPL16/EIF3H/MRPS12/MRPS36/MRPS6/MRPL2/MRPL53/MRPL22/RPS6KL1/MRPL52/MPV17L2/MRPL10/APEX1/SERP1/MRPL41/RPL5/RPL36AL/RPL22L1/EEF2/RBM3/RPL39L/MRPS15/RPS6/RPS3A/RPL14/BTF3/RPS4X/RPS24/MRPL21/RPL4/RPL8/GADD45GIP1/NDUFA7/RPL23/RP…
GOCC LARGE RIBOSOMAL SUBUNIT	112	-0.724942	-3.29148	1e-10	1.48133e-08	MRPL20/MRPL34/MRPS18A/MRPL45/MALSU1/MRPL37/NDUFAB1/MRPL40/RPL26L1/MRPL28/MRPL14/MRPL43/MRPL44/MRPL36/MRPL17/MRPL9/RPL6/MRPL18/MRPL4/MRPL11/MRPL16/MRPL2/MRPL53/MRPL22/MRPL52/MPV17L2/MRPL10/MRPL41/RPL5/RPL36AL/RBM3/RPL39L/RPL14/MRPL21/RPL4/RPL8/RPL23/RPL11/MRPL33/RPL22/RPL21/MRPL54/MRPL23/MRPL57/RPL23A/MRPL55/RPL10L/RPL7A/RPL3/RPL41/RPL17/RPL15/RPL19/RPLP0/RPL9/RPL10A/RPL24/RPL35A/RPL31/RPL26/RPL10…
GOBP NUCLEAR TRANSCRIBED MRNA CATABOLIC PROCESS	198	-0.666391	-3.27713	1e-10	1.48133e-08	TNKS1BP1/HELZ2/RPL5/ZFP36L2/DCP1A/LSM2/LSM7/RPS6/RPS3A/RPL14/RPS4X/RPS24/RPL4/RPL8/RPL23/RPL11/TOB1/RPL22/RPL21/RPSA/RPL23A/RPS27A/RPL7A/RPL3/RPS8/RPL41/RPL17/RPL15/RPS20/RPS12/RPL19/RPS13/RPS3/RPS7/RPLP0/RPL9/RPL10A/RPL24/RPL35A/RPS5/RPS25/RPL31/RPS2/RPS23/RPL26/RPL10/RPL36A/RPL13A/RPS19/RPS18/RPL30/RPS9/RPL34/RPS17/RPL38/RPS4Y1/RPL13/RPS26/RPL18/RPS11/RPS14/RPL39/RPL27A/RPS27/RPLP2/UBA52/RPL29/…
GOCC CYTOSOLIC SMALL RIBOSOMAL SUBUNIT	45	-0.844918	-3.27603	1e-10	1.48133e-08	RPS6/RPS3A/RPS4X/RPS24/RPSA/RPS4Y2/RPS27A/RPS8/RPS20/HBA1/RPS12/ISG15/RPS13/RPS3/RPS7/RPS5/RPS25/RPS2/RPS23/HBA2/RPS19/RPS18/RPS9/RPS17/RPS4Y1/RPS26/RPS11/RPS14/RPS27/UBA52/RPS15A/RPS16/RPS15/RPS21/RPS28/RPS10/RPS29
GOBP TRANSLATIONAL INITIATION	187	-0.637822	-3.11717	1e-10	1.48133e-08	EIF3H/MIF4GD/CCL5/AGO2/NCK2/EIF3I/EIF3D/RPL5/EIF3L/RPS6/RPS3A/TNF/EIF6/RPL14/RPS4X/RPS24/RPL4/PPP1R15A/RPL8/EIF1B/RPL23/RPL11/RPL22/RPL21/EIF4EBP3/EIF3F/ATF4/RPSA/RPL23A/EIF3G/RPS27A/RPL7A/RPL3/EIF1/HSPB1/RPS8/RPL41/RPL17/EIF3K/RPL15/RPS20/RPS12/RPL19/RPS13/RPS3/RPS7/RPLP0/RPL9/RPL10A/RPL24/RPL35A/RPS5/RPS25/RPL31/RPS2/RPS23/RPL26/RPL10/RPL36A/RPL13A/RPS19/RPS18/RPL30/RPS9/RPL34/RPS17/RPL38/RPS4Y…
GOCC SMALL RIBOSOMAL SUBUNIT	72	-0.722049	-3.10845	1e-10	1.48133e-08	MRPS12/MRPS36/MRPS6/MRPS15/RPS6/RPS3A/RPS4X/RPS24/RPSA/RPS4Y2/RPS27A/RPS8/RPS20/HBA1/RPS12/ISG15/RPS13/RPS3/RPS7/RPS5/RPS25/RPS2/MRPS24/RPS23/HBA2/RPS19/RPS18/RPS9/RPS17/RPS4Y1/RPS26/RPS11/RPS14/RPS27/UBA52/RPS15A/RPS16/RPS15/RPS21/RPS28/RPS10/RPS29
GOBP PROTEIN TARGETING TO MEMBRANE	197	-0.635871	-3.10518	1e-10	1.48133e-08	ZDHHC7/VPS37B/RABGEF1/RPL5/RPS6/RPS3A/NACA/FIS1/ZDHHC18/RPL14/RPS4X/RPS24/SEC61G/RPL4/RPL8/SSR2/SGTA/RPL23/RPL11/RPL22/RPL21/NCF1/PRNP/RPSA/RTP5/RPL23A/RPS27A/CIB1/RPL7A/RPL3/KCNB1/RPS8/RPL41/RPL17/ZDHHC22/RPL15/RPS20/RPS12/RPL19/RPS13/RPS3/RPS7/RPLP0/RPL9/SEC61B/RPL10A/RPL24/RPL35A/RPS5/RPS25/RPL31/RPS2/RPS23/RPL26/RPL10/RPL36A/RPL13A/RPS19/RPS18/CHMP4B/RPL30/RPS9/RPL34/RPS17/RPL38/RPS4Y1/RPL13/…
GOBP VIRAL GENE EXPRESSION	195	-0.627997	-3.07036	1e-10	1.48133e-08	PCBP2/USF1/EIF3D/FURIN/RPL5/EIF3L/POLR2I/SUPT4H1/RPS6/RPS3A/SPCS1/RPL14/RPS4X/RPS24/RPL4/RPL8/RPL23/RPL11/RPL22/RPL21/EIF3F/RPSA/RPL23A/EIF3G/RPS27A/RPL7A/RPL3/RPS8/POLR2L/RPL41/RPL17/RPL15/RPS20/RPS12/RPL19/RPS13/RPS3/RPS7/IFITM3/RPLP0/RPL9/RPL10A/POLR2J/RPL24/RPL35A/RPS5/RPS25/RPL31/RPS2/RPS23/RPL26/RPL10/RPL36A/RPL13A/RPS19/RPS18/RPL30/RPS9/RPL34/RPS17/RPL38/RPS4Y1/RPL13/RPS26/RPL18/RPS11/RPS1…
GOBP ATP SYNTHESIS COUPLED ELECTRON TRANSPORT	95	-0.649841	-2.90545	1e-10	1.48133e-08	NDUFS4/UQCR10/DNAJC15/NDUFB2/COA6/UQCRHL/UQCRH/NDUFB8/ISCU/NDUFC2/NDUFA11/NDUFA12/NDUFA6/NDUFB10/UQCRQ/COX6C/NDUFA2/NDUFB1/NDUFA3/UQCRFS1/SDHAF2/NDUFA4/NDUFB7/MT-ND5/NDUFS8/NDUFS5/NDUFA7/BID/NDUFC1/NDUFB4/NDUFA1/MT-ND6/COX7A2L/COX5B/COX7C/NDUFA13/UQCRB/NDUFB9/COX7B/COX6A1/UQCR11/COX6B1/COX5A/CHCHD2/NDUFB11/COX8A/MT-CO1/COX4I1/MT-CYB/MT-ND4/MT-ND4L/MT-ND2/MT-CO2/MT-CO3/MT-ND1/MT-ND3
GOBP CYTOPLASMIC TRANSLATION	99	-0.638307	-2.8633	1e-10	1.48133e-08	EIF3H/PKM/EIF3I/EIF3D/RPL22L1/EEF2/EIF3L/RPL8/RPL11/RPL22/TMA7/EIF3F/RPSA/ZNF385A/EIF3G/RPL41/RPL17/EIF3K/RPL15/RPL19/RPLP0/RPL9/RPL10A/RPL24/RPL35A/RPL31/RPS23/RPL26/RPL36A/RPL13A/RPL30/RPL38/RPS26/RPL18/RPL39/RPLP2/RPL29/RPS21/RPL18A/RPS28/RPL36/RPS29/RPL32/RPLP1
GOCC POLYSOMAL RIBOSOME	32	-0.803273	-2.82351	1e-10	1.48133e-08	RPL6/EIF3H/EEF2/BTF3/RPL8/RPL11/RPL7A/RPL41/RPL19/RPL10A/RPL24/RPL31/RPS23/RPL36A/RPL30/RPL38/RPS26/RPL18/RPL39/RPS21/RPL18A/RPS28/RPL36/RPS29/RPL32
GOCC RESPIRASOME	94	-0.633217	-2.8157	1e-10	1.48133e-08	NDUFS4/UQCR10/NDUFB2/COA6/SURF1/OXA1L/UQCRHL/UQCRH/NDUFB8/NDUFC2/NDUFA11/NDUFA12/NDUFA6/NDUFB10/UQCRQ/SDHB/NDUFA2/NDUFB1/NDUFA3/COX7A2/UQCRFS1/NDUFA4/NDUFB7/MT-ND5/NDUFS8/NDUFS5/NDUFA7/NDUFC1/NDUFB4/NDUFA1/MT-ND6/COX7A2L/COX7C/NDUFA13/UQCRB/NDUFB9/COX7B/COX6B2/COX6A1/UQCR11/COX6B1/COX5A/NDUFB11/COX8A/MT-CO1/COX4I1/MT-CYB/HIGD2A/MT-ND4/MT-ND4L/MT-ND2/MT-CO2/MT-CO3/MT-ND1/MT-ND3/C15orf48
GOCC RESPIRATORY CHAIN COMPLEX	81	-0.641224	-2.77826	1e-10	1.48133e-08	NDUFS4/UQCR10/NDUFB2/COA6/UQCRHL/UQCRH/NDUFB8/NDUFC2/NDUFA11/NDUFA12/NDUFA6/NDUFB10/UQCRQ/SDHB/NDUFA2/NDUFB1/NDUFA3/UQCRFS1/NDUFA4/NDUFB7/MT-ND5/NDUFS8/NDUFS5/NDUFA7/NDUFC1/NDUFB4/NDUFA1/COX7C/NDUFA13/UQCRB/NDUFB9/COX7B/COX6B2/COX6A1/COX6B1/COX5A/NDUFB11/COX8A/MT-CO1/COX4I1/MT-CYB/MT-ND4/MT-ND4L/MT-ND2/MT-CO2/MT-CO3/MT-ND1/MT-ND3/C15orf48
GOBP ESTABLISHMENT OF PROTEIN LOCALIZATION TO MEMBRANE	329	-0.531267	-2.76408	1e-10	1.48133e-08	AMN/SIL1/NACA2/SRP19/RAB7A/CNST/TIMM13/SRP14/PEX16/TOMM22/ZDHHC12/TIMM10/RPL6/ATP1B1/BAD/CHP1/EMC3/GGA1/TIMM9/CDK5R1/RAB8B/OXA1L/GZMB/C16orf70/PMAIP1/ZDHHC7/VPS37B/RABGEF1/RPL5/GRIP2/PPP3R1/EMC9/RAB31/VAMP2/EMC7/BAX/RPS6/RPS3A/NACA/FIS1/ZDHHC18/RAB11B/RPL14/BCL2L11/BBC3/RPS4X/RPS24/SEC61G/RPL4/RPL8/SSR2/SGTA/BMF/BID/RPL23/GET4/RPL11/RAPSN/RPL22/RPL21/NCF1/PRNP/NDUFA13/RPSA/RTP5/RPL23A/EMC6/RPS27A…
GOBP OXIDATIVE PHOSPHORYLATION	123	-0.59201	-2.73218	1e-10	1.48133e-08	NDUFS3/COX7A1/NDUFV2/NDUFS7/PPIF/NDUFS6/NDUFAB1/DGUOK/SLC25A33/CYC1/DNAJC30/NDUFS4/UQCR10/DNAJC15/NDUFB2/COA6/SURF1/UQCRHL/UQCRH/NDUFB8/ISCU/NDUFC2/NDUFA11/NDUFA12/NDUFA6/CHCHD10/NDUFB10/UQCRQ/COX6C/NDUFA2/NDUFB1/NDUFA3/COX7A2/UQCRFS1/SDHAF2/NDUFA4/NDUFB7/MT-ND5/NDUFS8/NDUFS5/NDUFA7/BID/NDUFC1/NDUFB4/NDUFA1/MT-ND6/COX7A2L/COX5B/COX7C/NDUFA13/UQCRB/NDUFB9/COX7B/COX6B2/COX6A1/UQCR11/COX6B1/COX5A/CH…
GOBP MITOCHONDRIAL ELECTRON TRANSPORT NADH TO UBIQUINONE	53	-0.675127	-2.70931	1e-10	1.48133e-08	NDUFB6/NDUFA10/NDUFV3/NDUFB5/PARK7/NDUFS3/NDUFV2/NDUFS7/NDUFS6/NDUFAB1/NDUFS4/DNAJC15/NDUFB2/NDUFB8/ISCU/NDUFC2/NDUFA11/NDUFA12/NDUFA6/NDUFB10/NDUFA2/NDUFB1/NDUFA3/NDUFA4/NDUFB7/MT-ND5/NDUFS8/NDUFS5/NDUFA7/NDUFC1/NDUFB4/NDUFA1/MT-ND6/NDUFA13/NDUFB9/NDUFB11/MT-ND4/MT-ND4L/MT-ND2/MT-ND1/MT-ND3
GOBP RESPIRATORY ELECTRON TRANSPORT CHAIN	111	-0.594016	-2.70434	1e-10	1.48133e-08	NDUFS4/UQCR10/DNAJC15/NDUFB2/COA6/UQCRHL/UQCRH/NDUFB8/ISCU/SLC25A18/NDUFC2/NDUFA11/NDUFA12/NDUFA6/NDUFB10/UQCRQ/SDHB/COX6C/NDUFA2/NDUFB1/NDUFA3/UQCRFS1/SDHAF2/NDUFA4/NDUFB7/MT-ND5/NDUFS8/NDUFS5/NDUFA7/BID/NDUFC1/NDUFB4/NDUFA1/MT-ND6/COX7A2L/COX5B/COX7C/NDUFA13/UQCRB/NDUFB9/COX7B/COX6A1/UQCR11/COX6B1/COX5A/CHCHD2/NDUFB11/COX8A/MT-CO1/SCO2/COX4I1/MT-CYB/MT-ND4/MT-ND4L/MT-ND2/MT-CO2/MT-CO3/MT-ND1/MT…
GOCC INNER MITOCHONDRIAL MEMBRANE PROTEIN COMPLEX	114	-0.576293	-2.63108	1e-10	1.48133e-08	NDUFV2/NDUFS7/PPIF/NDUFS6/MTX1/NDUFAB1/CYC1/GRPEL1/NDUFS4/TIMM23/UQCR10/TIMM10/DNAJC15/NDUFB2/UQCRHL/UQCRH/NDUFB8/NDUFC2/NDUFA11/NDUFA12/NDUFA6/CHCHD10/NDUFB10/UQCRQ/SDHB/NDUFA2/NDUFB1/NDUFA3/UQCRFS1/NDUFA4/TIMM17B/NDUFB7/PHB2/MT-ND5/NDUFS8/NDUFS5/NDUFA7/NDUFC1/NDUFB4/NDUFA1/COX7C/NDUFA13/UQCRB/NDUFB9/COX6A1/ROMO1/COX5A/SMDT1/NDUFB11/MT-CO1/COX4I1/MT-CYB/SLC25A6/MT-ND4/MT-ATP6/MT-ND4L/MT-ND2/MT-N…
GOCC MITOCHONDRIAL PROTEIN CONTAINING COMPLEX	233	-0.52109	-2.60901	1e-10	1.48133e-08	MRPL15/NDUFV2/NDUFS7/MRPS2/PPIF/NDUFS6/MRPL20/MRPL34/MRPS18A/MRPS21/MRPL45/MTX1/MALSU1/MRPL37/NDUFAB1/MRPL40/MRPS33/MRPL28/MRPL14/CYC1/BCKDHA/MRPL43/GRPEL1/MRPL44/NDUFS4/MRPL36/MRPL17/MRPL9/TIMM23/TIMM13/TOMM22/UQCR10/TIMM10/MRPL18/DNAJC15/NDUFB2/MRPL4/MRPL11/MRPL16/TIMM9/MRPS12/MRPS36/MRPS6/UQCRHL/MRPL2/MRPL53/MRPL22/UQCRH/NDUFB8/MRPL52/MPV17L2/MRPL10/TOMM20L/MRPL41/NDUFC2/NDUFA11/NDUFA12/MRPS15…
GOBP PROTEIN TARGETING	421	-0.469968	-2.51874	1e-10	1.48133e-08	BAG3/MGARP/SIL1/HAO2/NACA2/SRP19/TIMM23/RAB7A/TIMM13/UBE2D3/GSTK1/SRP14/PEX16/TOMM22/ZDHHC12/TIMM10/UBL5/RPL6/DNAJC15/CHP1/TIMM9/SREBF1/HGS/HERPUD1/GSK3A/CDK5R1/RAB8B/USP36/TOMM20L/AIP/ZDHHC7/VPS37B/RABGEF1/RPL5/UBB/RPS6/RPS3A/NACA/FIS1/HSPA1L/ZDHHC18/UBE2L3/SPCS1/RPL14/RPS4X/RPS24/UBC/SEC61G/RPL4/PEX14/RPL8/TIMM17B/TOMM5/SSR2/SGTA/UBE2D1/BID/RPL23/RPL11/RPL22/RPL21/LAPTM5/NCF1/UBE2D2/PRNP/NDUFA1…
GOMF ELECTRON TRANSFER ACTIVITY	132	-0.537616	-2.51717	1e-10	1.48133e-08	SURF1/UQCRHL/UQCRH/NDUFB8/AOC2/P4HA2/SRD5A1/NDUFC2/NDUFA12/NDUFA6/NDUFB10/UQCRQ/SDHB/COX6C/NDUFA2/NDUFB1/NDUFA3/COX7A2/ME1/UQCRFS1/NDUFA4/NDUFB7/MT-ND5/NDUFS8/NDUFS5/NDUFA7/NDUFC1/NDUFB4/NDUFA1/MT-ND6/COX7A2L/COX5B/NCF1/DHDH/COX7C/NDUFA13/NDUFB9/COX7B/COX6A1/UQCR11/COX6B1/CYBA/COX5A/DHRS3/COX8A/MT-CO1/COX4I1/HAAO/MT-CYB/MT-ND4/MT-ND4L/MT-ND2/MT-CO2/MT-CO3/MT-ND1/CYP1A2/MT-ND3/C15orf48
GOBP HOMOPHILIC CELL ADHESION VIA PLASMA MEMBRANE ADHESION MOLECULES	160	0.634368	2.46609	1e-10	1.48133e-08	DSC3/DSG2/PCDHB2/PCDH7/PCDHB16/PCDHB3/CDH2/FAT4/PCDHGA2/PCDHB8/PCDH20/PCDHB5/CDH10/PCDHB4/PCDHGC5/CDH6/CDH11/HMCN1/PCDH9/ROBO2/PCDHGC3/PCDHGA3/ROBO1/PCDH10/PCDHGA9/FAT3/PCDHGC4/PCDH15/PCDHB6/PCDHA3/PCDHB10/PCDHA6/CELSR1/PCDH8/PCDHB11/CADM3/PCDHGB5/PCDHA7/PCDH18/VSTM2L/CEACAM1/PCDHGB6/PCDHB12/PCDHGB1/PCDHAC1/CNTN4/KIRREL3/PCDHB15/PCDHGA1/CDH17/TENM3/IGSF21/PCDHGB2/CELSR2/PCDHGA7/PCDHGA8/PCDHB9/PCD…
GOCC FICOLIN 1 RICH GRANULE	180	-0.494606	-2.42625	1e-10	1.48133e-08	GAA/CD300A/EEF1A1/A1BG/CLEC4D/PSMA2/NME2/COMMD9/PGAM1/C1orf35/SIRPA/MMP9/SRP14/TNFAIP6/PSMB7/PSMD12/GUSB/LAMTOR1/PPIA/CTSH/PSMB1/FPR2/PSMD7/SERPINB12/PKM/SERPINB6/PRDX4/KRT1/CSTB/RHOA/EEF2/GPI/CTSB/CTSD/RAC1/QPCT/GSTP1/CD55/SERPINA1/GMFG/CTSZ/SLC11A1/KCMF1/TIMP2/CSNK2B/PLEKHO2/DYNLT1/TMEM179B/HSPA1B/FCAR/ADAM8/ALDOA/JUP/SLC2A3/COTL1/FCER1G/MIF/ARL8A/HSPA6/CRISPLD2/ATP6V0C/LGALS3/HBB/FPR1/CDA/CFD/…
GOBP RNA CATABOLIC PROCESS	391	-0.454591	-2.4214	1e-10	1.48133e-08	RPL6/PSMA7/PSMB7/PLEKHN1/PSMD12/CIRBP/ZC3H12A/PSMB1/PSMD8/YBX1/PATL1/PSMD7/AGO2/PSME1/PSMB6/APEX1/PSMF1/TNKS1BP1/HELZ2/RPL5/PSMB3/ZFP36L2/PSMB4/DCP1A/LSM2/SLIRP/UBB/LSM7/RPS6/RPS3A/RNASET2/RPL14/RNASE6/RPS4X/RPS24/UBC/RPL4/RPL8/SLC11A1/RPL23/MAPKAPK2/RPL11/TOB1/RPL22/RPL21/TRIM71/RPSA/HSPA1B/RPL23A/RPS27A/ISG20/RPL7A/RPL3/VIM/HSPB1/RPS8/RPL41/RPL17/RPL15/RPS20/RPS12/RPL19/RPS13/RPS3/RPS7/RPLP0/RP…
GOBP ELECTRON TRANSPORT CHAIN	169	-0.493122	-2.39061	1e-10	1.48133e-08	NDUFS4/UQCR10/DNAJC15/NDUFB2/COA6/SURF1/UQCRHL/UQCRH/NDUFB8/ISCU/SLC25A18/AOC2/P4HA2/SRD5A1/NDUFC2/NDUFA11/NDUFA12/NDUFA6/NDUFB10/UQCRQ/SDHB/COX6C/NDUFA2/NDUFB1/NDUFA3/COX7A2/ME1/UQCRFS1/SDHAF2/NDUFA4/NDUFB7/MT-ND5/NDUFS8/NDUFS5/NDUFA7/BID/NDUFC1/NDUFB4/NDUFA1/MT-ND6/COX7A2L/COX5B/NCF1/DHDH/COX7C/NDUFA13/UQCRB/NDUFB9/COX7B/COX6A1/UQCR11/COX6B1/CYBA/COX5A/DHRS3/CHCHD2/NDUFB11/COX8A/MT-CO1/SCO2/COX…
GOCC FICOLIN 1 RICH GRANULE LUMEN	123	-0.508276	-2.34575	1e-10	1.48133e-08	EEF1A1/A1BG/PSMA2/NME2/COMMD9/PGAM1/C1orf35/MMP9/SRP14/TNFAIP6/PSMB7/PSMD12/GUSB/PPIA/CTSH/PSMB1/PSMD7/PKM/PRDX4/KRT1/CSTB/EEF2/GPI/CTSB/CTSD/QPCT/GSTP1/SERPINA1/GMFG/CTSZ/KCMF1/TIMP2/CSNK2B/PLEKHO2/DYNLT1/HSPA1B/ALDOA/JUP/COTL1/MIF/HSPA6/CRISPLD2/HBB/CDA/CFD/CST3/HSPA1A/FTH1
GOBP TRANSLATIONAL ELONGATION	127	-0.503887	-2.33189	1e-10	1.48133e-08	TRNAU1AP/MRPL13/MRPL47/EIF4A3/TSFM/MRPS7/ABTB1/MRPL50/DPH3/DAP3/CHCHD1/MRPS11/GTPBP2/GTPBP1/MRPS30/TUFM/MRPL15/MRPS2/ALKBH1/DPH5/MRPL20/MRPS23/MRPL34/MRPS18A/AURKAIP1/MRPS21/MRPL45/MRPL37/MRPL40/ZNF598/EEF1A1/MRPS33/MRPL28/MRPL14/MRPL43/MRPL44/EIF5AL1/MRPL36/MRPL17/MRPL9/EIF5A/MRPL18/MRPL4/MRPL11/MRPL16/MRPS12/MRPS36/MRPS6/OXA1L/MRPL2/MRPL53/MRPL22/MRPL52/MRPL10/MRPL41/EEF2/MRPS15/EEF1D/EEF1A2/MR…
GOBP CELLULAR RESPIRATION	178	-0.450927	-2.21476	1e-10	1.48133e-08	HIF1A/NDUFS4/UQCR10/DNAJC15/NDUFB2/COA6/MDH2/NR4A3/SURF1/OXA1L/UQCRHL/UQCRH/NDUFB8/IDH3G/ISCU/SLC25A18/NDUFC2/NDUFA11/NDUFA12/BLOC1S1/NDUFA6/NDUFB10/UQCRQ/SDHB/COX6C/NDUFA2/NDUFB1/NDUFA3/UQCRFS1/SDHAF2/NDUFA4/NDUFB7/MT-ND5/NDUFS8/NDUFS5/SLC25A25/NDUFA7/BID/NDUFC1/NDUFB4/NDUFA1/MT-ND6/PRELID1/COX7A2L/COX5B/COX7C/NDUFA13/UQCRB/NDUFB9/COX7B/COX6A1/UQCR11/COX6B1/COX5A/CHCHD2/NDUFB11/COX8A/MT-CO1/SCO2…
GOBP CELL CELL ADHESION VIA PLASMA MEMBRANE ADHESION MOLECULES	259	0.54245	2.18595	1e-10	1.48133e-08	DSC3/DSG2/PCDHB2/PCDH7/GRID2/PCDHB16/PCDHB3/CDH2/CLDN16/FAT4/PCDHGA2/PCDHB8/DAB1/PCDH20/PCDHB5/CDH10/PCDHB4/PCDHGC5/GPC6/CDH6/IL1RAPL1/CDH11/PTPRD/HMCN1/CLDN18/PCDH9/FLRT3/ROBO2/PCDHGC3/NTNG1/CLDN3/LRFN3/PCDHGA3/ROBO1/SELP/PCDH10/PCDHGA9/FAT3/PCDHGC4/BMP2/CXADR/PCDH15/PCDHB6/PCDHA3/PCDHB10/PCDHA6/CELSR1/PCDH8/UMOD/PCDHB11/CADM3/PCDHGB5/PCDHA7/ADIPOQ/PCDH18/VSTM2L/CEACAM1/PCDHGB6/PCDHB12/PCDHGB1/P…
GOMF EXTRACELLULAR MATRIX STRUCTURAL CONSTITUENT	165	0.553093	2.15582	1e-10	1.48133e-08	COL6A5/COL6A6/FRAS1/COL5A1/COL11A1/POSTN/LTBP1/FGB/COL4A5/COL3A1/IMPG1/ENAM/COL21A1/HMCN1/COL12A1/STATH/COL4A6/COL8A1/TNC/DPT/LUM/MUC4/NPNT/COL16A1/THBS2/COL4A1/UMOD/COL18A1/OGN/MXRA5/ADIPOQ/ASPN/FBN1/THSD4/COL25A1/DCN/LAMA4/FMOD/BGN/MATN2/DSPP/COL1A2/MUC3A/EFEMP1/COL5A2/NID2/MMRN2/MMRN1/COL4A3/PRELP/COL1A1/COL22A1/COL4A4/MEPE/LAMA3/COL28A1/COL23A1/AEBP1/COL5A3/FGL2/SPON1/SRPX/COL4A2/MATN3/COL10A…
GOBP LEUKOCYTE CHEMOTAXIS	211	-0.424813	-2.09644	1e-10	1.48133e-08	F7/EDNRB/VEGFB/TNFSF18/PPIA/PDE4B/FPR2/CCL5/FFAR2/F2RL1/BSG/DEFA1B/CCR7/PLA2G1B/CXCL1/GPR183/LGALS9/RAC1/LYN/CSF1/VEGFA/DUSP1/RIN3/CXCL14/DDT/PRSS56/AZU1/EDN3/WNT5A/NBL1/PF4V1/ADAM8/CCR1/EDN1/PPIB/IL10/CALCA/FCER1G/CCL19/MIF/IL6/CXCL2/CXCR4/GPSM3/IL4/CCL23/CD74/RPS19/MDK/S100A12/CXCL3/S100A8/S1PR1/CCL21/LGALS3/TGFB2/ZNF580/MMP28/CXCL8/THBS1/C5AR1/CCL2/CCL4/S100A9/RARRES2/CH25H/PDGFB/DEFA1/S100A7/…
GOBP ATP METABOLIC PROCESS	277	-0.396231	-2.0573	1e-10	1.48133e-08	SLC25A33/GCK/FOXK2/CYC1/TPI1/DNAJC30/FOXK1/HIF1A/NDUFS4/PGAM1/PFKFB3/UQCR10/ATP1B1/DNAJC15/NUDT2/NDUFB2/BAD/COA6/SURF1/PKM/LDHA/UQCRHL/UQCRH/NDUFB8/ISCU/TGFB1/ZBTB7A/NDUFC2/DDIT4/NDUFA11/GPI/NDUFA12/FBP1/FIS1/NDUFA6/CHCHD10/NDUFB10/UQCRQ/COX6C/EIF6/NDUFA2/SLC2A6/NDUFB1/NDUFA3/COX7A2/PRKAG2/UQCRFS1/SDHAF2/HK2/NDUFA4/NDUFB7/MT-ND5/NDUFS8/NDUFS5/SLC25A25/NDUFA7/BID/NDUFC1/NDUFB4/NDUFA1/MT-ND6/COX7A2…
GOBP RESPONSE TO MOLECULE OF BACTERIAL ORIGIN	321	-0.368428	-1.89933	1e-10	1.48133e-08	PCK1/SIGIRR/PF4/TRIB1/TAB2/DUSP10/CD80/IRF5/FCGR2B/MYD88/GHSR/GGT1/CASP8/TNFAIP3/JUN/CD6/HNRNPA0/LILRA2/MAPK3/OTUD5/TNIP2/SIRPA/HSF1/EDNRB/PTGES/MAPKAPK3/ZC3H12A/NR1D1/PDE4B/B2M/CSF2/CCL5/DMBT1/PYCARD/LILRB1/TFPI/TGFB1/DEFA1B/IL1A/PTAFR/CD86/PTGER4/NFKB1/RHOA/CCR7/CXCL1/LTF/JUND/DEFA3/LGALS9/MGST1/TNF/LYN/GSTP1/FOS/IL18/CD55/AKIRIN2/NFKBIB/MPO/NFKB2/RELA/RIPK2/SLC11A1/PTGIR/MAPKAPK2/LY86/NR1H3/LI…
GOCC ORGANELLE INNER MEMBRANE	494	-0.341837	-1.85404	1e-10	1.48133e-08	LEMD3/CYP11B1/TIMM8B/TIMM22/NDUFAF2/UCP2/MRPS30/NOA1/COQ10B/SLC25A29/NDUFS3/COX7A1/MFSD10/MTHFD2L/SMIM20/MRPL15/NDUFV2/NDUFS7/MRPS2/LETM2/PPIF/NDUFS6/MRPL20/MRPS23/MRPL34/MRPS18A/AURKAIP1/MRPS21/SLC25A3/MRPL45/MTX1/MRPL37/NDUFAF3/NDUFAB1/LBR/MRPL40/HCCS/SMAD3/SLC25A1/ALAS2/NRM/SLC25A33/MRPS33/MRPL28/MRPL14/CYC1/SPNS1/SLC25A26/MRPL43/DNAJC30/GRPEL1/TMEM126A/MRPL44/CDS2/SLC25A39/NDUFS4/MRPL36/MRPL1…
GOMF ATPASE ACTIVITY	448	0.441913	1.831	1e-10	1.48133e-08	FIGN/SLC27A6/MYH6/ABCC9/ABCA13/ABCB11/ABCA9/DYNC2H1/KIF21A/ATP13A5/ATP2C2/MYH14/KIF15/TOP2A/XRCC2/DNAH2/ATP7B/DDX60/CENPE/HFM1/CHD5/DNAH3/ERCC6L/RAD54B/MCM8/MSH4/RAD50/ABCA3/ABCA5/POLQ/KIF11/DNAH9/FIGNL1/MYH10/MSH2/DNAH11/ACSM1/KIF5A/ABCC5/MYO1B/HLTF/DNAH6/MYO6/ATP1A3/NAV3/KIF20A/SPATA5/KIF6/PIF1/TMEM30B/MCM3/SMARCA1/KIF23/ATP10D/HELLS/ABCA12/ABCD2/MCM4/SLC30A3/MYO1D/MYO3A/DDX18/PMS1/BRIP1/KIF18B…
GOMF RECEPTOR REGULATOR ACTIVITY	479	-0.330734	-1.76248	1e-10	1.48133e-08	GRN/FGF23/ADH7/CALCB/TGFB1/CLCF1/IL1A/EPHA7/MTRNR2L4/IFNA8/MTRNR2L5/ZP3/CXCL1/EBI3/GPI/MANF/NAMPT/TNF/CSF1/IL18/VEGFA/CXCL14/FGF19/IL20/GMFG/HGF/CLEC11A/CDC42EP2/C1QTNF4/CMTM7/CMTM3/MTRNR2L9/SEMA3B/EDN3/SCT/SFRP2/IL36RN/OSGIN2/MTRNR2L8/INHBE/TNFSF12/NMB/SCGB3A1/NENF/GDF15/METRNL/WNT5A/NDP/GAL/NBL1/GDF5/HBEGF/PF4V1/HCRT/MTRNR2L12/PMCH/MTRNR2L3/MTRNR2L1/EDN1/IL10/TNFSF8/TNFSF9/MTRNR2L6/MTRNR2L13/MT…
GOBP T CELL ACTIVATION	453	-0.333966	-1.75813	1e-10	1.48133e-08	FOXN1/RORA/IFNK/TCIRG1/BCL10/HLA-DOA/SART1/PTPN6/DDOST/PCK1/IHH/ZBTB16/ZNF683/FADD/DUSP10/CD80/PDCD1/ZFP36L1/SMAD3/CD300A/MICB/FCGR2B/IL4R/CASP8/TGFBR2/SASH3/ICOSLG/WAS/CD6/PSMB10/MSN/LMBR1L/CLC/PRDM1/CLPTM1/AGER/SIRPA/HLA-G/SOCS6/CLEC4G/CD5/BAD/ZC3H12A/HLA-E/TNFSF18/B2M/CLEC4A/EFNB1/ZBTB7B/CCL5/F2RL1/GRB2/IRF1/LFNG/SIT1/NCK2/PYCARD/AIRE/LILRB1/SH3RF1/CD1D/SLA2/BCL11B/IL1A/CD86/PTGER4/IFNA8/MICA/…
GOCC CELL SUBSTRATE JUNCTION	414	-0.342244	-1.83134	1.16508e-10	1.68836e-08	GNB2/ITGA11/PROCR/RPS3A/ACTG1/PFN1/RAC1/GNA12/CDC42/PXN/IL1RL1/MISP/RPS4X/ARF6/ANXA5/RPL4/AIF1L/PLAU/RPL8/BCAR3/AFAP1/EZR/NRP1/RPL23/RRAS/NRAP/FLOT1/CFL1/RPL22/CNN2/L1CAM/ITGA5/CD44/ARF1/TSPAN4/HMGA1/HSPA1B/RALA/TGFB1I1/NEDD9/FERMT2/CDC42EP1/CD151/RPL7A/RPL3/PPIB/VIM/HSPB1/RPS8/JUP/ITGB4/FHL3/RHOB/RPL19/RPS13/RPS3/TRPV4/RPS7/RPLP0/RPL9/RPL10A/PLAUR/RPS5/RPL31/RPS2/NPHS1/SPRY4/RPL13A/RPS19/RPS18/R…
GOBP INTERLEUKIN 1 MEDIATED SIGNALING PATHWAY	100	-0.533535	-2.38893	2.03066e-10	2.88008e-08	UBE2V1/PSMA6/PSME2/IL1R1/FBXW11/IL1RAP/TAB2/PSMB2/PSMA1/MYD88/PSMC4/PSMA2/PSMB10/MAPK3/TNIP2/TOLLIP/MAP3K3/PSMA7/PSMB7/PSMD12/PSMB1/PSMD8/PSMD7/PSME1/PSMB6/IL1A/RBX1/PSMF1/NFKB1/PSMB3/PSMB4/UBB/RELA/UBC/RIPK2/MAP3K8/SQSTM1/RPS27A/IRAK2/ST18/NFKBIA/IL6/IL1R2/UBA52/IL1B/IL1RL2/IL1RN
GOBP POSITIVE REGULATION OF CYTOKINE PRODUCTION	411	-0.331045	-1.76854	3.67013e-10	5.09689e-08	PDE4B/B2M/CSF2/IFNGR1/NR4A3/NFAM1/FFAR2/F2RL1/FRMD8/IRF1/MAPK11/PYCARD/LILRB1/PAEP/CRLF2/TGFB1/TUSC2/FURIN/IL1A/PTPRJ/PTAFR/RAB7B/CD86/PTGER4/TLR8/NFKB1/CD34/CCR7/ZP3/AGPAT2/PLA2G1B/EBI3/HLA-A/IRF7/LGALS9/TNF/LAMTOR5/LILRA5/IL18/IL20RB/PQBP1/CYP1B1/AKIRIN2/IL1RL1/F3/CD200/NFKB2/RELA/DDT/RIPK2/HGF/AZU1/C1QTNF4/SLC11A1/CD83/RUNX1/MAPKAPK2/FLOT1/LAPTM5/SPHK1/CLEC7A/DDIT3/WNT5A/SERPINB7/ATF4/NLRP3/HS…
GOCC POLYSOME	67	-0.612617	-2.62914	5.6844e-10	7.73311e-08	EIF3H/AGO2/EEF2/RPS6/NAA38/BTF3/RPS4X/RPL8/RPL11/RPL10L/RPL7A/VIM/RPL41/RPL19/RPS3/RPL10A/RPL24/RPL31/RPS23/RPL36A/RPL30/RPL38/RPS4Y1/RPS26/RPL18/RPL39/RPS21/RPL18A/RPS28/RPL36/RPS29/RPL32
GOBP HUMORAL IMMUNE RESPONSE	231	-0.393325	-1.97797	5.80786e-10	7.74304e-08	SEMG1/BPIFB1/CPN1/LYZ/KLK5/HLA-E/FCER2/IGLL1/DMBT1/AIRE/DEFA1B/KRT1/C2/IFNA8/CCR7/ZP3/PLA2G1B/CXCL1/LTF/EBI3/GPI/HLA-A/GPR183/DEFA3/CRP/TNF/TRAF3IP2/C8B/CD55/CXCL14/WFDC2/RNASE6/AZU1/C9/PGLYRP1/RNASE7/SLC11A1/CD83/TNFRSF21/TFE3/IL36RN/WFDC12/PF4V1/PRSS3/ROMO1/FGA/EPPIN/TREM2/LCN2/IL6/CXCL2/GAPDH/PI3/HLA-DRB1/RPS19/PGC/RPL30/BCL3/S100A12/CFP/RPL39/CXCL3/S100A8/HLA-DQB1/IFNA1/ELANE/CFD/CXCL8/C5AR1/…
GOMF NAD P H DEHYDROGENASE QUINONE ACTIVITY	47	-0.681422	-2.67594	1.10283e-09	1.44147e-07	NDUFB6/NDUFA10/NDUFV3/NDUFB5/NDUFAF2/NDUFS3/NDUFV2/NDUFS7/NDUFS6/NDUFAB1/NDUFS4/NDUFB2/NQO1/NDUFB8/NDUFC2/NDUFA12/NDUFA6/NDUFB10/NDUFA2/NDUFB1/NDUFA3/NDUFA4/NDUFB7/MT-ND5/NDUFS8/NDUFS5/NDUFA7/NDUFC1/NDUFB4/NDUFA1/MT-ND6/NDUFA13/NDUFB9/MT-ND4/MT-ND4L/MT-ND2/MT-ND1/MT-ND3
GOBP MITOCHONDRION ORGANIZATION	493	-0.306712	-1.66284	1.3063e-09	1.67458e-07	NDUFV3/TOMM34/MPV17/COX16/ATG2A/NMT1/FBXO7/NDUFB5/TAZ/CDC37/AMBRA1/FZD5/RAC2/FNIP1/CISD2/ATG13/BAG4/NAIF1/TP53BP2/MLLT11/DNAJC19/FZD9/CHCHD3/MARK2/SHARPIN/TMEM102/EP300/PARK7/TIMM8B/BLOC1S2/TIMM22/NDUFAF2/MAP1LC3B/MFF/NDUFS3/SIRT7/COX7A1/SMIM20/NDUFV2/VAT1/NDUFS7/PPIF/NDUFS6/FUNDC2/YWHAH/MTX1/ATG3/NDUFAF3/NDUFAB1/BCAP31/SLC9A1/WDR45/NRF1/MUL1/SDHAF1/RNF41/SLC25A33/CDK5/CASP8/JUN/GRPEL1/USP30/TMEM…
GOBP CELLULAR RESPONSE TO MOLECULE OF BACTERIAL ORIGIN	191	-0.418577	-2.06083	1.35563e-09	1.70502e-07	DEFA4/TBXA2R/SBNO2/BCL10/CAPN2/SIGIRR/PF4/TRIB1/CD80/FCGR2B/MYD88/GHSR/TNFAIP3/CD6/LILRA2/MAPK3/TNIP2/SIRPA/HSF1/EDNRB/ZC3H12A/NR1D1/PDE4B/CSF2/CCL5/PYCARD/LILRB1/TFPI/TGFB1/DEFA1B/IL1A/PTAFR/CD86/NFKB1/RHOA/CXCL1/LTF/DEFA3/TNF/LYN/GSTP1/IL18/CD55/NFKBIB/RELA/RIPK2/LY86/NR1H3/LITAF/IL36RN/PPARD/WNT5A/NLRP3/PF4V1/IRAK2/VIM/IL10/TSPO/NFKBIA/TREM2/IL6/CXCL2/CD68/HAVCR2/BMP6/TNFSF4/TNFRSF1B/ICAM1/LY9…
GOBP RESPONSE TO INTERFERON GAMMA	189	-0.418765	-2.06696	1.4895e-09	1.83871e-07	HLA-E/HLA-DQB2/B2M/IFNGR1/CCL5/IRF1/GBP4/MT2A/PTAFR/RAB7B/HLA-A/HLA-B/IRF7/PML/LGALS9/CDC42/HLA-C/CDC42EP2/SLC11A1/GBP2/NR1H2/NR1H3/CD44/WNT5A/HLA-DRA/HLA-DQA1/EDN1/VIM/RAB43/IFITM3/SOCS3/CCL19/PPARG/HLA-DRB5/GAPDH/CCL23/IFI30/RAB20/RPL13A/HLA-DRB1/CD74/ICAM1/HLA-DPA1/ZYX/HLA-DQB1/HLA-DPB1/CCL21/HLA-DQA2/SOCS1/IFNGR2/CCL2/CCL4/CXCL16/CCL3/CCL26/CCL3L3/CCL7/OASL/CAMK2A/CCL24
GOCC ORGANELLAR RIBOSOME	86	-0.56351	-2.45977	1.56214e-09	1.89331e-07	MRPS18C/MRPS18B/MRPL13/MRPL47/MRPS7/MRPL50/DAP3/CHCHD1/MRPS11/MRPS30/MRPL15/MRPS2/MRPL20/MRPL34/MRPS18A/MRPS21/MRPL45/MALSU1/MRPL37/NDUFAB1/MRPL40/MRPS33/MRPL28/MRPL14/MRPL43/MRPL44/MRPL36/MRPL17/MRPL9/MRPL18/MRPL4/MRPL11/MRPL16/MRPS12/MRPS36/MRPS6/MRPL2/MRPL53/MRPL22/MRPL52/MPV17L2/MRPL10/MRPL41/MRPS15/MRPL21/NDUFA7/MRPL33/MRPL54/MRPL23/MRPL57/MRPL55/MRPS24
GOCC MITOCHONDRIAL LARGE RIBOSOMAL SUBUNIT	56	-0.635612	-2.62714	1.67366e-09	1.96357e-07	MRPS30/MRPL15/MRPL20/MRPL34/MRPS18A/MRPL45/MALSU1/MRPL37/NDUFAB1/MRPL40/MRPL28/MRPL14/MRPL43/MRPL44/MRPL36/MRPL17/MRPL9/MRPL18/MRPL4/MRPL11/MRPL16/MRPL2/MRPL53/MRPL22/MRPL52/MPV17L2/MRPL10/MRPL41/MRPL21/MRPL33/MRPL54/MRPL23/MRPL57/MRPL55
GOCC AZUROPHIL GRANULE	149	-0.454497	-2.18102	1.67902e-09	1.96357e-07	CMTM6/PLAC8/BPI/ACTR10/SERPINB3/GM2A/CTSC/PRKCD/RAP1B/GLB1/TUBB4B/NAPRT/GLA/SDCBP/HEXA/VAT1/DEFA4/IMPDH1/VAPA/LAMP1/CREG1/HEXB/DDOST/GAA/PRTN3/ARSA/IST1/DPP7/VAMP8/CTSA/SURF4/CYB5R3/TOLLIP/GUSB/LYZ/ANXA11/LAMTOR1/NFAM1/PYCARD/GRN/PSAP/DEFA1B/TRAPPC1/PRDX6/MAN2B1/NDUFC2/DEFA3/PRSS57/MGST1/TOM1/RNASET2/MPO/STXBP2/AZU1/ANXA2/HEBP2/TMEM179B/B4GALT1/CKAP4/RAB5C/STX3/NPC2/CD63/ARL8A/CD68/SYNGR1/ATP6V0C…
GOBP RESPONSE TO INTERLEUKIN 1	195	-0.421162	-2.05912	1.73748e-09	1.99691e-07	UBE2V1/ANKRD1/PSMA6/PSME2/RORA/IL1R1/FBXW11/IL1RAP/PCK1/CCL20/TAB2/GBP1/PSMB2/PSMA1/MYD88/PSMC4/PSMA2/PSMB10/HYAL2/ADAMTS7/HIF1A/MAPK3/TNIP2/SIRPA/TOLLIP/MAP3K3/ADAMTS12/PSMA7/PSMB7/PSMD12/ZC3H12A/NR1D1/PSMB1/PSMD8/CCL5/PSMD7/IGBP1/PSME1/MAPK11/PYCARD/TFPI/PSMB6/TANK/IL1A/RBX1/PSMF1/NFKB1/PSMB3/PSMB4/UBB/LGALS9/RELA/UBC/RIPK2/GBP2/MAP3K8/SQSTM1/RPS27A/IRAK2/EDN1/ST18/KLF2/NFKBIA/CCL19/IL6/CCL23/I…
GOBP CELLULAR RESPONSE TO BIOTIC STIMULUS	213	-0.397793	-1.96751	1.94979e-09	2.20293e-07	CCDC47/DEFA4/TBXA2R/SBNO2/BCL10/CAPN2/SIGIRR/PF4/TRIB1/CD80/FCGR2B/MYD88/GHSR/TNFAIP3/CD6/LILRA2/MAPK3/TNIP2/SIRPA/HSF1/EDNRB/ZC3H12A/NR1D1/PDE4B/CSF2/CCL5/WFS1/PYCARD/LILRB1/TFPI/TGFB1/DEFA1B/IL1A/PTAFR/CD86/NFKB1/RHOA/CXCL1/LTF/DEFA3/TNF/LYN/GSTP1/IL18/CD55/BCL2L11/NFKBIB/RELA/RIPK2/LY86/NR1H3/LITAF/IL36RN/PPARD/CLEC7A/DDIT3/WNT5A/NLRP3/PF4V1/IRAK2/VIM/IL10/TSPO/NFKBIA/TREM2/IL6/CXCL2/CD68/HAVC…
GOCC COLLAGEN TRIMER	86	0.629911	2.28112	1.98563e-09	2.20604e-07	COL6A5/COL6A6/COL5A1/COL11A1/COL4A5/COL3A1/LOX/SCARA3/COL21A1/COL12A1/COL4A6/C1QL3/COL8A1/LUM/COL16A1/COL4A1/GLDN/COL18A1/C1QTNF9B/ADIPOQ/C1QC/COL25A1/DCN/COLEC10/SFTPD/COL1A2/C1QTNF7/C1QB/COL5A2/COL4A3/COL1A1/COL22A1/COL4A4/COL28A1/COL23A1/COL5A3/COL4A2/COL26A1/COL10A1/EDA/CTHRC1/COLQ/C1QL4/FCN3
GOBP REGULATION OF APOPTOTIC SIGNALING PATHWAY	323	-0.336916	-1.73461	3.56388e-09	3.89457e-07	PPP1CA/SYVN1/P4HB/SIAH2/ITPRIP/HIF1A/TNFRSF10B/ITM2C/PTPN1/MMP9/IL20RA/CRADD/BAD/PDIA3/NFE2L2/LTBR/PPIA/ERP29/CSF2/HERPUD1/RFFL/SCRT2/NCK2/PYCARD/SH3RF1/SLC25A5/PMAIP1/IL1A/NACC2/ZSWIM2/UBB/BAX/VDAC2/PML/FIS1/TCF7L2/TNF/TMBIM1/EYA2/GSTP1/GNAI2/BCL2L11/ARRB2/CDKN2D/BBC3/RELA/FGFR1/PTPMT1/HGF/BMF/BID/RPL11/PRELID1/NOG/SFRP2/TNFSF12/NDUFA13/DDIT3/CD44/HSPA1B/GRINA/ZNF385A/FGA/HSPB1/SOD2/RPS3/RPS7/MA…
GOBP POSITIVE REGULATION OF RESPONSE TO EXTERNAL STIMULUS	470	-0.307208	-1.62527	3.80173e-09	4.08747e-07	PSMA2/KIR2DL4/PSMB10/HYAL2/EDN2/C1QBP/CALR/LILRA2/PRKACA/MUC20/MAPK3/MUC5AC/AGER/HRG/HLA-G/SERPINF2/PLSCR1/F7/PSMA7/VEGFB/PSMB7/PSMD12/LRP1/KLK5/HLA-E/TNFSF18/PDGFRB/PSMB1/CLEC4A/PSMD8/FPR2/CCL5/FFAR2/F2RL1/PSMD7/ICAM2/PSME1/PYCARD/MUC17/GRN/CD1D/TNFRSF1A/USF1/PSMB6/TGFB1/PSMF1/PTGER4/TLR8/NFKB1/CCR7/ZP3/PSMB3/CEBPA/PSMB4/IRF7/LGALS9/ICAM3/RAC1/TNF/LYN/CSF1/LILRA5/IL18/VEGFA/C2CD4A/PQBP1/AKIRIN2/…
GOMF EXTRACELLULAR MATRIX STRUCTURAL CONSTITUENT CONFERRING TENSILE STRENGTH	41	0.733886	2.34556	3.88672e-09	4.11252e-07	COL6A5/COL6A6/COL5A1/COL11A1/COL4A5/COL3A1/COL21A1/COL12A1/COL4A6/COL8A1/COL16A1/COL4A1/COL18A1/COL25A1/COL1A2/COL5A2/COL4A3/COL1A1/COL4A4/COL28A1/COL23A1/COL5A3/COL4A2/COL10A1
GOCC NADH DEHYDROGENASE COMPLEX	47	-0.667841	-2.62261	4.13905e-09	4.31108e-07	NDUFS3/NDUFV2/NDUFS7/NDUFS6/NDUFAB1/NDUFS4/NDUFB2/NDUFB8/NDUFC2/NDUFA11/NDUFA12/NDUFA6/NDUFB10/NDUFA2/NDUFB1/NDUFA3/NDUFA4/NDUFB7/MT-ND5/NDUFS8/NDUFS5/NDUFA7/NDUFC1/NDUFB4/NDUFA1/NDUFA13/NDUFB9/NDUFB11/MT-ND4/MT-ND4L/MT-ND2/MT-ND1/MT-ND3
GOBP MITOCHONDRIAL RESPIRATORY CHAIN COMPLEX ASSEMBLY	95	-0.518369	-2.31764	5.59626e-09	5.73918e-07	ECSIT/UQCC2/UQCC3/C12orf73/NDUFB6/NDUFA10/NDUFV3/COX16/NDUFB5/TAZ/NDUFAF2/NDUFS3/SMIM20/NDUFV2/NDUFS7/NDUFS6/NDUFAF3/NDUFAB1/SDHAF1/SLC25A33/TMEM126A/NDUFS4/NDUFB2/SURF1/OXA1L/NDUFB8/NDUFC2/NDUFA11/NDUFA12/NDUFA6/NDUFB10/COX14/NDUFA2/NDUFB1/NDUFA3/UQCRFS1/SDHAF2/NDUFB7/COX17/MT-ND5/NDUFS8/NDUFS5/NDUFA7/NDUFC1/NDUFB4/NDUFA1/MT-ND6/NDUFA13/NDUFB9/NDUFB11/PET100/SCO2/MT-ND4/MT-ND2/MT-ND1/MT-ND3
GOBP LEUKOCYTE PROLIFERATION	296	-0.348033	-1.80526	6.38754e-09	6.45142e-07	CD300A/GREM1/FCGR2B/MYD88/BST1/TNFAIP3/TGFBR2/SASH3/ICOSLG/CD6/PSMB10/MSN/LMBR1L/CLC/MAPK3/AGER/HLA-G/CLEC4G/HLA-E/TNFSF18/IRS2/EFNB1/ZBTB7B/CCL5/F2RL1/IRF1/NCK2/PYCARD/LILRB1/SH3RF1/CD1D/CLCF1/IL1A/CD86/IFNA8/ZP3/EBI3/HLA-A/GPR183/BAX/RPS6/LGALS9/CRP/LYN/CSF1/GSTP1/IL18/IL20RB/CD55/HLA-DMB/RIPK2/SLC11A1/TNFRSF21/LRRC32/HHEX/PRNP/GAL/ARG2/ELF4/CD151/IL10/TNFSF8/TNFSF9/RPS3/CCL19/TNFRSF4/TREM2/MIF…
GOCC MHC PROTEIN COMPLEX	22	-0.8029	-2.55872	6.95126e-09	6.91599e-07	HLA-G/HLA-E/HLA-DQB2/B2M/HLA-A/HLA-B/HLA-DMB/HLA-C/HLA-DRA/HLA-DQA1/HLA-DRB5/HLA-DRB1/CD74/HLA-DPA1/HLA-DQB1/HLA-DPB1/HLA-DQA2/HLA-DMA
GOBP CELL CHEMOTAXIS	280	-0.356973	-1.85001	7.71814e-09	7.56605e-07	F7/PIP5K1A/EDNRB/VEGFB/TNFSF18/PPIA/PDE4B/PDGFRB/FPR2/CCL5/FFAR2/F2RL1/BSG/DEFA1B/RAB13/CCR7/PLA2G1B/CXCL1/GPR183/LGALS9/RAC1/LYN/CSF1/GSTP1/VEGFA/DUSP1/RIN3/ARRB2/CXCL14/P2RX4/DDT/FGFR1/PRSS56/HGF/AZU1/NRP1/EDN3/NR4A1/TMSB4X/WNT5A/NBL1/HBEGF/PF4V1/ADAM8/CCR1/EDN1/DOCK4/PPIB/HSPB1/IL10/CALCA/FCER1G/CCL19/MIF/IL6/CXCL2/CXCR4/GPSM3/IL4/CCL23/LPAR1/ACKR3/CD74/RPS19/MDK/S100A12/CXCL3/S100A8/CCRL2/S1P…
GOBP SYNAPSE ASSEMBLY	164	0.515767	2.00793	8.40028e-09	8.1154e-07	PCDHB2/GABRA2/GRID2/PCDHB16/PCDHB3/CDH2/SLITRK5/GABRA1/DNM3/PPP1R9A/PCDHB5/PCDHB4/GABRB2/GPC6/IL1RAPL1/PTPRD/ERBB4/FLRT3/LRRTM1/ROBO2/LRFN3/GABRG2/CBLN2/NLGN4Y/PCDHB6/PCDHB10/PCDHB11/OXTR/LGI2/LRRN1/EPHB3/FGF13/MAP1B/NLGN4X/KIRREL3/SHANK2/PCDHB9/SLITRK1/BHLHB9/PCDHB14/SDK1/AMIGO1/GPC4/CEL/LHFPL4/SLITRK6/PCLO/WNT3A/NTRK2/MDGA1/ADD2/CNTN5/PCDHB13/GHRL/EPHB1
GOBP LEUKOCYTE MIGRATION	429	-0.311357	-1.6668	1.10231e-08	1.04971e-06	MSN/EDN2/SLC3A2/C1QBP/CALR/MAPK3/TNFRSF10B/AGER/SIRPA/MMP9/ATP1B1/F7/EDNRB/VEGFB/EPS8/TNFSF18/PPIA/PDE4B/FPR2/CCL5/FFAR2/F2RL1/IGLL1/GRB2/BSG/PYCARD/F11R/AIRE/PLCG1/TGFB1/DEFA1B/PTAFR/PTGER4/CD34/RHOA/CCR7/ZP3/CD48/PLA2G1B/CXCL1/GPR183/LGALS9/RAC1/TNF/LYN/CDC42/CSF1/VEGFA/DUSP1/RIN3/CXCL14/P2RX4/CD200/DDT/PRSS56/ESAM/AZU1/EDN3/THBD/L1CAM/ITGA5/CD44/ECM1/WNT5A/TNFRSF10D/NLRP3/NBL1/PF4V1/ADAM8/CCR1…
GOBP ANTIMICROBIAL HUMORAL RESPONSE	108	-0.490291	-2.24418	1.12653e-08	1.05767e-06	SEMG1/BPIFB1/LYZ/KLK5/HLA-E/DMBT1/DEFA1B/PLA2G1B/CXCL1/LTF/HLA-A/DEFA3/CXCL14/WFDC2/RNASE6/AZU1/PGLYRP1/RNASE7/SLC11A1/IL36RN/WFDC12/PF4V1/PRSS3/ROMO1/FGA/EPPIN/LCN2/CXCL2/GAPDH/PI3/RPS19/PGC/RPL30/BCL3/S100A12/RPL39/CXCL3/S100A8/ELANE/CXCL8/WFDC10B/S100A9/PLA2G2A/RARRES2/DEFA1/S100A7/CXCL5/REG1A
GOBP MONONUCLEAR CELL DIFFERENTIATION	393	-0.322098	-1.71879	1.29069e-08	1.19497e-06	FOXN1/RORA/IFNK/TCIRG1/HLA-DOA/NTRK1/INPP5D/SART1/PTPN6/PCK1/IHH/ZBTB16/ZNF683/FADD/DUSP10/IKZF1/CD80/ZFP36L1/PRTN3/FCGR2B/IL4R/RNF41/ONECUT1/TGFBR2/SASH3/PGLYRP3/JUN/LMBR1L/SYVN1/PRDM1/GPS2/CLPTM1/ITM2A/AGER/HLA-G/BAD/ZC3H12A/TNFSF18/LTBR/ST3GAL1/B2M/CSF2/ZBTB7B/NFAM1/F2RL1/IRF1/LFNG/AIRE/LILRB1/SH3RF1/CD1D/TUSC2/BCL11B/CLCF1/IL1A/PTPRJ/CD86/PTGER4/IFNA8/ZBTB7A/CCR7/JMJD6/ZFP36L2/GPR183/HLA-B/IR…
GOBP REGULATION OF LEUKOCYTE PROLIFERATION	231	-0.371424	-1.86783	1.40093e-08	1.27926e-06	INPP5D/ZNF335/PTPN6/IHH/FADD/CD80/CD300A/GREM1/FCGR2B/MYD88/BST1/TNFAIP3/TGFBR2/SASH3/ICOSLG/CD6/CLC/MAPK3/AGER/HLA-G/CLEC4G/HLA-E/TNFSF18/IRS2/EFNB1/ZBTB7B/CCL5/IRF1/NCK2/PYCARD/LILRB1/SH3RF1/CD1D/CLCF1/IL1A/CD86/ZP3/EBI3/HLA-A/GPR183/LGALS9/CRP/LYN/CSF1/GSTP1/IL18/IL20RB/CD55/HLA-DMB/RIPK2/TNFRSF21/LRRC32/HHEX/PRNP/GAL/ARG2/IL10/TNFSF8/TNFSF9/RPS3/CCL19/TNFRSF4/MIF/IL6/IL4/HAVCR2/LST1/TNFSF4/HL…
GOBP T CELL PROLIFERATION	188	-0.396696	-1.94564	1.86188e-08	1.6772e-06	TGFBR2/SASH3/ICOSLG/CD6/PSMB10/MSN/LMBR1L/CLC/AGER/HLA-G/CLEC4G/HLA-E/TNFSF18/EFNB1/ZBTB7B/CCL5/IRF1/NCK2/PYCARD/LILRB1/SH3RF1/CD1D/IL1A/CD86/ZP3/EBI3/HLA-A/BAX/RPS6/LGALS9/IL18/IL20RB/CD55/HLA-DMB/RIPK2/SLC11A1/TNFRSF21/LRRC32/PRNP/ARG2/ELF4/CD151/IL10/TNFSF8/TNFSF9/RPS3/CCL19/TNFRSF4/IL6/IL4/HAVCR2/TNFSF4/HLA-DRB1/TNFRSF1B/HLA-DPA1/HLA-DPB1/LGALS3/TMIGD2/SDC4/CEBPB/IL27/LGALS7B/IL1B/LMO1/VSIG4
GOBP NADH DEHYDROGENASE COMPLEX ASSEMBLY	62	-0.585465	-2.45629	2.12977e-08	1.89046e-06	ECSIT/NDUFB6/NDUFA10/NDUFV3/NDUFB5/TAZ/NDUFAF2/NDUFS3/NDUFV2/NDUFS7/NDUFS6/NDUFAF3/NDUFAB1/TMEM126A/NDUFS4/NDUFB2/OXA1L/NDUFB8/NDUFC2/NDUFA11/NDUFA12/NDUFA6/NDUFB10/NDUFA2/NDUFB1/NDUFA3/NDUFB7/MT-ND5/NDUFS8/NDUFS5/NDUFA7/NDUFC1/NDUFB4/NDUFA1/MT-ND6/NDUFA13/NDUFB9/NDUFB11/MT-ND4/MT-ND2/MT-ND1/MT-ND3
GOBP MITOCHONDRIAL TRANSLATIONAL TERMINATION	88	-0.523072	-2.29967	2.16184e-08	1.89046e-06	DAP3/CHCHD1/MRPS11/MRPS30/MRPL15/MRPS2/MRPL20/MRPS23/MRPL34/MRPS18A/AURKAIP1/MRPS21/MRPL45/MRPL37/MRPL40/MRPS33/MRPL28/MRPL14/MRPL43/MRPL44/MRPL36/MRPL17/MRPL9/MRPL18/MRPL4/MRPL11/MRPL16/MRPS12/MRPS36/MRPS6/OXA1L/MRPL2/MRPL53/MRPL22/MRPL52/MRPL10/MRPL41/MRPS15/MRPL21/MTRF1L/GADD45GIP1/MRPL33/MRPL54/MRPL23/MRPL57/MRPL55/MRPS24
GOMF RRNA BINDING	59	-0.587634	-2.42789	2.20939e-08	1.89046e-06	ANG/MRPL18/CIRBP/MRPL11/MRPL16/MRPS6/RPL5/EEF2/RPS4X/RPL8/RPL23/RPL11/RPL23A/RPS4Y2/RPL3/RPS13/RPS3/RPLP0/RPL9/RPS5/RPS18/RPS9/RPS4Y1/RPS11/RPS14/RPL37/RPL12
GOBP T CELL ACTIVATION INVOLVED IN IMMUNE RESPONSE	104	-0.491813	-2.22877	2.21752e-08	1.89046e-06	ZC3H12A/TNFSF18/ZBTB7B/F2RL1/LILRB1/CD86/PTGER4/IFNA8/GPR183/RPS6/LGALS9/NFKBID/IL18/HLA-DMB/RIPK2/SLC11A1/RELB/NLRP3/HLA-DRA/RARA/FCER1G/CCL19/IL6/CD1C/IL4/HAVCR2/TNFSF4/HLA-DRB1/CD74/MDK/BCL3/ICAM1/LGALS3/IFNA1/BCL6/IL27/IFNA13/HLX/IFNB1/IFNA5
GOMF CYTOKINE ACTIVITY	219	-0.37543	-1.86229	2.24041e-08	1.89046e-06	GRN/TGFB1/CLCF1/IL1A/IFNA8/CXCL1/EBI3/GPI/NAMPT/TNF/CSF1/IL18/VEGFA/CXCL14/IL20/C1QTNF4/CMTM7/CMTM3/IL36RN/INHBE/TNFSF12/SCGB3A1/GDF15/WNT5A/NDP/GDF5/PF4V1/EDN1/IL10/TNFSF8/TNFSF9/THPO/CCL19/WNT7A/MIF/IL6/CXCL2/IL4/CCL23/BMP6/TNFSF4/CMTM8/CXCL3/CCL21/IFNA1/TGFB2/CSF3/IL19/IL11/CXCL8/IL27/IL1F10/IFNA13/CCL2/IL1B/IFNB1/CCL4/VSTM1/TIMP1/IL1RN/CXCL16/CCL3/CCL26/CCL3L3/CCL7/CXCL5/AREG/CCL24/IFNA5
GOBP ENERGY DERIVATION BY OXIDATION OF ORGANIC COMPOUNDS	259	-0.355879	-1.8162	2.65124e-08	2.20915e-06	UQCR10/DNAJC15/NDUFB2/PHKG1/IRS2/COA6/NR1D1/MDH2/NR4A3/GSK3A/SURF1/OXA1L/UQCRHL/UQCRH/NDUFB8/IDH3G/ISCU/SLC25A18/GNAS/NDUFC2/NDUFA11/NDUFA12/BLOC1S1/NDUFA6/NDUFB10/UQCRQ/SDHB/COX6C/NDUFA2/GNMT/NDUFB1/NDUFA3/PRKAG2/UQCRFS1/SDHAF2/NDUFA4/PPP1R3G/NDUFB7/MT-ND5/NDUFS8/NDUFS5/SLC25A25/NDUFA7/BID/NDUFC1/NDUFB4/NDUFA1/MT-ND6/PRELID1/COX7A2L/COX5B/PID1/COX7C/NDUFA13/UQCRB/NDUFB9/COX7B/COX6A1/UQCR11/COX6B…
GOBP MYELOID LEUKOCYTE MIGRATION	203	-0.390214	-1.8961	3.92701e-08	3.23178e-06	JAGN1/PF4/CCL20/C5AR2/PRTN3/CD300A/GREM1/MYD88/BST1/CSF3R/EDN2/C1QBP/MAPK3/AGER/SIRPA/EDNRB/VEGFB/TNFSF18/PPIA/PDE4B/FPR2/CCL5/BSG/PTGER4/CCR7/PLA2G1B/CXCL1/RAC1/LYN/CSF1/VEGFA/DUSP1/RIN3/P2RX4/CD200/DDT/AZU1/EDN3/NBL1/PF4V1/ADAM8/CCR1/EDN1/PPIB/CALCA/FCER1G/CCL19/TREM2/MIF/IL6/GP2/CXCL2/IL4/CCL23/CD74/RPS19/MDK/S100A12/CXCL3/S100A8/UMODL1/CCL21/LGALS3/TGFB2/MMP28/CXCL8/THBS1/C5AR1/RHOG/MMP14/CD9…
GOBP REGULATION OF LYMPHOCYTE ACTIVATION	415	-0.306266	-1.63963	5.81442e-08	4.7267e-06	BCL10/HLA-DOA/INPP5D/ZNF335/SART1/LAMP1/PTPN6/PCK1/IHH/ZBTB16/ZNF683/FADD/DUSP10/SLC15A4/CD80/PDCD1/ZFP36L1/CD300A/FCGR2B/SUPT6H/IL4R/RNF41/MYD88/BST1/TNFAIP3/TGFBR2/SASH3/PGLYRP3/ICOSLG/CD6/CLC/PRDM1/MAD2L2/CLPTM1/AGER/TNIP2/SIRPA/BLOC1S3/HLA-G/SOCS6/CLEC4G/CD5/BAD/ZC3H12A/HLA-E/TNFSF18/IRS2/EFNB1/ZBTB7B/SAMSN1/NFAM1/CCL5/IGLL1/GRB2/IRF1/SIT1/NCK2/PYCARD/LILRB1/SH3RF1/CD1D/TGFB1/CLCF1/IL1A/CD86/…
GOBP RESPONSE TO TUMOR NECROSIS FACTOR	298	-0.333466	-1.74354	5.9065e-08	4.7437e-06	TXNDC17/SPATA2/MYOD1/ARHGEF2/PCK1/CCL20/TRAF3/GBP1/PSMB2/KCNJ11/ZFP36L1/PSMA1/BIRC2/NUB1/YBX3/TRAF4/GGT1/PSMC4/CASP8/CASP4/TNFAIP3/PSMA2/FOXO3/PSMB10/HYAL2/GPS2/MAP3K14/ADAMTS7/MAPK3/ADAMTS12/PSMA7/TNFRSF9/PSMB7/PSMD12/NFE2L2/ZC3H12A/TNFSF18/LTBR/NR1D1/PSMB1/PSMD8/CCL5/F2RL1/PSMD7/RFFL/IGBP1/PSME1/PYCARD/TNFRSF1A/PSMB6/TANK/PSMF1/NFKB1/PSMB3/ZFP36L2/CEBPA/PSMB4/TNF/GSTP1/RELA/GBP2/TNFRSF21/KRT8/L…
GOCC ENDOCYTIC VESICLE	300	-0.33508	-1.73509	6.43314e-08	5.10516e-06	GRIA4/VAMP8/EPN2/HVCN1/WAS/DLG4/HYAL2/CALR/RAB9A/AMN/RAB7A/ABCA1/HLA-G/RAB35/PDIA3/LDLR/LRP1/ANXA11/HLA-E/HLA-DQB2/B2M/RAB8B/SFTPB/DMBT1/PLD1/RAB7B/DRD3/RAB13/LTF/HLA-A/RAB31/HLA-B/UBB/AP2S1/ATP6V0D1/CDC42/RAB11B/RAB22A/RAB32/RIN3/ARRB2/GRIA1/MPO/NLGN3/STX12/ARF6/UBC/HLA-C/CDC42EP2/PGLYRP1/FMNL1/SLC11A1/EHD1/NCF1/SPHK1/ATP6V0B/WNT5A/MTSS1/HLA-DRA/HBEGF/HLA-DQA1/LPAR2/RALA/ADAM8/RPS27A/CYBA/VIM/RA…
GOBP REGULATION OF T CELL ACTIVATION	314	-0.329905	-1.69085	8.28051e-08	6.49387e-06	BCL10/HLA-DOA/SART1/PTPN6/PCK1/IHH/ZBTB16/ZNF683/FADD/DUSP10/CD80/PDCD1/CD300A/FCGR2B/IL4R/TGFBR2/SASH3/ICOSLG/CD6/CLC/PRDM1/CLPTM1/AGER/SIRPA/HLA-G/SOCS6/CLEC4G/CD5/BAD/ZC3H12A/HLA-E/TNFSF18/EFNB1/ZBTB7B/CCL5/GRB2/IRF1/SIT1/NCK2/PYCARD/LILRB1/SH3RF1/CD1D/IL1A/CD86/CCR7/ZP3/EBI3/HLA-A/LGALS9/NFKBID/RAC1/LYN/CDC42/NRARP/IL18/IL20RB/CD55/HLA-DMB/RIPK2/SOX13/CD83/TNFRSF21/RUNX1/LRRC32/PRELID1/LAPTM5…
GOCC VESICLE LUMEN	321	-0.326816	-1.68481	8.84509e-08	6.85597e-06	SERPING1/EEF1A1/ARSA/IST1/DPP7/ERP44/A1BG/CTSA/PSMA2/NME2/HRG/COMMD9/PGAM1/C1orf35/SRP14/CYB5R3/SERPINF2/TOLLIP/VEGFB/PSMB7/PSMD12/GUSB/LYZ/PPIA/CTSH/B2M/PSMB1/PSMD7/PKM/PYCARD/SRGN/GRN/SERPINB1/TGFB1/DEFA1B/TRAPPC1/PRDX4/PRDX6/MAN2B1/CSTB/NFKB1/PTX3/EEF2/CXCL1/LTF/GPI/DEFA3/PRSS57/CTSD/CTSW/QPCT/APRT/GSTP1/VEGFA/RNASET2/SERPINA1/MPO/GMFG/CTSZ/HGF/AZU1/PGLYRP1/S100A11/ANXA2/TIMP2/CSNK2B/CNN2/TMSB…
GOCC OXIDOREDUCTASE COMPLEX	105	-0.48044	-2.17788	9.56086e-08	7.3256e-06	NDUFS3/DLST/NDUFV2/NDUFS7/NDUFS6/NDUFAB1/GCSH/CYC1/BCKDHA/P4HB/NDUFS4/CYB5R3/UQCR10/NDUFB2/MRPS36/UQCRHL/UQCRH/NDUFB8/NDUFC2/NDUFA11/NDUFA12/NDUFA6/NDUFB10/UQCRQ/SDHB/NDUFA2/NDUFB1/NDUFA3/UQCRFS1/NOX3/NDUFA4/NDUFB7/MT-ND5/NDUFS8/NDUFS5/NDUFA7/NDUFC1/NDUFB4/NDUFA1/NCF1/NDUFA13/UQCRB/NDUFB9/CYBA/NDUFB11/NOXO1/MT-CO1/MT-CYB/MT-ND4/MT-ND4L/MT-ND2/MT-ND1/MT-ND3
GOBP REGULATION OF INTRINSIC APOPTOTIC SIGNALING PATHWAY	144	-0.427169	-2.03281	1.09657e-07	8.30651e-06	SYVN1/P4HB/HIF1A/PTPN1/MMP9/IL20RA/BAD/NFE2L2/PPIA/ERP29/HERPUD1/NCK2/PYCARD/PMAIP1/NACC2/UBB/BAX/VDAC2/FIS1/BCL2L11/CDKN2D/BBC3/PTPMT1/BMF/BID/RPL11/SFRP2/NDUFA13/DDIT3/CD44/GRINA/ZNF385A/HSPB1/SOD2/RPS3/RPS7/MAPK7/SLC9A3R1/MIF/PLAUR/TPT1/RPL26/ACKR3/CD74/S100A8/SRC/IL19/NUPR1/GPX1/SNAI1/HSPA1A/S100A9
GOMF G PROTEIN COUPLED RECEPTOR BINDING	264	-0.342472	-1.7636	1.60208e-07	1.19994e-05	NMS/CNIH4/GNA12/GNAI2/APLP1/ARRB2/CXCL14/NPFFR2/EDN3/SCT/NMB/ADORA2A/PRNP/WNT5A/NDP/GAL/HSPA1B/RTP5/RALA/PF4V1/HCRT/PMCH/GNA15/EDN1/ITGB4/CALCA/CCL19/SLC9A3R1/WNT7A/MARCO/CXCL2/CCL23/APELA/CXCL3/CCRL2/S1PR1/CCL21/AGT/SLC9A3R2/AGRP/FPR1/PYY/CXCL8/CCL2/HSPA1A/ADCYAP1/CCL4/GHRH/OXT/GNAT1/APLN/NPW/RTP2/ADM/UCN2/CXCL16/CCL3/PPY/CCL26/CCL3L3/CCL7/CXCL5/CCL24/AVP
GOBP IMMUNE RESPONSE REGULATING SIGNALING PATHWAY	386	-0.305667	-1.62711	1.76901e-07	1.31024e-05	PRKCD/PSMB5/PDE4D/BAG6/PSMB8/CD247/CSK/MAP2K7/UBE2N/PSMD9/CD3D/ITK/YES1/EP300/CBLB/MYO1C/LILRB4/RAP1A/PIK3CD/RBCK1/ARPC1B/CLEC4E/RAPGEF1/PSMA6/ADA/VTCN1/PSME2/PRKD2/FBXW11/BCL10/MYO1G/ELMO2/INPP5D/PTPN6/TAB2/GBP1/C5AR2/PSMB2/PSMA1/PLD2/CREBBP/CD300A/MICB/PHPT1/FCGR2B/PSMC4/CLEC4D/ICOSLG/FCGR2A/JUN/PSMA2/WAS/ARPC2/PSMB10/ELMO1/GPS2/LILRA2/PRKACA/KCNN4/MUC20/MAPK3/MUC5AC/WASF2/HLA-G/NFATC1/PLSCR1/P…
GOBP SYNAPSE ORGANIZATION	397	0.402273	1.66257	2.00779e-07	1.47076e-05	PCDHB2/GABRA2/GRID2/PCDHB16/PCDHB3/CDH2/LRFN2/SLITRK5/GABRA1/DNM3/KLK8/PPP1R9A/CTNND2/PCDHB5/PCDHB4/PCDHGC5/COL4A5/GABRB2/GPC6/IL1RAPL1/PTPRD/ERBB4/RELN/KALRN/FLRT3/CX3CR1/LRRTM1/ROBO2/C1QL3/PCDHGC3/NTNG1/TNC/LRFN3/GABRG2/TMEM108/FRMPD4/TNR/DRP2/ARHGAP22/CBLN2/PCDHGC4/CACNB2/NLGN4Y/NEFL/PCDHB6/CAPRIN2/PCDHB10/TIAM1/NOS1AP/PCDH8/COL4A1/PCDHB11/ARHGAP44/OXTR/NFASC/C1QC/LGI2/LRRN1/EPHB3/FGF13/CAMKV/…
GOBP POSITIVE REGULATION OF CELL ACTIVATION	318	-0.326677	-1.6825	2.16921e-07	1.57173e-05	INPP5D/ZNF335/SART1/LAMP1/PTPN6/PCK1/IHH/ZBTB16/FADD/DUSP10/CD80/PDCD1/IL4R/MYD88/BST1/VAMP8/CLEC4D/TGFBR2/SASH3/ICOSLG/CD6/LILRA2/MAD2L2/AGER/TNIP2/SIRPA/BLOC1S3/HLA-G/CD5/BAD/HLA-E/IRS2/PDGFRB/EFNB1/ZBTB7B/NR4A3/CCL5/F2RL1/IGLL1/GRB2/NCK2/PYCARD/LILRB1/CD1D/CRLF2/TGFB1/CLCF1/IL1A/PTAFR/HAVCR1/CD86/CCR7/ZP3/CEBPA/EBI3/HLA-A/GPR183/LGALS9/NFKBID/RAC1/LYN/CDC42/LILRA5/IL18/CD55/IL1RL1/HLA-DMB/RIPK…
GOBP LEUKOCYTE CELL CELL ADHESION	344	-0.314756	-1.65416	2.19454e-07	1.57224e-05	PTPN6/PCK1/IHH/ZBTB16/FADD/NFAT5/DUSP10/CD80/PDCD1/CD300A/FCGR2B/IL4R/SELL/TGFBR2/SASH3/ICOSLG/CD6/MSN/AGER/SIRPA/HLA-G/SOCS6/CLEC4G/CD5/BAD/ZC3H12A/HLA-E/TNFSF18/EFNB1/ZBTB7B/NR4A3/CCL5/GRB2/IRF1/NCK2/PYCARD/F11R/LILRB1/CD1D/IL1A/PTAFR/CD86/RHOA/CCR7/ZP3/EBI3/HLA-A/LGALS9/NFKBID/RAC1/TNF/LYN/CDC42/NRARP/IL18/IL20RB/CD55/RELA/HLA-DMB/RIPK2/KLF4/SOX13/EZR/CD83/TNFRSF21/RUNX1/LRRC32/LAPTM5/MAP3K8/P…
GOMF GATED CHANNEL ACTIVITY	327	0.423612	1.74122	2.22373e-07	1.57224e-05	GABRE/SCN9A/GABRA2/GRID2/GABRQ/GABRA1/HTR3C/PIEZO2/CACNG4/KCNQ3/MCOLN3/RYR2/CLCA1/RYR3/ANO4/GRIA2/GABRB2/CLCN4/HTR3B/KCNK1/SCN3A/KCNT2/ABCC9/TMEM150C/KCNV2/HCN1/GABRG2/ASIC4/SCN2A/CACNB2/CLCA4/SCN2B/HTR3D/KCNJ16/KCNMB2/KCNK2/KCNG1/CATSPER4/KCNH1/ANO5/KCNIP1/CACNA1S/HCN4/GRIK3/KCNIP4/KCNJ8/CLIC5/LRRC38/SCN8A/CACHD1/GLRA2/ANO7/CLCN5/P2RX6/KCNS2/TMC7/KCNK9/KCNJ1/KCNN1/GABRA4/CLCNKB/KCNB2/P2RX2/CNGB3…
GOBP TRANSLATIONAL TERMINATION	103	-0.466779	-2.10499	2.24066e-07	1.57224e-05	MRPL15/MRPS2/MRPL20/MRPS23/MRPL34/MRPS18A/AURKAIP1/MRPS21/MRPL45/MRPL37/MRPL40/ETF1/MRPS33/MRPL28/MRPL14/MRPL43/MRPL44/EIF5AL1/TRMT112/MRPL36/MRPL17/MRPL9/EIF5A/MRPL18/MRPL4/MRPL11/MRPL16/MRPS12/MRPS36/MRPS6/OXA1L/MRPL2/MRPL53/MRPL22/MRPL52/MRPL10/MRPL41/MRPS15/MRPL21/MTRF1L/GADD45GIP1/MRPL33/MRPL54/MRPL23/MRPL57/MRPL55/MRPS24
GOMF OXIDOREDUCTASE ACTIVITY ACTING ON NAD P H QUINONE OR SIMILAR COMPOUND AS ACCEPTOR	59	-0.560034	-2.31386	2.30634e-07	1.60146e-05	NDUFAF2/NDUFS3/NDUFV2/NDUFS7/NDUFS6/NDUFAB1/AKR1C3/TP53I3/NDUFS4/DCXR/NDUFB2/NQO1/NDUFB8/NDUFC2/NDUFA12/NDUFA6/NDUFB10/NDUFA2/NDUFB1/NDUFA3/NDUFA4/NDUFB7/MT-ND5/NDUFS8/NDUFS5/NDUFA7/NDUFC1/NDUFB4/NDUFA1/MT-ND6/NDUFA13/NDUFB9/MT-ND4/MT-ND4L/MT-ND2/MT-ND1/MT-ND3
GOBP ANTIGEN PROCESSING AND PRESENTATION	227	-0.360899	-1.80479	2.37922e-07	1.63504e-05	BCAP31/ACTR1A/PSMB2/AP2M1/PSMA1/FCGR2B/PSMC4/VAMP8/PSMA2/WAS/DCTN2/PSMB10/CALR/CAPZB/RAB4A/RAB7A/HLA-G/PSMA7/DCTN6/PSMB7/PSMD12/RAB35/PDIA3/HLA-E/SEC24A/HLA-DQB2/CTSH/B2M/PSMB1/CLEC4A/PSMD8/PSMD7/RAB8B/PSME1/PYCARD/CTSV/CD1D/PSMB6/PSMF1/CCR7/PSMB3/PSMB4/HLA-A/HLA-B/DCTN3/AP2S1/CTSD/RAB32/DYNLL2/HLA-DMB/HLA-C/SLC11A1/RELB/RAB33A/NCF1/CD1B/ARF1/HLA-DRA/HLA-DQA1/CYBA/FCER1G/CCL19/TREM2/RAB34/HLA-DRB…
GOMF METAL ION TRANSMEMBRANE TRANSPORTER ACTIVITY	417	0.391057	1.61925	2.71826e-07	1.84897e-05	SCN9A/TRPC6/CACNG4/CLDN16/KCNQ3/SLC30A8/MCOLN3/SLC34A1/RYR2/RYR3/SLC17A7/SLC6A11/SLC13A3/KCNK1/SLC34A2/SCN3A/KCNT2/ABCC9/SLC9A2/SLC9A9/ABCB11/KCNV2/SLC9C2/SLC10A2/HCN1/ASIC4/SLC13A1/TRPC1/SCN2A/SLC4A4/CACNB2/ATP2C2/SCN2B/TRPC4/KCNJ16/ATP7B/KCNMB2/KCNK2/KCNG1/SLC4A10/CATSPER4/SLC24A5/KCNH1/SLC9A4/KCNIP1/CACNA1S/SLC9C1/SLC6A5/HCN4/GRIK3/KCNIP4/KCNJ8/SLC10A4/LRRC38/PKDREJ/SCN8A/SLC13A4/CACHD1/SLC39A…
GOBP NEGATIVE REGULATION OF IMMUNE SYSTEM PROCESS	369	-0.303759	-1.61326	3.53752e-07	2.38193e-05	HLA-DOA/TOB2/INPP5D/MILR1/PTPN6/IHH/TRIB1/FADD/DUSP10/GBP1/C5AR2/RIOK3/CD80/PDCD1/PSMA1/MUL1/CD300A/MICB/SERPING1/PHPT1/GREM1/FCGR2B/IL4R/TNFAIP3/PGLYRP3/TRIM21/LILRB3/KIR2DL4/NME2/C1QBP/GPS2/HLA-G/SOCS6/CLEC4G/GPR137B/LDLR/ZC3H12A/HLA-E/TNFSF18/DCST1/NR1D1/ZBTB7B/SAMSN1/IRF1/LILRB1/GRN/PCBP2/FCRLB/TGFB1/SLA2/NLRP6/PTPRJ/CD86/PTGER4/MICA/PSMB4/LTF/HLA-A/HLA-B/TSC22D3/LGALS9/TNF/LYN/NRARP/IL20RB/F…
GOBP REGULATION OF LEUKOCYTE DIFFERENTIATION	267	-0.339516	-1.75115	3.61802e-07	2.40587e-05	HLA-DOA/TOB2/INPP5D/SART1/PTPN6/PCK1/IHH/ZBTB16/ZNF683/PF4/TRIB1/FADD/DUSP10/CD80/ZFP36L1/FCGR2B/IL4R/RNF41/CASP8/TGFBR2/SASH3/PGLYRP3/JUN/LILRB3/NME2/PRDM1/ATP6AP1/CLPTM1/AGER/HLA-G/POU4F2/BAD/GPR137B/ZC3H12A/TNFSF18/ZBTB7B/NFAM1/IRF1/LILRB1/SH3RF1/TGFB1/CD86/GNAS/ZFP36L2/LTF/HLA-B/IRF7/LGALS9/NFKBID/TNF/LYN/CSF1/NRARP/FOS/IL18/IL20/RIPK2/SOX13/CD83/TFE3/RUNX1/PRELID1/EVI2B/NLRP3/HLA-DRA/RARA/AD…
GOBP REGULATION OF HEMOPOIESIS	370	-0.300233	-1.59767	3.64527e-07	2.40587e-05	HLA-DOA/TOB2/INPP5D/SART1/PTPN6/PCK1/IHH/PITHD1/ZBTB16/ZNF683/PF4/TRIB1/FADD/KLF13/DUSP10/CD80/ZFP36L1/CREBBP/FCGR2B/IL4R/RNF41/SETD1A/CSF3R/CASP8/TGFBR2/SASH3/PGLYRP3/JUN/LILRB3/NME2/FOXO3/PRDM1/ATP6AP1/HIF1A/CLPTM1/AGER/HLA-G/POU4F2/BAD/GPR137B/ZC3H12A/TNFSF18/B2M/CSF2/ZBTB7B/NR4A3/NFAM1/IRF1/LILRB1/SH3RF1/TGFB1/RAB7B/CD86/GNAS/ZFP36L2/LTF/HLA-B/IRF7/LGALS9/NFKBID/TNF/LYN/CSF1/EIF6/NRARP/FOS/IL…
GOMF PASSIVE TRANSMEMBRANE TRANSPORTER ACTIVITY	448	0.392668	1.62696	3.71094e-07	2.42521e-05	GABRE/SCN9A/GABRA2/TRPC6/GRID2/GABRQ/GJA5/GABRA1/HTR3C/PIEZO2/CACNG4/KCNQ3/MCOLN3/RYR2/GJB4/CLCA1/RYR3/ANO4/GJB3/GRIA2/GABRB2/CLCN4/HTR3B/KCNK1/SCN3A/KCNT2/ABCC9/RHAG/TMEM150C/KCNV2/HCN1/GABRG2/ASIC4/TRPC1/SCN2A/CACNB2/CLCA4/SCN2B/TRPC4/HTR3D/KCNJ16/KCNMB2/KCNK2/KCNG1/CATSPER4/SLC24A5/AQP10/GJB5/KCNH1/ANO5/KCNIP1/CACNA1S/SLC9C1/HCN4/GRIK3/NOX5/BEST3/KCNIP4/AQP6/KCNJ8/CLIC5/LRRC38/PKDREJ/SCN8A/CAC…
GOCC TERTIARY GRANULE	160	-0.402731	-1.93338	3.79642e-07	2.45698e-05	TCIRG1/MCEMP1/LAMP1/LAMTOR2/PTPN6/GAA/CD300A/VAMP8/CLEC4D/SIRPA/MMP9/TNFAIP6/LYZ/LAMTOR1/CTSH/B2M/FPR2/CD53/SERPINB12/PLD1/SERPINB6/PTAFR/CYSTM1/CSTB/RHOA/PTX3/CXCL1/LTF/CTSD/RAC1/QPCT/CD55/STXBP2/RAP2B/PLAU/PGLYRP1/SLC11A1/TIMP2/CNN2/TMEM179B/FCAR/ADAM8/ALDOA/PRSS3/CYBA/SLC2A3/GPR84/FCER1G/ARL8A/CFP/ATP6V0C/LGALS3/HBB/PRG3/FPR1/CDA/CST3/FTH1
GOBP REGULATION OF PEPTIDASE ACTIVITY	405	-0.301667	-1.60299	4.95659e-07	3.17699e-05	TNFRSF10B/SERPINB8/AGER/HRG/MMP9/SPINK1/SERPINF2/HSF1/WFIKKN2/CRADD/SEMG1/BAD/TNFAIP8/LRP1/ACVR1C/CTSH/BIN1/WFDC1/MTCH1/HERPUD1/RFFL/SERPINB12/IGBP1/PSME1/PYCARD/DAP/SH3RF1/TFPI/TFPI2/GRN/PSENEN/SERPINB1/AQP1/PMAIP1/TANK/FURIN/SERPINB6/PSMF1/RENBP/EPHA7/APH1A/CSTB/LTF/BAX/PML/LGALS9/FIS1/SERPINE3/CTSD/TNF/GRIN2B/LAMTOR5/UBXN1/SERPINB13/LYN/VEGFA/ANXA8L1/BCL2L11/ARRB2/AKIRIN2/CDKN2D/SERPINA1/F3/WF…
GOBP MONONUCLEAR CELL MIGRATION	179	-0.391544	-1.91756	5.15235e-07	3.24202e-05	MSN/C1QBP/CALR/MAPK3/AGER/SIRPA/EPS8/TNFSF18/FPR2/CCL5/PYCARD/F11R/AIRE/DEFA1B/RHOA/CCR7/GPR183/LGALS9/TNF/LYN/CDC42/CSF1/DUSP1/CXCL14/CD200/ECM1/WNT5A/NBL1/ADAM8/CCR1/CALCA/CCL19/IL6/CXCR4/IL4/CCL23/RPS19/MDK/S100A12/ICAM1/S1PR1/CCL21/LGALS3/THBS1/C5AR1/CD99/CCL2/CCL4/RARRES2/CH25H/PDGFB/DEFA1/S100A7/CXCL16/CCL3/CCL26/CCL3L3/CCL7/CCL24
GOCC MHC CLASS II PROTEIN COMPLEX	14	-0.842901	-2.34099	5.15533e-07	3.24202e-05	HLA-DQB2/HLA-DMB/HLA-DRA/HLA-DQA1/HLA-DRB5/HLA-DRB1/CD74/HLA-DPA1/HLA-DQB1/HLA-DPB1/HLA-DQA2/HLA-DMA
GOBP GRANULOCYTE MIGRATION	141	-0.413777	-1.93713	5.44744e-07	3.3937e-05	PF4V1/ADAM8/EDN1/PPIB/FCER1G/CCL19/GP2/CXCL2/IL4/CCL23/CD74/MDK/S100A12/CXCL3/S100A8/UMODL1/CCL21/LGALS3/TGFB2/CXCL8/THBS1/C5AR1/RHOG/CD99/CCL2/CCL4/S100A9/RARRES2/S100A7/CCL3/CCL26/CCL3L3/CCL7/CXCL5/CCL24
GOBP DNA DEPENDENT DNA REPLICATION	151	0.491082	1.89946	5.50333e-07	3.39678e-05	MCM10/GINS1/NOC3L/POLQ/TICRR/POLA1/TIMELESS/E2F8/E2F7/FAM111A/WDHD1/MCM3/MCM4/GEN1/POLE2/MCMDC2/MMS22L/CDC6/POLE/ZGRF1/CDC7/GMNC/RPA1/DNA2/RECQL4/MCM6/AICDA/PRIMPOL/BRCA2/BLM/GINS4/RAD51/GINS3/ORC3/RFC4/ORC6/POLD3/EXD2/DSCC1/PRIM2/MCM2/TONSL/SAMHD1/FBXO5/RFC3/PRIM1/WRN/THOC1/MSH3/ZRANB3/ATRX/SLFN11/SMARCAL1/ATR/POLA2/METTL4/EME1/CHTF18/CCNE2/CHEK2/DNAJA3/RECQL5/HELB/REV3L/PCNA/POLD1/RECQL/LIG1/ET…
GOBP MYELOID CELL DIFFERENTIATION	375	-0.296495	-1.56418	5.6438e-07	3.45152e-05	PIK3CD/KMT2B/NME1/PDE1B/IL23A/DMTN/PRMT1/LRRK1/SBNO2/TCIRG1/TOB2/INPP5D/DNASE2/PTPN6/KAT8/PITHD1/ZBTB16/RASGRP4/JAGN1/PF4/TRIB1/FADD/LBR/KLF13/IKZF1/ZFP36L1/PRTN3/CREBBP/THRA/RNF41/ALAS2/SETD1A/EFNA2/CSF3R/CASP8/TGFBR2/SH2B3/JUN/LILRB3/HIPK2/NME2/FOXO3/ATP6AP1/HIF1A/WASF2/MMP9/POU4F2/GPR137B/LTBR/B2M/CSF2/NRROS/NR4A3/F2RL1/LILRB1/TGFB1/RAB7B/GNAS/ZBTB7A/CCR7/JMJD6/CEBPA/LTF/GPR183/IRF7/RPS6/PML/T…
GOBP ADAPTIVE IMMUNE RESPONSE	392	-0.29062	-1.54796	8.50823e-07	5.15599e-05	LILRA6/CD274/LILRB4/ERCC1/MCOLN1/CFI/PRF1/PIK3CD/IL17RA/IL23A/CD1E/ADA/VTCN1/PRKD2/RORA/IFNK/IL1R1/TCIRG1/BCL10/HLA-DOA/MYO1G/INPP5D/PTPN6/ZNF683/FADD/DUSP10/SLC15A4/CD80/PDCD1/MICB/SERPING1/FCGR2B/SUPT6H/IL4R/MYD88/TRPM4/CLEC4D/TNFAIP3/SASH3/ICOSLG/WAS/LILRB3/CD6/C1QBP/CLC/PRDM1/MAD2L2/AGER/HLA-G/CLEC4G/ZC3H12A/HLA-E/TNFSF18/HLA-DQB2/CTSH/B2M/CLEC4A/FCER2/ZBTB7B/SAMSN1/TRAT1/IGLL1/IL4I1/IRF1/SIT…
GOBP ALPHA BETA T CELL ACTIVATION	145	-0.405217	-1.92475	9.28006e-07	5.57305e-05	SEMA4A/IL12RB1/STAT3/ITK/PAX1/CBLB/CD274/LILRB4/IL23A/ADA/RORA/TCIRG1/IHH/ZBTB16/ZNF683/CD80/CD300A/IL4R/TGFBR2/SASH3/PRDM1/AGER/ZC3H12A/HLA-E/TNFSF18/CLEC4A/ZBTB7B/IRF1/LILRB1/SH3RF1/BCL11B/CD86/PTGER4/EBI3/HLA-A/GPR183/LGALS9/NFKBID/IL18/CD55/PRR7/RIPK2/CD83/RUNX1/RPL22/RELB/NLRP3/HLA-DRA/ARG2/ELF4/RARA/TNFSF8/CCL19/IL6/IL4/TNFSF4/HLA-DRB1/BCL3/CTSL/SOCS1/BCL6/IL27/LGALS7B/HLX
GOCC TRANSPORTER COMPLEX	326	0.410358	1.68638	9.70458e-07	5.77596e-05	GABRE/SCN9A/GABRA2/TRPC6/GRID2/OLFM3/DPP10/GABRQ/GABRA1/CACNG4/KCNQ3/RYR2/RYR3/GRIA2/GABRB2/CNTNAP2/HTR3B/KCNK1/SCN3A/ABCC9/KCNV2/HCN1/GABRG2/VWC2/TRPC1/AKAP6/SCN2A/LRRC7/CACNB2/SCN2B/TRPC4/KCNJ16/NOS1AP/KCNMB2/KCNK2/KCNG1/CATSPER4/KCNH1/KCNIP1/CACNA1S/HCN4/GRIK3/BEST3/KCNIP4/KCNJ8/CLIC5/LRRC38/SCN8A/CACHD1/GLRA2/UNC80/KCNS2/ATP1A3/LRRC8E/SHANK2/KCNJ1/KCNN1/GABRA4/ATP10D/CLCNKB/KCNB2/CNGB3/CATSPE…
GOCC COLLAGEN CONTAINING EXTRACELLULAR MATRIX	412	0.396932	1.64269	9.93675e-07	5.8618e-05	COL6A5/COL6A6/GPC5/FRAS1/COL5A1/CDH2/FREM1/COL11A1/TMEFF2/AZGP1/POSTN/LTBP1/FGB/COL4A5/COL3A1/IMPG1/SCARA3/GPC6/LRRC15/SMOC2/COL21A1/ATRNL1/SULF1/GDF10/HMCN1/ADAMTS15/COL12A1/TIMP3/COL4A6/ADAMTS5/COL8A1/OMD/NTNG1/FREM3/TNC/FREM2/ADAMTS1/DPT/VWC2/TNR/LUM/NPNT/MATN4/NCAM1/HRNR/COL16A1/CPA3/P3H2/WNT5B/THBS2/COL4A1/ADAMTS9/FGL1/COL18A1/OGN/KNG1/MXRA5/ADIPOQ/ASPN/C1QC/PZP/FBN1/THSD4/NTN4/COL25A1/ADAMT…
GOMF CYTOKINE RECEPTOR BINDING	242	-0.339334	-1.71812	1.09871e-06	6.38756e-05	TOLLIP/VEGFB/SIVA1/TNFSF18/CSF2/CCL5/GRB2/PYCARD/PLCG1/CRLF2/TGFB1/CLCF1/IL1A/IFNA8/CXCL1/CNIH4/TNF/TMBIM1/CSF1/IL18/VEGFA/CXCL14/IL20/DDT/BID/SPRED2/IL36RN/TNFSF12/ITGA5/ECM1/PF4V1/FERMT2/IL10/TNFSF8/TNFSF9/CCL19/MIF/IL6/CXCL2/IL4/CCL23/TNFSF4/CXCL3/CCRL2/CCL21/IFNA1/TGFB2/CSF3/IL11/CXCL8/IL27/IL1F10/IFNA13/CCL2/IL1B/IFNB1/CCL4/PRL/IL1RN/CXCL16/CCL3/CCL26/CCL3L3/CCL7/CXCL5/CCL24/IFNA5
GOCC ENDOSOME MEMBRANE	485	-0.280272	-1.50306	1.10439e-06	6.38756e-05	CHMP6/TCIRG1/CLN3/HLA-DOA/NTRK1/CLTA/LAMP1/LAMTOR2/PLEKHM1/RAB11FIP5/RAB21/RAB5A/TSG101/TAB2/PRAF2/STEAP2/ZFYVE9/SLC15A4/NUMB/ECE1/AP2M1/VPS18/MVB12A/ARL8B/VTI1A/PLD3/SNX3/COMMD1/MYD88/NDRG1/VAMP8/STEAP1/YIPF2/KIR2DL4/RAB4A/ANXA6/AMN/ATP6AP1/RAB7A/UBE2D3/RHOV/PLIN3/HLA-G/TMEM9B/RAB35/PDIA3/SNX8/LDLR/HLA-E/GGA1/STARD3NL/WIPI1/LAMTOR1/HLA-DQB2/SH3GL1/B2M/SNX18/HGS/RAB12/RAB8B/RFFL/PLD1/PSENEN/CD1D/…
GOBP REGULATION OF DNA TEMPLATED TRANSCRIPTION IN RESPONSE TO STRESS	111	-0.435727	-1.98371	1.11155e-06	6.38756e-05	PSMB2/PSMA1/CREBBP/PSMC4/JUN/PSMA2/PSMB10/CA9/BAG3/HIF1A/HSF1/PSMA7/PSMB7/PSMD12/NFE2L2/PSMB1/PSMD8/PSMD7/NCK2/PSME1/SESN2/PSMB6/RBX1/PSMF1/PSMB3/PSMB4/UBB/VEGFA/RELA/UBC/DNAJB1/DDIT3/ATF4/RPS27A/EPAS1/KLF2/MAPK7/CITED2/ATF3/UBA52/CEBPB/HSPA1A/HMOX1
GOBP DNA REPLICATION	270	0.428469	1.7302	1.18042e-06	6.72538e-05	EGF/EREG/BRCA1/FAM111B/GDF2/NFIB/MCM10/GINS1/NOC3L/MCM8/RAD50/CLSPN/POLQ/EXO1/TICRR/ESCO2/POLA1/TIMELESS/CCNA2/E2F8/E2F7/FAM111A/WDHD1/PIF1/MCM3/MCM4/BRIP1/RMI2/GEN1/POLE2/MCMDC2/POLI/MMS22L/CDK1/CDC6/POLE/ZGRF1/CDC7/GMNC/RPA1/DNA2/RMI1/GLI2/RRM2/RECQL4/MCM6/ENPP7/AICDA/PRIMPOL/BRCA2/DTL/TP53/ATM/BLM/GINS4/RAD51/GINS3/ORC3/RFC4/ORC6/RRM1/POLD3/EXD2/DSCC1/PRIM2/MCM2/BARD1/TONSL/SAMHD1/FBXO5/EGFR/R…
GOBP CILIUM ORGANIZATION	368	0.401538	1.65589	1.23243e-06	6.94445e-05	NME5/FSIP2/YAP1/DZIP1/SPAG17/RAB23/CFAP69/DYNC2H1/LRRC49/ARMC4/INTU/LCA5/TTC29/DZIP1L/CFAP52/CEP83/CEP162/IFT80/PRKAR2B/CCDC39/CFAP44/CFAP54/TEKT3/FAM161A/ONECUT2/NPHP1/RPGRIP1L/ARL13A/CEP290/CEP78/DCDC2/NEK2/SPEF2/MNS1/CELSR2/ARL13B/TTC26/VANGL2/TMEM67/TTC8/NME8/PLK4/NEK1/IFT81/BBS5/DNAAF3/KIF24/ARMC9/CEP97/TBC1D32/ARL6/KIAA0586/ALMS1/SPATA6/CEP152/CDK1/TMEM231/PKHD1/DAW1/NOTO/FOXJ1/TUB/DNAH7/PI…
GOBP POSITIVE REGULATION OF LEUKOCYTE CHEMOTAXIS	88	-0.473885	-2.08342	1.23971e-06	6.94445e-05	EDN2/C1QBP/CALR/MAPK3/F7/VEGFB/TNFSF18/FPR2/CCL5/F2RL1/CCR7/LGALS9/RAC1/CSF1/VEGFA/CXCL14/PRSS56/EDN3/WNT5A/CCR1/EDN1/CCL19/IL6/GPSM3/IL4/CD74/MDK/CCL21/ZNF580/CXCL8/THBS1/C5AR1/CCL4/RARRES2/S100A7/CCL3/CCL7
GOBP GENERATION OF PRECURSOR METABOLITES AND ENERGY	476	-0.277076	-1.47664	1.32842e-06	7.37938e-05	NDUFS4/PGAM1/PFKFB3/UQCR10/DNAJC15/NDUFB2/PHKG1/IRS2/COA6/NR1D1/MDH2/NR4A3/GSK3A/SURF1/PKM/OXA1L/LDHA/UQCRHL/UQCRH/NDUFB8/IDH3G/ISCU/SLC25A18/ADH7/AOC2/P4HA2/SRD5A1/GNAS/ZBTB7A/NDUFC2/DDIT4/CEBPA/NDUFA11/GPI/NDUFA12/BLOC1S1/FBP1/NDUFA6/CHCHD10/NDUFB10/UQCRQ/SDHB/COX6C/EIF6/NDUFA2/SLC2A6/GNMT/NDUFB1/NDUFA3/COX7A2/PRKAG2/ME1/UQCRFS1/SDHAF2/PGLS/HK2/NDUFA4/PPP1R3G/NDUFB7/COX17/PHB2/MT-ND5/NDUFS8/NDU…
GOBP GRANULOCYTE CHEMOTAXIS	117	-0.427158	-1.95617	1.61476e-06	8.82292e-05	PF4V1/EDN1/PPIB/FCER1G/CCL19/CXCL2/IL4/CCL23/CD74/MDK/S100A12/CXCL3/S100A8/CCL21/LGALS3/TGFB2/CXCL8/THBS1/C5AR1/CCL2/CCL4/S100A9/RARRES2/S100A7/CCL3/CCL26/CCL3L3/CCL7/CXCL5/CCL24
GOBP NEUTROPHIL MIGRATION	117	-0.426809	-1.95458	1.61476e-06	8.82292e-05	PF4V1/ADAM8/EDN1/PPIB/FCER1G/CCL19/GP2/CXCL2/CCL23/CD74/MDK/S100A12/CXCL3/S100A8/UMODL1/CCL21/LGALS3/TGFB2/CXCL8/C5AR1/RHOG/CD99/CCL2/CCL4/S100A9/CCL3/CCL26/CCL3L3/CCL7/CXCL5/CCL24
GOBP CALCIUM DEPENDENT CELL CELL ADHESION VIA PLASMA MEMBRANE CELL ADHESION MOLECULES	43	0.65893	2.14563	1.90204e-06	0.000103081	PCDHB2/PCDHB16/PCDHB3/CDH2/PCDHB5/CDH10/PCDHB4/CDH6/CDH11/PCDHGC3/SELP/PCDHB6/PCDHB10/PCDHB11/CDH17/PCDHB9/PCDHGB4/PCDHB14
GOBP INTERFERON GAMMA MEDIATED SIGNALING PATHWAY	88	-0.468149	-2.0582	2.00437e-06	0.000107751	HLA-G/HLA-E/HLA-DQB2/B2M/IFNGR1/IRF1/MT2A/PTAFR/HLA-A/HLA-B/IRF7/PML/HLA-C/GBP2/NR1H2/NR1H3/CD44/HLA-DRA/HLA-DQA1/SOCS3/PPARG/HLA-DRB5/IFI30/HLA-DRB1/ICAM1/HLA-DPA1/HLA-DQB1/HLA-DPB1/HLA-DQA2/SOCS1/IFNGR2/OASL/CAMK2A
GOBP REGULATION OF ALPHA BETA T CELL ACTIVATION	98	-0.451115	-2.02851	2.4922e-06	0.000132904	CBLB/CD274/LILRB4/IL23A/ADA/IHH/ZBTB16/ZNF683/CD80/CD300A/IL4R/TGFBR2/SASH3/PRDM1/AGER/ZC3H12A/HLA-E/TNFSF18/ZBTB7B/IRF1/LILRB1/SH3RF1/CD86/EBI3/HLA-A/LGALS9/NFKBID/IL18/CD55/RIPK2/CD83/RUNX1/NLRP3/HLA-DRA/ARG2/RARA/CCL19/IL4/TNFSF4/HLA-DRB1/SOCS1/BCL6/IL27/LGALS7B/HLX
GOBP REGULATION OF LEUKOCYTE MIGRATION	196	-0.352996	-1.72701	2.55812e-06	0.000135337	CD300A/GREM1/MYD88/BST1/MSN/EDN2/C1QBP/CALR/MAPK3/AGER/F7/VEGFB/TNFSF18/FPR2/CCL5/F2RL1/PYCARD/AIRE/PTAFR/PTGER4/RHOA/CCR7/ZP3/LGALS9/RAC1/TNF/LYN/CSF1/VEGFA/DUSP1/RIN3/CXCL14/P2RX4/CD200/DDT/PRSS56/EDN3/ECM1/WNT5A/NBL1/ADAM8/CCR1/EDN1/CCL19/TREM2/MIF/IL6/GPSM3/IL4/CD74/MDK/ICAM1/CCL21/LGALS3/ZNF580/MMP28/ELANE/CXCL8/THBS1/C5AR1/RHOG/MMP14/CD99/CCL2/CCL4/RARRES2/S100A7/CCL3/CCL7/HMOX1/CCL24
GOCC LUMENAL SIDE OF ENDOPLASMIC RETICULUM MEMBRANE	26	-0.69927	-2.35158	2.65123e-06	0.000138952	CALR/HLA-G/HLA-E/HLA-DQB2/SPPL3/HLA-A/HLA-B/HLA-C/HLA-DRA/HLA-DQA1/HLA-DRB5/HLA-DRB1/CD74/HLA-DPA1/HLA-DQB1/HLA-DPB1/HLA-DQA2
GOMF HELICASE ACTIVITY	150	0.477507	1.84311	2.66814e-06	0.000138952	DDX60/HFM1/CHD5/ERCC6L/RAD54B/MCM8/RAD50/POLQ/HLTF/PIF1/MCM3/SMARCA1/HELLS/MCM4/DDX18/BRIP1/SMC6/DQX1/ZGRF1/DNA2/RAD54L/TDRD9/DDX17/RECQL4/MCM6/DDX60L/DDX47/ASCC3/TDRD12/DDX10/BLM/RAD51/RFC4/DDX1/SHPRH/DSCC1/G3BP1/MCM2/RUVBL1/SMARCA5/SMARCAD1/RFC3/WRN/MOV10L1/DDX58/ATRX/SLFN11/NAV2/YTHDC2/CHTF18/DHX33/RECQL5/HELB/DDX55/RECQL/DDX50/DDX25/DDX5/DDX46/RFC5/CHD9/DHX57/DHX9/FANCM/ERCC6L2/DDX23/CHD1L/CH…
GOBP TUMOR NECROSIS FACTOR SUPERFAMILY CYTOKINE PRODUCTION	142	-0.397175	-1.86603	2.72368e-06	0.000140745	IFIH1/BCL10/ARHGEF2/PTPN6/PF4/FADD/C5AR2/MYD88/GHSR/TNFAIP3/SASH3/LILRA2/AGER/SIRPA/UBE2J1/ZC3H12A/HLA-E/CLEC4A/IFNGR1/FRMD8/PYCARD/LILRB1/IL1A/PTPRJ/PTAFR/CD86/CD34/CIDEA/LTF/LGALS9/LILRA5/GSTP1/ARRB2/DDT/RIPK2/AZU1/C1QTNF4/MAPKAPK2/CLEC7A/WNT5A/ARG2/RARA/ADAM8/CYBA/HSPB1/IL10/TSPO/CCL19/TREM2/MIF/IL6/IL4/LILRA4/HAVCR2/BCL3/LY96/TICAM1/THBS1/ZFP36/CD14/TYROBP/CCL3
GOBP NEGATIVE REGULATION OF PROTEOLYSIS	302	-0.30627	-1.59762	2.75448e-06	0.000141241	SERPING1/CRIM1/TMED10/PRDX5/CDK5/SERPINA5/TRIM21/HIPK2/CAMLG/CST5/TLK2/SIAH2/SERPINB8/HRG/MMP9/SPINK1/TTC36/FHIT/SERPINF2/WFIKKN2/TNFAIP8/LRP1/BIN1/WFDC1/EIF3H/HERPUD1/RFFL/SERPINB12/IGBP1/SH3RF1/TFPI/TFPI2/SERPINB1/AQP1/FURIN/SERPINB6/PSMF1/RENBP/CSTB/RPL5/LTF/PML/SERPINE3/TNF/LAMTOR5/UBXN1/SERPINB13/CLN8/VEGFA/ANXA8L1/ARRB2/CDKN2D/SERPINA1/F8A1/WFDC2/CST7/CTSZ/HGF/KLF4/ANXA2/SGTA/NR1H2/TIMP2/RP…
GOBP REGULATION OF CD4 POSITIVE ALPHA BETA T CELL ACTIVATION	64	-0.514757	-2.15498	3.08314e-06	0.000156887	CD80/IL4R/TGFBR2/SASH3/AGER/ZC3H12A/TNFSF18/ZBTB7B/SH3RF1/CD86/LGALS9/NFKBID/IL18/CD55/RIPK2/CD83/RUNX1/NLRP3/HLA-DRA/ARG2/RARA/CCL19/IL4/TNFSF4/HLA-DRB1/SOCS1/BCL6/IL27/LGALS7B/HLX
GOBP POSITIVE REGULATION OF HEMOPOIESIS	150	-0.381902	-1.83653	3.28554e-06	0.00016592	INPP5D/SART1/PCK1/IHH/ZBTB16/PF4/TRIB1/FADD/DUSP10/CD80/ZFP36L1/IL4R/CASP8/TGFBR2/SASH3/JUN/ATP6AP1/AGER/HLA-G/POU4F2/BAD/ZBTB7B/TGFB1/CD86/GNAS/LGALS9/NFKBID/TNF/CSF1/FOS/IL18/IL20/RIPK2/SOX13/CD83/RUNX1/EVI2B/NLRP3/HLA-DRA/RARA/ADAM8/CCR1/IL10/TNFSF9/CCL19/TREM2/IL4/TNFSF4/HLA-DRB1/CD74/MDK/SOCS1/BCL6/MMP14/HLX/IL1RL2/TYROBP
GOBP MACROPHAGE ACTIVATION	94	-0.441456	-1.96301	3.85441e-06	0.000193184	FCGR2B/IL4R/EDN2/AGER/CRTC3/TNIP2/GPR137B/LDLR/ZC3H12A/NR1D1/CSF2/IFNGR1/FPR2/GRN/TLR8/JMJD6/CEBPA/TNF/IL1RL1/CD200/CST7/AZU1/SLC11A1/NR1H3/SPHK1/WNT5A/IL10/TREM2/MIF/IL6/IL4/IL31RA/HAVCR2/CD74/TICAM1/THBS1/C5AR1/VSIG4/TYROBP/CCL3
GOBP MEIOTIC CELL CYCLE	228	0.430839	1.72191	3.92322e-06	0.000194523	PDE3A/SPATA22/TEX15/BOLL/EREG/C14orf39/P3H4/FBXO43/SYCP2L/SYCP2/TOP2A/XRCC2/ZFP42/TEX11/HFM1/RAD54B/MSH4/CCNB3/RAD50/SMC2/TTK/NUF2/EXO1/NEK2/FIGNL1/MNS1/BUB1/NPR2/ANKRD31/CDC25A/SHCBP1L/FANCD2/RNF212B/RAD51AP1/BRIP1/PLD6/SPO11/TRIP13/TDRKH/FAM9C/MCMDC2/MLH3/WBP2NL/SMC1B/C11orf80/SMC1A/RPA1/RAD54L/BUB1B/TDRD9/RMI1/HORMAD1/SYCE1/TAF1L/SMC4/KIF18A/UTP14C/TUBGCP4/BRCA2/TDRD12/PRDM7/ATM/TEX19/RAD51/ES…
GOBP REGULATION OF INFLAMMATORY RESPONSE	306	-0.303601	-1.56112	3.94534e-06	0.000194523	IL23A/DAGLA/RICTOR/BRD4/PSMA6/ADA/SBNO2/RORA/FNDC4/IL1R1/SPATA2/ABHD12/NLRP1/MGLL/DUSP10/PSMA1/SMAD3/BIRC2/FCGR2B/MYD88/GHSR/BST1/GGT1/VAMP8/CASP4/TNFAIP3/HYAL2/GPS2/AGER/SIRPA/MMP9/TNFAIP6/ADAMTS12/EDNRB/PTGES/LDLR/HLA-E/TNFSF18/NR1D1/WFDC1/FPR2/CCL5/FFAR2/DAGLB/PYCARD/GRN/TNFRSF1A/NLRP6/KRT1/PTGER4/NFKB1/CCR7/ZP3/CEBPA/PSMB4/TNF/LYN/LILRA5/GSTP1/IL18/IL20RB/FOXF1/C2CD4A/IL1RL1/BCL6B/CD200/IL20/…
GOCC COMPLEX OF COLLAGEN TRIMERS	21	0.77239	2.11223	3.96866e-06	0.000194523	COL5A1/COL11A1/COL4A5/COL3A1/COL4A6/COL8A1/LUM/COL16A1/COL4A1/COL1A2/COL5A2/COL4A3/COL1A1/COL4A4/COL5A3/COL4A2
GOBP T CELL RECEPTOR SIGNALING PATHWAY	190	-0.354211	-1.74385	4.67516e-06	0.000227479	RC3H2/RFTN1/GRAP2/PSMB5/PDE4D/PSMB8/CD247/CSK/UBE2N/PSMD9/CD3D/ITK/CBLB/LILRB4/PIK3CD/RBCK1/PSMA6/ADA/VTCN1/PSME2/PRKD2/FBXW11/BCL10/INPP5D/PTPN6/TAB2/GBP1/PSMB2/PSMA1/CD300A/PHPT1/PSMC4/ICOSLG/PSMA2/WAS/PSMB10/KCNN4/PSMA7/PRAM1/PSMB7/PSMD12/ZC3H12A/HLA-DQB2/PDE4B/PSMB1/PSMD8/TRAT1/PSMD7/PSME1/SPPL3/PLCG1/PSMB6/SLA2/PTPRJ/PSMF1/NFKB1/CCR7/PSMB3/PSMB4/HLA-A/NFKBID/THEMIS2/RELA/RIPK2/EZR/TNFRSF21/L…
GOBP POSITIVE REGULATION OF LEUKOCYTE MIGRATION	129	-0.396184	-1.82602	5.1917e-06	0.000250782	EDN2/C1QBP/CALR/MAPK3/AGER/F7/VEGFB/TNFSF18/FPR2/CCL5/F2RL1/PYCARD/PTAFR/RHOA/CCR7/ZP3/LGALS9/RAC1/TNF/CSF1/VEGFA/CXCL14/P2RX4/PRSS56/EDN3/WNT5A/ADAM8/CCR1/EDN1/CCL19/TREM2/IL6/GPSM3/IL4/CD74/MDK/ICAM1/CCL21/LGALS3/ZNF580/CXCL8/THBS1/C5AR1/MMP14/CD99/CCL4/RARRES2/S100A7/CCL3/CCL7/CCL24
GOBP REGULATION OF ALPHA BETA T CELL DIFFERENTIATION	66	-0.504606	-2.15827	5.45039e-06	0.000259733	IL23A/ADA/IHH/ZBTB16/ZNF683/CD80/IL4R/TGFBR2/SASH3/PRDM1/ZC3H12A/TNFSF18/ZBTB7B/SH3RF1/CD86/LGALS9/NFKBID/IL18/RIPK2/CD83/RUNX1/NLRP3/HLA-DRA/RARA/CCL19/IL4/TNFSF4/HLA-DRB1/SOCS1/BCL6/IL27/HLX
GOMF CATALYTIC ACTIVITY ACTING ON DNA	192	0.449978	1.77234	5.45494e-06	0.000259733	HMGA2/RAG1/NEIL3/TOP2A/HFM1/CHD5/ERCC6L/RAD54B/MCM8/TERT/RAD50/DNMT3B/POLQ/DCLRE1A/EXO1/FTO/POLA1/DNASE1/DNTT/PIF1/MCM3/N6AMT1/MCM4/PGBD5/BRIP1/SPO11/GEN1/POLE2/POLI/SMC6/DQX1/APLF/DNASE1L2/POLE/ZGRF1/UNG/OGG1/DNA2/RAD54L/RECQL4/MCM6/PRIMPOL/ASCC3/BLM/RAD51/RFC4/DDX1/POLD3/EXD2/DSCC1/G3BP1/MCM2/TOP2B/RUVBL1/SMARCAD1/RFC3/THAP9/WRN/NEIL1/ZRANB3/ATAD5/MEIOB/FAN1/ATRX/SLX4/METTL4/NAV2/RAD17/CHTF18/E…
GOBP CYTOKINE PRODUCTION INVOLVED IN IMMUNE RESPONSE	92	-0.448567	-1.99012	5.53645e-06	0.000261745	TRPM4/SASH3/KIR2DL4/CLC/HLA-G/HLA-E/B2M/NR4A3/FFAR2/F2RL1/LILRB1/TGFB1/HLA-A/TNF/IL18/CD55/LAPTM5/CLEC7A/WNT5A/NLRP3/IL10/IL6/IL4/RAET1G/TNFSF4/CD74/TNFRSF1B/APOA1/TICAM1/BCL6/TGFB2/IL1B/IFNB1/HMOX1
GOBP MITOCHONDRIAL ELECTRON TRANSPORT CYTOCHROME C TO OXYGEN	19	-0.750118	-2.29142	5.68504e-06	0.000266877	COX6C/NDUFA4/COX7A2L/COX5B/COX7C/COX7B/COX6A1/COX6B1/COX5A/COX8A/MT-CO1/COX4I1/MT-CO2/MT-CO3
GOBP NEGATIVE REGULATION OF CYTOKINE PRODUCTION	266	-0.322223	-1.65981	5.96926e-06	0.000278259	F2RL1/NUTF2/PYCARD/LILRB1/SRGN/PCBP2/SERPINB1/TGFB1/TUSC2/FURIN/PTGER4/TLR8/NFKB1/CD34/CCR7/CIDEA/LTF/PML/LGALS9/RAC1/TNF/LILRA5/GSTP1/IL20RB/ARRB2/IL1RL1/CD200/HGF/KLF4/SLC11A1/EZR/CD83/TNFRSF21/LRRC32/IL36RN/RELB/LAPTM5/TMSB4X/PRNP/DDIT3/NLRP3/ARG2/RARA/IL10/TSPO/ISG15/KLF2/TREM2/IL6/IL4/LILRA4/HAVCR2/TNFSF4/HLA-DRB1/BCL3/IL1R2/APOA1/SSC5D/BCL6/TGFB2/ELANE/THBS1/ZFP36/LGALS7B/RGCC/IFNB1/VSIG4/T…
GOBP ALPHA BETA T CELL DIFFERENTIATION	106	-0.439121	-2.01147	6.01142e-06	0.000278279	SEMA4A/IL12RB1/STAT3/ITK/PAX1/LILRB4/IL23A/ADA/RORA/IHH/ZBTB16/ZNF683/CD80/IL4R/TGFBR2/SASH3/PRDM1/ZC3H12A/TNFSF18/ZBTB7B/IRF1/SH3RF1/BCL11B/CD86/PTGER4/GPR183/LGALS9/NFKBID/IL18/PRR7/RIPK2/CD83/RUNX1/RPL22/RELB/NLRP3/HLA-DRA/RARA/TNFSF8/CCL19/IL6/IL4/TNFSF4/HLA-DRB1/BCL3/CTSL/SOCS1/BCL6/IL27/HLX
GOBP INTRINSIC APOPTOTIC SIGNALING PATHWAY	264	-0.314586	-1.62	6.0534e-06	0.000278289	SYVN1/P4HB/HIF1A/TNFRSF10B/PTPN1/MMP9/FHIT/IL20RA/POU4F2/BAD/NFE2L2/PPIA/ERP29/HERPUD1/NCK2/PYCARD/TNFRSF1A/PMAIP1/NACC2/DDIT4/UBB/BAX/VDAC2/PML/FIS1/TNF/BCL2L11/CYP1B1/CDKN2D/BBC3/HIC1/PTPMT1/PPP1R15A/BMF/BID/RPL11/SFRP2/BAK1/NDUFA13/DDIT3/CD44/ATF4/GRINA/ZNF385A/HSPB1/SFN/SOD2/RPS3/RPS7/MAPK7/HINT1/SLC9A3R1/MIF/PLAUR/ATP2A1/TPT1/RPL26/ACKR3/CDKN1A/CD74/BCL3/TNFRSF1B/S100A8/BCL2A1/SRC/CRIP1/IL19…
GOBP DEFENSE RESPONSE TO BACTERIUM	215	-0.335779	-1.65885	6.19393e-06	0.000282799	LYZ/KLK5/HLA-E/FPR2/F2RL1/IGLL1/DMBT1/PYCARD/GRN/GBP4/TNFRSF1A/AQP1/TUSC2/DEFA1B/MICA/PLA2G1B/LTF/HLA-A/DEFA3/CRP/TNF/MPO/WFDC2/RNASE6/RIPK2/LCE3A/AZU1/PGLYRP1/RNASE7/SLC11A1/GBP2/WFDC12/ARG2/ROMO1/CYBA/FGA/EPPIN/IL10/TNFSF8/ISG15/FCER1G/TREM2/LCN2/IL6/HAVCR2/PI3/RPS19/PGC/RPL30/BCL3/S100A12/CFP/VGF/RPL39/S100A8/SSC5D/ELANE/CEBPB/C5AR1/WFDC10B/S100A9/PLA2G2A/RARRES2/DEFA1/S100A7/DEFB135
GOBP REGULATION OF LEUKOCYTE CHEMOTAXIS	113	-0.423156	-1.9307	6.25467e-06	0.00028363	EDN2/C1QBP/CALR/MAPK3/F7/VEGFB/TNFSF18/FPR2/CCL5/F2RL1/CCR7/LGALS9/RAC1/LYN/CSF1/VEGFA/DUSP1/RIN3/CXCL14/DDT/PRSS56/EDN3/WNT5A/NBL1/CCR1/EDN1/CCL19/MIF/IL6/GPSM3/IL4/CD74/MDK/CCL21/ZNF580/MMP28/CXCL8/THBS1/C5AR1/CCL2/CCL4/RARRES2/S100A7/CCL3/CCL7
GOBP NEUTROPHIL CHEMOTAXIS	97	-0.43552	-1.94767	6.94315e-06	0.000312723	PPIA/PDE4B/CCL5/BSG/CCR7/PLA2G1B/CXCL1/RAC1/EDN3/PF4V1/EDN1/PPIB/FCER1G/CCL19/CXCL2/CCL23/CD74/MDK/S100A12/CXCL3/S100A8/CCL21/LGALS3/TGFB2/CXCL8/C5AR1/CCL2/CCL4/S100A9/CCL3/CCL26/CCL3L3/CCL7/CXCL5/CCL24
GOMF SULFUR COMPOUND BINDING	239	0.416962	1.66722	7.13645e-06	0.000319272	COL5A1/HPSE2/SLIT2/COL11A1/POSTN/RYR2/IMPG1/CFH/SMOC2/LIPI/ADAMTS15/ADAMTS5/SEMA5A/LIPH/ADAMTS1/BSPH1/SELP/THBS2/FGF2/RSPO2/ACBD7/KNG1/FBN1/COL25A1/ADAMTSL5/PTPRF/SERPINA10/FGFR2/TKTL1/PTN/SAA1/FST/ADAMTS8/ADAMTS3/RSPO3/PCOLCE2/HS3ST5/LGR6/CXCL13/ECM2/GAL3ST4/N6AMT1/APOB/PRELP/SLIT3/OGDHL/F2/THBS4/LPL/FGF1/FGF10/LPA/CEL/PC/LIPC/AOC1/PTCH1/ELSPBP1/COL5A3/ITGA2/ENPP1/PNPLA3/GREM2/ANGPTL3/TMEM184A/S…
GOBP MYELOID LEUKOCYTE DIFFERENTIATION	196	-0.342814	-1.67719	7.27218e-06	0.000321228	DCSTAMP/LILRB4/PIK3CD/NME1/PDE1B/IL23A/LRRK1/SBNO2/TCIRG1/TOB2/INPP5D/JAGN1/PF4/TRIB1/FADD/LBR/ZFP36L1/PRTN3/EFNA2/CASP8/TGFBR2/JUN/LILRB3/NME2/ATP6AP1/MMP9/POU4F2/GPR137B/LTBR/CSF2/NRROS/F2RL1/LILRB1/TGFB1/GNAS/CCR7/CEBPA/LTF/GPR183/IRF7/TNF/LYN/CDC42/CSF1/FOS/MT1G/VEGFA/IL20/ANXA2/TFE3/RUNX1/RELB/EVI2B/RARA/CCR1/CCL19/TREM2/CARTPT/PPARG/IL4/IL31RA/BATF3/HLA-DRB1/CD74/JUNB/SPI1/GAB2/SRC/CSF3/CEB…
GOBP RIBONUCLEOPROTEIN COMPLEX SUBUNIT ORGANIZATION	189	-0.354242	-1.74848	7.27654e-06	0.000321228	MRPS11/SFSWAP/ISY1/NOP2/RSL24D1/CELF2/MRPL20/CPSF7/SART1/SNRPF/TRAF7/TXNL4A/SRSF12/EIF2D/SNRPE/RPL6/SNRPG/STRAP/XAB2/EIF3H/AGO2/EIF3I/EIF3D/CLP1/RPL5/USP39/EIF3L/ABT1/LSM2/EIF6/SNRPD2/CELF5/SNRPB/RPL11/EIF3F/RPSA/SF3A2/SNRPC/RPL23A/EIF3G/RPL10L/RPL3/EIF3K/RPLP0/RPL24/RPS5/RPL10/RPL13A/RPS19/RPL38/RPS14/RPS27/RPS15/RPS28/RPS10
GOBP ANTIMICROBIAL HUMORAL IMMUNE RESPONSE MEDIATED BY ANTIMICROBIAL PEPTIDE	58	-0.535599	-2.21684	7.39161e-06	0.000324161	ANG/HRG/SEMG1/KLK5/DEFA1B/PLA2G1B/CXCL1/LTF/DEFA3/CXCL14/RNASE6/PGLYRP1/RNASE7/PF4V1/ROMO1/CXCL2/GAPDH/RPS19/PGC/RPL30/S100A12/RPL39/CXCL3/ELANE/CXCL8/S100A9/DEFA1/S100A7/CXCL5/REG1A
GOBP REGULATION OF CELL CELL ADHESION	413	-0.272095	-1.45311	7.82299e-06	0.000340837	HLA-G/SERPINF2/SOCS6/CLEC4G/CD5/CDSN/BAD/ZC3H12A/HLA-E/TNFSF18/EFNB1/ZBTB7B/NR4A3/FUT3/CCL5/GRB2/IRF1/NCK2/PYCARD/F11R/LILRB1/CD1D/TGFB1/IL1A/PTAFR/CD86/EPHA7/RHOA/CCR7/ZP3/EBI3/HLA-A/LGALS9/NFKBID/RAC1/TNF/LYN/CDC42/NRARP/IL18/IL20RB/VEGFA/MYADM/CD55/RELA/HLA-DMB/RIPK2/KLF4/SOX13/CD83/TNFRSF21/RUNX1/LRRC32/FLOT1/LAPTM5/MAP3K8/PRNP/CD44/WNT5A/NLRP3/HLA-DRA/ARG2/RARA/ADAM8/FGA/LGALS1/IL10/TNFSF9/R…
GOCC AZUROPHIL GRANULE LUMEN	88	-0.451985	-1.98714	8.00325e-06	0.000346427	PLAC8/BPI/ACTR10/SERPINB3/GM2A/CTSC/PRKCD/GLB1/TUBB4B/NAPRT/GLA/SDCBP/VAT1/IMPDH1/CREG1/HEXB/PRTN3/ARSA/IST1/DPP7/CTSA/CYB5R3/TOLLIP/GUSB/LYZ/PYCARD/GRN/DEFA1B/TRAPPC1/PRDX6/MAN2B1/DEFA3/PRSS57/RNASET2/MPO/AZU1/ANXA2/HEBP2/NPC2/RETN/ELANE/FTL/DEFA1/S100A7
GOCC PHAGOCYTIC VESICLE	133	-0.394841	-1.85063	8.56491e-06	0.000366582	RAB8A/TLR2/RILP/AMBRA1/RAC2/NCF2/CORO1A/MYO1C/RAP1A/STX8/MCOLN1/ATP6V0E1/VAMP3/RAPGEF1/CDC42EP4/STX4/TCIRG1/LAMP1/RAB11FIP5/RAB5A/SNX3/VAMP8/HVCN1/WAS/CALR/RAB9A/RAB7A/ABCA1/HLA-G/PDIA3/ANXA11/HLA-E/B2M/RAB8B/DMBT1/RAB7B/LTF/HLA-A/RAB31/HLA-B/ATP6V0D1/CDC42/RAB11B/RAB22A/RAB32/MPO/STX12/HLA-C/CDC42EP2/PGLYRP1/FMNL1/SLC11A1/NCF1/ATP6V0B/ADAM8/CYBA/VIM/RAB43/RAB34/ATP6V0A4/RAB20/ITGB5/ZYX/ATP6V0C/E…
GOBP POSITIVE REGULATION OF LEUKOCYTE CELL CELL ADHESION	226	-0.334457	-1.66005	8.57888e-06	0.000366582	SART1/PTPN6/PCK1/IHH/ZBTB16/FADD/NFAT5/DUSP10/CD80/PDCD1/IL4R/TGFBR2/SASH3/ICOSLG/CD6/AGER/SIRPA/HLA-G/CD5/BAD/HLA-E/EFNB1/ZBTB7B/NR4A3/CCL5/GRB2/NCK2/PYCARD/LILRB1/CD1D/IL1A/PTAFR/CD86/RHOA/CCR7/ZP3/EBI3/HLA-A/LGALS9/NFKBID/RAC1/TNF/LYN/CDC42/IL18/CD55/RELA/HLA-DMB/RIPK2/SOX13/CD83/RUNX1/MAP3K8/CD44/NLRP3/HLA-DRA/RARA/ADAM8/LGALS1/TNFSF9/RPS3/CCL19/IL6/IL4/HAVCR2/TNFSF4/HLA-DRB1/CD74/MDK/ICAM1/H…
GOBP REGULATION OF CYSTEINE TYPE ENDOPEPTIDASE ACTIVITY	216	-0.331762	-1.64305	8.86566e-06	0.000374445	NLRP1/BCAP31/FADD/ANP32B/SMAD3/BIRC2/MUL1/PRDX5/CASP8/SIAH2/TNFRSF10B/MMP9/HSF1/CRADD/BAD/TNFAIP8/ACVR1C/CTSH/MTCH1/HERPUD1/RFFL/IGBP1/PYCARD/DAP/SH3RF1/AQP1/PMAIP1/EPHA7/LTF/BAX/PML/LGALS9/FIS1/CTSD/TNF/GRIN2B/LAMTOR5/VEGFA/BCL2L11/ARRB2/CDKN2D/F3/BBC3/PRR7/RIPK2/CST7/HGF/KLF4/BID/SFRP2/BAK1/LAPTM5/ADORA2A/CLEC7A/NDUFA13/CD44/NLRP3/PAX2/SFN/ST18/RPS3/PLAUR/PPARG/SLC22A2/S100A8/SRC/THBS1/GPX1/SER…
GOBP MITOCHONDRIAL TRANSLATION	130	-0.385265	-1.78869	8.87523e-06	0.000374445	MRPS30/NOA1/TUFM/MRPL15/MRPS2/ALKBH1/MRPL20/MRPS23/MRPL34/MRPS18A/AURKAIP1/MRPS21/MRPL45/MALSU1/MRPL37/MRPL40/MRPS33/MRPL28/MRPL14/MRPL43/C1QBP/MRPL44/MRPL36/MRPL17/MRPL9/MRPL18/MRPL4/MRPL11/MRPL16/MRPS12/MRPS36/MRPS6/OXA1L/MRPL2/MRPL53/MRPL22/MRPL52/MPV17L2/MRPL10/MRPL41/MRPS15/MRPL21/MTRF1L/GADD45GIP1/NDUFA7/MRPL33/MRPL54/MRPL23/MRPL57/MRPL55/MRPS24
GOBP NEGATIVE REGULATION OF DEFENSE RESPONSE	186	-0.35088	-1.72176	9.45376e-06	0.000396344	DUSP10/RIOK3/PSMA1/SMAD3/MUL1/MICB/SERPING1/FCGR2B/GHSR/TNFAIP3/TRIM21/KIR2DL4/C1QBP/GPS2/SIRPA/TNFAIP6/HLA-G/LDLR/HLA-E/DCST1/NR1D1/WFDC1/FPR2/LILRB1/GRN/PCBP2/TNFRSF1A/NLRP6/KRT1/PTGER4/MICA/NFKB1/PSMB4/HLA-A/HLA-B/LGALS9/GSTP1/IL20RB/FOXF1/ARRB2/CD200/SEC14L1/CST7/HGF/KLF4/NR1H2/NR1H3/PPARD/METRNL/NLRP3/ARG2/IL10/NT5E/MAPK7/SOCS3/SERPINF1/PPARG/IL4/HAVCR2/PROC/HLA-DRB1/RPS19/MDK/TNFRSF1B/APOA1…
GOBP VENTRICULAR CARDIAC MUSCLE TISSUE DEVELOPMENT	50	0.619794	2.07025	1.12102e-05	0.000467044	DSG2/COL11A1/PKP2/TNNI3/RYR2/MYH6/HEY2/LRP2/ISL1/TPM1/ADAMTS9/BMPR1A/PTCD2/FGFR2/PROX1/BMP10/FOXC2/FOXC1/TNNT2/PPP1R13L
GOBP CELL JUNCTION ASSEMBLY	406	0.377386	1.56304	1.13286e-05	0.000469047	EPHA3/PCDHB2/GABRA2/GRID2/PCDHB16/PCDHB3/CDH2/SLITRK5/GJA5/ACE2/GABRA1/DNM3/ARHGAP6/CLDN16/PPP1R9A/PKP2/CTNND2/TEK/PCDHB5/CDH10/PCDHB4/GABRB2/GPC6/CDH6/IL1RAPL1/CDH11/PTPRD/ERBB4/CLDN18/FLRT3/LRRTM1/ROBO2/CLDN3/LRFN3/GABRG2/THY1/LIMCH1/CBLN2/NLGN4Y/PCDHB6/PCDHB10/COL16A1/DLC1/PCDHB11/NR1H4/OXTR/UGT8/LGI2/LRRN1/NPHP1/EPHB3/TJP1/FGF13/MAP1B/PTPRK/CAV1/NLGN4X/KIRREL3/FAM107A/SNAI2/ROCK2/EPB41L5/JAM3…
GOBP FC RECEPTOR SIGNALING PATHWAY	176	-0.349602	-1.70687	1.27273e-05	0.000523704	GRAP2/PRKCD/PSMB5/PSMB8/CD247/MAP2K7/PSMD9/ITK/YES1/MYO1C/RAP1A/ARPC1B/RAPGEF1/PSMA6/PSME2/FBXW11/BCL10/MYO1G/ELMO2/TAB2/PSMB2/PSMA1/PLD2/FCGR2B/PSMC4/FCGR2A/JUN/PSMA2/WAS/ARPC2/PSMB10/ELMO1/MAPK3/WASF2/NFATC1/PSMA7/PSMB7/PSMD12/PSMB1/BRK1/PSMD8/NR4A3/PSMD7/GRB2/PSME1/PLCG1/ARPC1A/ARPC3/WIPF1/BAIAP2/PSMB6/PTPRJ/PSMF1/NFKB1/PSMB3/PPP3R1/PSMB4/ACTG1/RAC1/LYN/CDC42/FOS/MS4A2/RELA/MAPK10/FCER1G/LILRA…
GOMF RAGE RECEPTOR BINDING	10	-0.858851	-2.18788	1.31083e-05	0.000536074	S100B/S100A4/S100A12/S100A8/FPR1/S100A9/S100A7
GOBP EXTRINSIC APOPTOTIC SIGNALING PATHWAY	211	-0.333803	-1.6473	1.32001e-05	0.000536534	FGG/STX4/TNFRSF10A/BCL10/ERBB3/ARHGEF2/PF4/FADD/SMAD3/RNF41/DAPK3/CASP8/TNFAIP3/HYAL2/PPP1CA/SIAH2/BAG3/ITPRIP/TNFRSF10B/ITM2C/CRADD/BAD/PDIA3/SIVA1/LTBR/CSF2/GSK3A/RFFL/SCRT2/PYCARD/SH3RF1/TNFRSF1A/TGFB1/PMAIP1/IL1A/ZSWIM2/DEDD/BAX/PML/TCF7L2/TNF/TMBIM1/EYA2/GSTP1/BCL2L11/RELA/FGFR1/HGF/MKNK2/BID/KRT8/SFRP2/BAK1/TNFSF12/ACVR1B/HSPA1B/CIB1/FGA/MAPK7/IL4/ATF3/KRT18/TNFRSF1B/TNFRSF12A/ICAM1/AR/BCL2…
GOCC VACUOLAR MEMBRANE	404	-0.279988	-1.48398	1.39446e-05	0.000563361	VAPA/SLC2A8/TCIRG1/CLN3/HLA-DOA/CLTA/LAMP1/LAMTOR2/PLEKHM1/DDOST/SLC15A4/ECE1/AP2M1/GAA/VPS18/ARL8B/PLD3/EEF1A1/VAMP8/SPNS1/CTSA/ATP6V1E1/KXD1/SLC3A2/ANXA6/SURF4/ITM2C/RAB7A/TMEM9B/RRAGA/GPR137B/LDLR/LRP1/STARD3NL/MFSD12/WIPI1/LAMTOR1/HLA-DQB2/RRAGD/NFAM1/ULK1/RAB12/DAGLB/NAPA/MAP1LC3A/PLD1/GRN/PSAP/CD1D/MREG/MAN2B1/CFTR/CLN5/TLR8/ATRAID/NDUFC2/UBXN6/GABARAPL1/GNB2/BLOC1S1/MGST1/AP2S1/RHEB/ATP6V1…
GOBP RIBOSOME ASSEMBLY	58	-0.525896	-2.17668	1.40702e-05	0.000565011	MRPS11/NOP2/RSL24D1/MRPS2/MRPL20/TRAF7/C1QBP/RPL6/MRPL22/MPV17L2/RPL5/ABT1/EIF6/RPL11/RPSA/RPL23A/RPL10L/RPL3/RPLP0/RPL24/RPS5/RPL10/RPS19/RPL38/RPS14/RPS27/RPS15/RPS28/RPS10
GOMF ACTIVE TRANSMEMBRANE TRANSPORTER ACTIVITY	296	0.398005	1.62212	1.51856e-05	0.000603888	SLC6A14/SLC34A1/SLCO1C1/SLC17A7/SLC6A11/SLC13A3/CLCN4/SLC34A2/ABCC9/SLC9A2/SLC16A9/ABCA13/SLCO1A2/SLC9A9/ABCB11/SLC9C2/SLC10A2/ABCA9/SLC15A2/SLC16A2/SLC13A1/SLC4A4/SLCO2B1/ATP7B/SLC4A10/SLC24A5/SLC9A4/SLCO1B3/SLC9C1/SLCO6A1/SLC6A5/SLC6A19/SLC22A6/SLC2A10/SLC10A4/ABCA3/ABCA5/SLC13A4/CLCN5/CDH17/SLC22A7/SLC39A14/SLC5A4/ABCC5/SLC5A9/ATP1A3/SLC22A9/SLC6A2/SLC29A4/SLC1A1/SLC4A9/ABCA12/ABCD2/SLC30A3/SL…
GOBP T CELL MIGRATION	63	-0.493766	-2.06407	1.52219e-05	0.000603888	CCL5/PYCARD/F11R/AIRE/DEFA1B/RHOA/GPR183/CD200/ECM1/WNT5A/ADAM8/ICAM1/S1PR1/CCL21/CD99/CCL2/DEFA1/S100A7/CXCL16/CCL3/CCL26
GOBP POSITIVE REGULATION OF INTRINSIC APOPTOTIC SIGNALING PATHWAY	53	-0.530834	-2.13026	1.53101e-05	0.000603888	IL20RA/BAD/NCK2/PMAIP1/NACC2/UBB/BAX/FIS1/BCL2L11/BBC3/BMF/BID/RPL11/DDIT3/RPS3/RPS7/SLC9A3R1/RPL26/S100A8/IL19/NUPR1/S100A9
GOMF DNA HELICASE ACTIVITY	69	0.565666	1.99041	1.56967e-05	0.000615496	HFM1/CHD5/ERCC6L/RAD54B/MCM8/RAD50/POLQ/PIF1/MCM3/MCM4/BRIP1/SMC6/DQX1/DNA2/RAD54L/RECQL4/MCM6/ASCC3/BLM/RAD51/RFC4/DSCC1/G3BP1/MCM2/RUVBL1/SMARCAD1/RFC3/WRN/ATRX/NAV2/CHTF18/RECQL5/HELB/RECQL/RFC5/CHD9/DHX9/FANCM
GOBP POSITIVE REGULATION OF MAPK CASCADE	494	-0.263653	-1.42999	1.57957e-05	0.000615757	MAPKAPK3/SORBS3/LRP1/ZC3H12A/LTBR/LAMTOR1/PPIA/PDGFRB/ERP29/FPR2/ADRA2C/CCL5/F2RL1/MAP2K1/PDE6G/MAPK11/PYCARD/SH3RF1/FGF23/TGFB1/PTPRJ/HAND2/HCRTR1/CCR7/PLA2G1B/GPR183/UBB/LGALS9/TNF/CDC42/LILRA5/GNAI2/VEGFA/ARRB2/PIK3R5/FGF19/DDT/UBC/RIPK2/FGFR1/LPAR3/HGF/BCAR3/IGFBP6/PHB2/MAPK10/RELL1/MYDGF/NRP1/TIMP2/EDN3/MAPKAPK2/MAP2K3/LAPTM5/NCF1/SPHK1/NENF/GDF15/CLEC7A/CD44/WNT5A/AVPI1/SPRY2/ADAM8/CCR1/FER…
GOBP REGULATION OF CARDIAC MUSCLE CELL ACTION POTENTIAL	26	0.716735	2.06924	1.73097e-05	0.000670853	DSG2/GJA5/PKP2/RYR2/CTNNA3/CXADR/NOS1AP/ANK2/HCN4/CAV3/FGF13/CAV1
GOBP REGULATION OF INNATE IMMUNE RESPONSE	295	-0.293244	-1.51754	1.76338e-05	0.00067946	PSMA6/RNF135/PSME2/IFNK/FBXW11/ZCCHC3/BCL10/LAMP1/PTPN6/FADD/TAB2/DUSP10/RIOK3/SLC15A4/PSMB2/PSMA1/BIRC2/MUL1/CREBBP/SERPING1/FCGR2B/PSMC4/CLEC4D/TNFAIP3/TRIM21/PSMA2/KIR2DL4/PSMB10/LILRA2/PRKACA/MUC20/MUC5AC/PTPN1/HLA-G/PLSCR1/PSMA7/PSMB7/PSMD12/HLA-E/DCST1/PSMB1/CLEC4A/PSMD8/IFNGR1/FPR2/CCL5/FFAR2/PSMD7/ICAM2/IRF1/PSME1/PYCARD/MUC17/LILRB1/GRN/CD1D/PSMB6/PSMF1/IFNAR2/TLR8/MICA/NFKB1/PSMB3/PSMB4…
GOBP FC EPSILON RECEPTOR SIGNALING PATHWAY	111	-0.402472	-1.83231	1.81386e-05	0.000692884	PSMC3/SHC1/GRAP2/PSMB5/PSMB8/MAP2K7/PSMD9/ITK/PSMA6/PSME2/FBXW11/BCL10/TAB2/PSMB2/PSMA1/PSMC4/JUN/PSMA2/PSMB10/MAPK3/NFATC1/PSMA7/PSMB7/PSMD12/PSMB1/PSMD8/NR4A3/PSMD7/GRB2/PSME1/PLCG1/PSMB6/PSMF1/NFKB1/PSMB3/PPP3R1/PSMB4/RAC1/LYN/FOS/MS4A2/RELA/MAPK10/FCER1G/LILRA4/GAB2
GOBP EXTERNAL ENCAPSULATING STRUCTURE ORGANIZATION	382	0.379413	1.56768	1.82616e-05	0.000692884	MMP16/ADAMTS19/COL5A1/HPSE2/ITGA2B/COL11A1/FKBP10/ADAMTS18/POSTN/FGB/COL4A5/COL3A1/LOX/SMOC2/SULF1/ADAMTS15/COL12A1/DMP1/COL4A6/ADAMTS5/COL8A1/NTNG1/TNC/ADAMTSL1/ADAMTS1/DPT/P3H4/TNR/LUM/BMP2/NPNT/MATN4/ITGB3/HRNR/IBSP/COL16A1/OLFML2A/MMP13/MMP15/COL4A1/FGF2/ADAMTS9/COL18A1/TCF15/HAS2/ADAMTS14/MMP27/FBN1/TNFRSF11B/SLC2A10/THSD4/NTN4/ADAMTS4/DCN/ADAMTSL5/LAMA4/FMOD/BGN/CAV1/MMP1/VIT/PDPN/MMP11/DSP…
GOBP CELLULAR PROCESS INVOLVED IN REPRODUCTION IN MULTICELLULAR ORGANISM	316	0.392572	1.60769	1.8294e-05	0.000692884	NME5/SLIT2/PDE3A/DEFB1/TEX15/SPACA3/EREG/DAZL/BMPR1B/C14orf39/FSIP2/C16orf92/FOLR1/ROBO2/DZIP1/DPY19L2/CFAP69/BSPH1/PDILT/MORC1/CXADR/AMH/SYCP2/TOP2A/TEX11/RIMBP3/CTCFL/CATSPER4/FIGLA/CFAP44/PYGO1/NOX5/CHD5/LYZL6/NPHP1/TTK/IQCF1/SPEF2/FIGNL1/PTN/NPR2/MSH2/TTC26/JAM3/ANGPT2/FOXC1/ADAD1/CCDC136/GPR149/SHCBP1L/HOOK1/PAQR8/SLIT3/RIMBP3C/BRIP1/CATSPER2/PLD6/SPO11/TRIP13/TDRKH/FAM9C/EFCAB9/MLH3/ELSPBP1…
GOBP REGULATION OF RESPONSE TO BIOTIC STIMULUS	387	-0.273266	-1.45011	1.9427e-05	0.000728086	PSMA6/RNF135/PSME2/IFNK/FBXW11/ZCCHC3/BCL10/LAMP1/PTPN6/SIGIRR/TRIB1/FADD/TRAF3/TAB2/DUSP10/RIOK3/SLC15A4/PSMB2/PSMA1/BIRC2/MUL1/CREBBP/MICB/SERPING1/FCGR2B/PSMC4/CLEC4D/TNFAIP3/TRIM21/PSMA2/KIR2DL4/PSMB10/C1QBP/LILRA2/PRKACA/MUC20/MAPK3/MUC5AC/HRG/PTPN1/HLA-G/PLSCR1/PSMA7/PSMB7/PSMD12/ZC3H12A/KLK5/HLA-E/DCST1/PSMB1/CLEC4A/PSMD8/IFNGR1/FPR2/CCL5/FFAR2/F2RL1/PSMD7/ICAM2/IRF1/PSME1/PYCARD/MUC17/LIL…
GOBP POSITIVE REGULATION OF APOPTOTIC SIGNALING PATHWAY	114	-0.399957	-1.82601	1.94646e-05	0.000728086	BCAP31/FADD/TRAF7/DAPK3/HYAL2/PPP1CA/ITM2C/IL20RA/CRADD/BAD/PDIA3/LTBR/NCK2/PYCARD/PMAIP1/NACC2/ZSWIM2/UBB/BAX/PML/FIS1/TNF/BCL2L11/BBC3/BMF/BID/RPL11/TNFSF12/DDIT3/RPS3/RPS7/SLC9A3R1/RPL26/ATF3/TNFRSF12A/S100A8/DEDD2/AGT/IL19/NUPR1/G0S2/THBS1/IFNB1/S100A9
GOMF LIGAND GATED ION CHANNEL ACTIVITY	136	0.473311	1.81299	1.95511e-05	0.000728086	GABRE/GABRA2/GRID2/GABRQ/GABRA1/HTR3C/MCOLN3/RYR2/RYR3/GRIA2/GABRB2/HTR3B/KCNK1/ABCC9/HCN1/GABRG2/ASIC4/HTR3D/KCNJ16/HCN4/GRIK3/KCNJ8/GLRA2/P2RX6/KCNJ1/GABRA4/P2RX2/CNGB3/CLCA2/TRPV1/KCNH2/CNGA3/GABRR1/CNGA4/CHRNA6/GRIN1/GRIN2D/CHRNA3/KCNJ9/PKD2/SCNN1B/GLRA1/CHRNA9/CHRNB3/GABRG1/GLRB/KCNJ15/CHRNG/MCOLN2/TRPA1/GRIN2A/GRIN3A/KCNJ14/CHRNA2/GRIN3B/KCNJ12/TPCN1
GOBP NEGATIVE REGULATION OF LEUKOCYTE CELL CELL ADHESION	122	-0.386358	-1.78158	2.08624e-05	0.000772605	HLA-G/SOCS6/CLEC4G/ZC3H12A/TNFSF18/ZBTB7B/IRF1/LILRB1/CD86/LGALS9/NRARP/IL20RB/KLF4/TNFRSF21/RUNX1/LRRC32/LAPTM5/PRNP/ARG2/IL10/IL4/HAVCR2/TNFSF4/HLA-DRB1/CD74/MDK/CCL21/LGALS3/SDC4/SOCS1/BCL6/CEBPB/LGALS7B/HLX/IFNB1/VSIG4
GOBP LYMPHOCYTE MIGRATION	112	-0.410847	-1.86538	2.12853e-05	0.000783911	CCL5/PYCARD/F11R/AIRE/DEFA1B/RHOA/CCR7/GPR183/CXCL14/CD200/ECM1/WNT5A/ADAM8/CCL19/CCL23/ICAM1/S1PR1/CCL21/CD99/CCL2/CCL4/CH25H/DEFA1/S100A7/CXCL16/CCL3/CCL26/CCL3L3/CCL7/CCL24
GOMF HORMONE ACTIVITY	105	-0.418288	-1.89614	2.1545e-05	0.000789115	EDN3/SCT/INHBE/NMB/METRNL/GAL/HCRT/PMCH/EDN1/CALCA/METRN/THPO/CARTPT/ENHO/APELA/VGF/AGT/GAST/RETN/AGRP/PYY/GRP/ADCYAP1/GHRH/PRL/OXT/APLN/ADM/UCN2/CCK/PPY/TRH/AVP
GOBP CD4 POSITIVE ALPHA BETA T CELL ACTIVATION	97	-0.418731	-1.87259	2.19059e-05	0.000797949	CD80/IL4R/TGFBR2/SASH3/AGER/ZC3H12A/TNFSF18/ZBTB7B/SH3RF1/CD86/PTGER4/GPR183/LGALS9/NFKBID/IL18/CD55/RIPK2/CD83/RUNX1/RELB/NLRP3/HLA-DRA/ARG2/RARA/CCL19/IL6/IL4/TNFSF4/HLA-DRB1/BCL3/CTSL/SOCS1/BCL6/IL27/LGALS7B/HLX
GOMF INORGANIC ANION TRANSMEMBRANE TRANSPORTER ACTIVITY	140	0.470011	1.80183	2.27038e-05	0.000822521	GABRE/GABRA2/GABRQ/GABRA1/CLCA1/ANO4/GABRB2/CLCN4/GABRG2/SLC13A1/SLC4A4/CLCA4/SLC4A10/ANO5/BEST3/SLC22A6/AQP6/CLIC5/SLC13A4/GLRA2/ANO7/CLCN5/SLC39A14/ADAMTS8/BSND/LRRC8E/SLC6A2/GABRA4/SLC1A1/SLC4A9/CLCNKB/CLCA2/SLC17A3/SLC26A7/GABRR1/SLC12A1/SLC12A3/SLC18A2/SLC17A1/SLC26A2/SLC4A3/GLRA1/SLC26A4/SLC22A3/GABRG1/APOL1/GLRB/SLC26A10/SLC26A1/SLC12A8/SLC26A8/ANO9/ANO2/CLCN3/SLC4A7/CLCN2/SLC26A5
GOBP INTRINSIC APOPTOTIC SIGNALING PATHWAY IN RESPONSE TO DNA DAMAGE	98	-0.418508	-1.88188	2.32683e-05	0.000838414	PYCARD/TNFRSF1A/NACC2/DDIT4/BAX/PML/TNF/BCL2L11/CDKN2D/HIC1/BID/SFRP2/BAK1/CD44/ZNF385A/SFN/RPS3/MIF/TPT1/RPL26/ACKR3/CDKN1A/CD74/BCL3/TNFRSF1B/BCL2A1/CRIP1/NUPR1/SNAI1/HMOX1
GOBP REGULATION OF CD4 POSITIVE ALPHA BETA T CELL DIFFERENTIATION	50	-0.537786	-2.12395	2.35966e-05	0.000845673	CD80/IL4R/SASH3/ZC3H12A/TNFSF18/ZBTB7B/SH3RF1/CD86/LGALS9/NFKBID/IL18/RIPK2/CD83/RUNX1/NLRP3/HLA-DRA/RARA/CCL19/IL4/TNFSF4/HLA-DRB1/SOCS1/BCL6/IL27/HLX
GOBP NIK NF KAPPAB SIGNALING	164	-0.355261	-1.70293	2.54537e-05	0.00090735	PSMC3/PPM1B/RC3H2/TLR2/ILK/PTP4A3/PSMB5/PSMB8/CARD14/ACTN4/PSMD9/ZFP91/EP300/BMP7/RBCK1/IL23A/PSMA6/PSME2/TNFRSF10A/FBXW11/NFAT5/PSMB2/PSMA1/BIRC2/GREM1/TRAF4/PSMC4/PSMA2/PSMB10/CALR/MAP3K14/TNFRSF10B/AGER/PSMA7/PSMB7/PSMD12/ZC3H12A/PSMB1/PSMD8/PSMD7/PSME1/PSMB6/PSMF1/CD86/RHOA/PSMB3/PSMB4/LGALS9/TNF/IL18/PPP4C/NFKB2/RELA/C1QTNF4/PHB2/LITAF/ADIPOR1/RELB/LAPTM5/TMSB4X/SPHK1/NLRP3/EDN1/RPS3/NFKBIA/…
GOCC BASEMENT MEMBRANE	91	0.515863	1.88385	2.61419e-05	0.000926926	FRAS1/COL5A1/FREM1/TMEFF2/COL4A5/SMOC2/ATRNL1/HMCN1/COL4A6/COL8A1/NTNG1/FREM3/TNC/FREM2/ADAMTS1/VWC2/P3H2/COL4A1/COL18A1/FBN1/NTN4/LAMA4/PTN/NID2/EGFL6/VWA2/MMRN2/COL4A3/THBS4/COL4A4/LAMA3/COL28A1
GOBP LIPOPOLYSACCHARIDE MEDIATED SIGNALING PATHWAY	55	-0.511467	-2.10536	2.68771e-05	0.000947952	BCL10/SIGIRR/TRIB1/MYD88/TNFAIP3/CD6/LILRA2/MAPK3/CCL5/TGFB1/PTAFR/LTF/TNF/LYN/IL18/CD55/RIPK2/LY86/IRAK2/NFKBIA/BMP6/LY96/TICAM1/CCL2/IL1B/CD14/CCL3
GOBP REACTIVE OXYGEN SPECIES METABOLIC PROCESS	247	-0.314984	-1.61035	2.74953e-05	0.000964653	SMAD3/BIRC2/RNF41/PRDX5/BST1/SLC25A33/TGFBR2/HVCN1/GADD45A/LPO/HIF1A/NDUFS4/SIRPA/CYB5R3/ARF4/NFE2L2/ZC3H12A/HBM/PDGFRB/NRROS/FPR2/F2RL1/GRB2/NQO1/SESN2/TGFB1/TUSC2/PMAIP1/GCHFR/PRDX4/PRDX6/CD34/PTX3/DDAH2/DDIT4/CRP/RAC1/TNF/EIF6/GSTP1/GNAI2/CYP1B1/P2RX4/MPO/KLF4/HK2/NOX3/PDK4/NCF1/PID1/CLEC7A/NDUFA13/PAX2/ARG2/ROMO1/EDN1/CYBA/IL10/TSPO/SOD2/NOXO1/HBA1/KLF2/GPX3/HBZ/SLC5A3/CDKN1A/HBA2/ICAM1/TICAM…
GOMF HEPARIN BINDING	152	0.452869	1.7516	2.82725e-05	0.000986724	COL5A1/SLIT2/COL11A1/POSTN/IMPG1/CFH/SMOC2/LIPI/ADAMTS15/ADAMTS5/LIPH/ADAMTS1/BSPH1/SELP/THBS2/FGF2/RSPO2/KNG1/FBN1/COL25A1/ADAMTSL5/PTPRF/SERPINA10/FGFR2/PTN/SAA1/ADAMTS8/ADAMTS3/RSPO3/PCOLCE2/LGR6/CXCL13/ECM2/APOB/PRELP/SLIT3/F2/THBS4/LPL/FGF1/FGF10/LPA/CEL/LIPC/AOC1/PTCH1/ELSPBP1/COL5A3/GREM2/ANGPTL3/TMEM184A/SFRP1/LXN/PRG2/CCL15/COLQ/ZNF146/TENM1
GOBP ERK1 AND ERK2 CASCADE	291	-0.298646	-1.56924	2.88883e-05	0.00100297	FGF8/GPBAR1/NELFE/CRYBA1/ATP6AP1/MAPK3/AGER/SIRPA/PTPN1/SERPINF2/EPHB2/LRP1/CTSH/PDGFRB/FPR2/CCL5/F2RL1/HESX1/MAP2K1/PYCARD/RPS6KA6/FGF23/TGFB1/NLRP6/HAND2/PTGER4/EPHA7/HCRTR1/CCR7/ZFP36L2/GPR183/LGALS9/TNF/LYN/GSTP1/SPRY1/GNAI2/DUSP1/ARRB2/FGF19/DDT/RIPK2/KLF4/PHB2/EZR/NRP1/SPRED2/RRAS/CD44/SPRY2/CCR1/FERMT2/CIB1/FGA/TNIP1/THPO/CCL19/TREM2/SLC9A3R1/MARCO/MIF/CCL23/HAVCR2/ATF3/SPRY4/DUSP6/HLA-DRB…
GOBP NEGATIVE REGULATION OF PEPTIDASE ACTIVITY	221	-0.325162	-1.60869	2.99658e-05	0.00103499	SERPINB8/HRG/MMP9/SPINK1/SERPINF2/WFIKKN2/TNFAIP8/LRP1/BIN1/WFDC1/HERPUD1/RFFL/SERPINB12/IGBP1/SH3RF1/TFPI/TFPI2/SERPINB1/AQP1/FURIN/SERPINB6/PSMF1/RENBP/CSTB/LTF/SERPINE3/TNF/LAMTOR5/UBXN1/SERPINB13/VEGFA/ANXA8L1/ARRB2/CDKN2D/SERPINA1/WFDC2/CST7/HGF/KLF4/ANXA2/TIMP2/CST6/SFRP2/WFDC12/ADORA2A/PRNP/CD44/ECM1/SERPINB7/PAX2/CSTA/LCN1/EPPIN/SFN/SERPINF1/PLAUR/GAPDH/PI3/SPINK4/CSTL1/UMODL1/AGT/COL7A1/…
GOBP HEART MORPHOGENESIS	227	0.416343	1.66205	3.03705e-05	0.00103931	COL5A1/GJA5/SLIT2/COL11A1/FAT4/PKP2/TEK/TNNI3/RYR2/MYH6/HEY2/YAP1/FOLR1/ROBO2/GATA4/LRP2/ADAMTS1/HES1/ROBO1/ISL1/BMP2/TMEM100/TPM1/DLC1/CCDC39/HAS2/BMPR1A/CAV3/BMP5/TEAD2/TTN/PTCD2/FGFR2/PROX1/SNAI2/RNF207/OLFM1/HEYL/VANGL2/BMP10/FOXC2/FOXC1/SLIT3/BBS5/SETDB2/TNNT2/SOX9/NOTO/CPE/FOXN4/PTCH1/STIL/SOX18/PPP1R13L/WNT3A/FHL2/NPY1R
GOCC FIBRILLAR COLLAGEN TRIMER	12	0.836736	2.02859	3.04028e-05	0.00103931	COL5A1/COL11A1/COL3A1/LUM/COL16A1/COL1A2/COL5A2/COL1A1/COL5A3
GOBP COLLAGEN FIBRIL ORGANIZATION	52	0.602346	2.02228	3.12799e-05	0.00106384	COL5A1/COL11A1/FKBP10/COL3A1/LOX/COL12A1/DPT/P3H4/LUM/ADAMTS14/FMOD/MMP11/COL1A2/ADAMTS3/COL5A2/FOXC2/FOXC1/COL1A1/AEBP1/COL5A3
GOBP TYPE 2 IMMUNE RESPONSE	36	-0.59791	-2.1683	3.20754e-05	0.00108535	CD86/IL18/BCL6B/ECM1/NLRP3/ARG2/RARA/IL10/IL6/IL4/TNFSF4/CD74/BCL3/BCL6/HLX/IFNB1
GOBP MICROTUBULE BASED MOVEMENT	339	0.386308	1.58833	3.24467e-05	0.00109237	NME5/DEFB1/MAP2/FSIP2/SPAG17/CFAP69/DYNC2H1/KIF21A/RNASE10/TMEM108/NEK10/ARMC4/NEFL/LCA5/TTC29/KIF15/DNAH2/RAB27B/CATSPER4/IFT80/CCDC39/CFAP44/CENPE/CFAP54/TEKT3/SLC9C1/KIF4A/DNAH3/DLGAP5/ADCY10/MAP1B/KIF11/DNAH9/IQCF1/WASF1/SYBU/SPEF2/DNAH11/KIF5A/CELSR2/DNAH6/TTC26/KIF20A/KIF6/TEX101/NME8/ATP2B4/KIF23/IFT81/APOB/CATSPER2/KIF24/KIF18B/KIF14/EFCAB9/KIF4B/DAW1/TUB/DNAH7/KIF12/ENKUR/AP3B2/VPS13A/GA…
GOBP POSITIVE REGULATION OF CHEMOTAXIS	136	-0.375253	-1.74847	3.30836e-05	0.00110822	EDN2/C1QBP/CALR/MAPK3/AGER/F7/VEGFB/TNFSF18/PDGFRB/FPR2/CCL5/F2RL1/TGFB1/CCR7/LGALS9/RAC1/CSF1/VEGFA/CXCL14/P2RX4/F3/FGFR1/PRSS56/AZU1/NRP1/EDN3/TMSB4X/WNT5A/CCR1/EDN1/HSPB1/STX3/CCL19/TREM2/IL6/CXCR4/GPSM3/IL4/LPAR1/CD74/MDK/S1PR1/CCL21/ZNF580/CXCL8/THBS1/C5AR1/CCL4/RARRES2/PDGFB/S100A7/CCL3/CCL26/CCL7
GOBP NEGATIVE REGULATION OF CYSTEINE TYPE ENDOPEPTIDASE ACTIVITY	74	-0.454281	-1.96214	3.47699e-05	0.00115888	SIAH2/MMP9/TNFAIP8/HERPUD1/RFFL/IGBP1/SH3RF1/AQP1/LTF/TNF/LAMTOR5/VEGFA/ARRB2/CDKN2D/CST7/HGF/KLF4/SFRP2/ADORA2A/CD44/PAX2/SFN/PLAUR/SRC/THBS1/GPX1/SERPINB9/AVP
GOBP RESPONSE TO HYDROGEN PEROXIDE	126	-0.380985	-1.76225	3.5992e-05	0.00119365	SIRPA/HSF1/BAD/NFE2L2/PDGFRB/NR4A3/LDHA/NQO1/OSER1/MAP1LC3A/FOSL1/KDM6B/AQP1/APEX1/EEF2/DUSP1/CYP1B1/RELA/TXN/HGF/KLF4/MT-ND5/MT-ND6/BAK1/SPHK1/PAX2/FOXO1/IL10/SOD2/RHOB/HBA1/RPS3/KLF2/MAPK7/IL6/HBA2/SRC/HBB/ZNF580/GPX1/HMOX1
GOBP RELEASE OF CYTOCHROME C FROM MITOCHONDRIA	53	-0.516494	-2.07271	3.78467e-05	0.00124637	JUN/MMP9/BAD/PYCARD/PMAIP1/BAX/FIS1/BCL2L11/ARRB2/BBC3/HGF/BMF/BID/PRELID1/BAK1/SFN/SOD2/PLAUR/GPX1/CCK/AVP
GOBP DENDRITIC CELL DIFFERENTIATION	46	-0.54843	-2.1322	3.79558e-05	0.00124637	PRTN3/FCGR2B/TGFBR2/AGER/HLA-G/LTBR/CSF2/F2RL1/LILRB1/CCR7/HLA-B/LGALS9/LYN/RELB/CCL19/TREM2/IL4/BATF3/SPI1/CEBPB/TMEM176A/TMEM176B
GOMF ANION TRANSMEMBRANE TRANSPORTER ACTIVITY	443	0.362075	1.5004	3.88556e-05	0.00126966	GABRE/GABRA2/GABRQ/GABRA1/AZGP1/SLC6A14/SLCO1C1/CLCA1/SLC17A7/ANO4/SLC6A11/GABRB2/SLC13A3/CLCN4/SLC9A2/SLC16A9/RHAG/SLC7A3/SLCO1A2/SLC9A9/ABCB11/SLC9C2/SLC10A2/GABRG2/SLC18A3/SLC15A2/SLC16A2/SLC44A4/SLC13A1/SLC38A11/SLC4A4/CLCA4/SLCO2B1/CD36/SLC4A10/SLC24A5/AQP10/SLC9A4/ANO5/SLCO1B3/SLC9C1/SLCO6A1/SLC6A5/SLC6A19/BEST3/SLC22A6/AQP6/CEACAM1/SLC2A10/CLIC5/SLC10A4/SLC13A4/GLRA2/ANO7/CLCN5/CDH17/AQP2/…
GOBP RESPONSE TO CHEMOKINE	94	-0.412318	-1.83344	4.02394e-05	0.00130847	PF4V1/CCR1/EDN1/CIB1/THPO/CCL19/TREM2/CXCL2/CXCR4/GPR35/CCL23/ACKR3/CXCL3/CCRL2/CCL21/CXCL8/CCL2/CCL4/CCL3/CCL26/CCL3L3/CCL7/CXCL5/CCL24/REG1A
GOBP MITOCHONDRIAL MEMBRANE ORGANIZATION	115	-0.396605	-1.80676	4.14726e-05	0.00134202	NMT1/TAZ/NAIF1/TP53BP2/FZD9/CHCHD3/TMEM102/TIMM8B/BLOC1S2/TIMM22/PPIF/YWHAH/MTX1/SLC9A1/MUL1/CASP8/TIMM13/TOMM22/TIMM10/BAD/TIMM9/GSK3A/OXA1L/GZMB/SLC25A5/PMAIP1/MTRNR2L5/PPP3R1/BAX/VDAC2/CHCHD10/CLN8/EYA2/BCL2L11/BBC3/HK2/BMF/BID/BAK1/NDUFA13/DYNLT1/HEBP2/TMEM11/ROMO1/SFN/ALKBH7/MT-ATP6/MT-ATP8/HSPA1A/CAMK2A
GOBP FOREBRAIN DEVELOPMENT	346	0.387948	1.59673	4.21658e-05	0.00135603	IGF2BP1/CDH2/SLITRK5/SLIT2/SSTR1/FAT4/DAB1/SEMA3A/COL3A1/FOXB1/CNTNAP2/ERBB4/RELN/PCDH9/DLX1/ROBO2/ARX/SEMA5A/LRP2/DYNC2H1/HES1/ROBO1/TMEM108/EPHA5/PPARGC1A/ISL1/TNR/PRKG1/NR2F2/BMP2/NEFL/FOXP2/NFIB/DMRTA2/DLC1/HSD3B1/SLC4A10/RAX/OXTR/PAX5/DCT/CCDC141/BMPR1A/CHD5/RPGRIP1L/EPHB3/FGF13/GDF7/POU3F3/CRH/KIRREL3/FGFR2/PTN/PROX1/PITX1/ANXA3/DCLK1/ARL13B/DLX5/SATB2/POU1F1/ATP2B4/PGAP1/CDON/TAL2/WNT2B/OT…
GOBP INTERLEUKIN 8 PRODUCTION	82	-0.438749	-1.90825	4.23125e-05	0.00135603	PRKD2/BCL10/FADD/C5AR2/MYD88/RAB1A/HYAL2/LILRA2/FFAR2/F2RL1/PYCARD/TLR8/PLA2G1B/LGALS9/CRP/TNF/LAMTOR5/F3/RELA/KLF4/TMSB4X/CLEC7A/DDIT3/WNT5A/HSPA1B/IL10/IL6/CD74/BCL3/SSC5D/ZNF580/PRG3/ELANE/HSPA1A/IL1B/CD14
GOBP POSITIVE REGULATION OF DEFENSE RESPONSE	330	-0.287581	-1.49228	4.60387e-05	0.00146839	FADD/TAB2/RIOK3/SLC15A4/PSMB2/PSMA1/CREBBP/PSMC4/VAMP8/CLEC4D/PSMA2/KIR2DL4/PSMB10/HYAL2/LILRA2/PRKACA/MUC20/MAPK3/MUC5AC/HLA-G/PLSCR1/PSMA7/PSMB7/PSMD12/KLK5/HLA-E/TNFSF18/PSMB1/CLEC4A/PSMD8/FPR2/CCL5/FFAR2/F2RL1/PSMD7/ICAM2/PSME1/PYCARD/MUC17/GRN/CD1D/TNFRSF1A/PSMB6/PSMF1/PTGER4/TLR8/NFKB1/CCR7/ZP3/PSMB3/CEBPA/PSMB4/IRF7/ICAM3/TNF/LYN/LILRA5/IL18/C2CD4A/PQBP1/AKIRIN2/IL1RL1/RELA/DDT/RIPK2/RELB/…
GOCC CYTOCHROME COMPLEX	33	-0.608423	-2.14717	4.69452e-05	0.00148572	UQCR10/COA6/UQCRHL/UQCRH/UQCRQ/UQCRFS1/NDUFA4/COX7C/UQCRB/COX7B/COX6B2/COX6A1/COX6B1/COX5A/COX8A/MT-CO1/COX4I1/MT-CYB/MT-CO2/MT-CO3/C15orf48
GOBP MYELOID CELL HOMEOSTASIS	138	-0.358061	-1.65802	4.71075e-05	0.00148572	HAMP/STAT3/HOXA5/MAEA/PIK3CD/DMTN/PRMT1/INPP5D/DNASE2/KLF13/SLC15A4/IKZF1/ZFP36L1/THRA/ALAS2/SH2B3/HIPK2/FOXO3/HIF1A/PDE4B/B2M/ZBTB7A/JMJD6/BAX/RPS6/LYN/VEGFA/BCL2L11/ALAS1/RPS24/BAK1/ACVR1B/HSPA1B/EPAS1/ETV2/ISG15/KLF2/IL6/HCAR2/RPS19/SPI1/RPS17/RPS14/BCL6/ZFP36/MAFB/HSPA1A/HMOX1
GOBP NEGATIVE REGULATION OF IMMUNE RESPONSE	140	-0.364465	-1.7089	4.72505e-05	0.00148572	INPP5D/PTPN6/DUSP10/PDCD1/PSMA1/MUL1/CD300A/SERPING1/FCGR2B/IL4R/TNFAIP3/PGLYRP3/TRIM21/KIR2DL4/HLA-G/CLEC4G/ZC3H12A/HLA-E/TNFSF18/DCST1/ZBTB7B/SAMSN1/LILRB1/GRN/FCRLB/NLRP6/MICA/PSMB4/HLA-A/HLA-B/LGALS9/LYN/IL20RB/FOXF1/CD55/ARRB2/IL1RL1/NR1H2/NR1H3/ARG2/IL10/PPARG/IL4/HAVCR2/TNFSF4/HLA-DRB1/RPS19/LGALS3/DRD2/BCL6/GPX1/SERPINB9/HLX/ADCYAP1/IFNB1/VSIG4/HMOX1
GOBP TELENCEPHALON DEVELOPMENT	222	0.413006	1.64784	4.83909e-05	0.00151443	IGF2BP1/CDH2/SLITRK5/SLIT2/FAT4/DAB1/SEMA3A/COL3A1/FOXB1/CNTNAP2/ERBB4/RELN/DLX1/ROBO2/ARX/HES1/ROBO1/TMEM108/EPHA5/TNR/BMP2/NEFL/FOXP2/NFIB/DMRTA2/HSD3B1/OXTR/PAX5/CCDC141/RPGRIP1L/EPHB3/FGF13/POU3F3/KIRREL3/PROX1/ANXA3/ARL13B/DLX5/ATP2B4/CDON/TSKU/AVPR1A/KIF14/P2RY12/EMX1/WNT3A/NTRK2/CDK6/GART/ARHGAP11B/BBS2/LRRK2/SLC8A1/GNG12/CXCL12/EIF2B3
GOBP T CELL DIFFERENTIATION	241	-0.31144	-1.57724	4.96223e-05	0.00154571	FOXN1/RORA/TCIRG1/HLA-DOA/SART1/PCK1/IHH/ZBTB16/ZNF683/FADD/DUSP10/CD80/ZFP36L1/IL4R/TGFBR2/SASH3/LMBR1L/PRDM1/CLPTM1/HLA-G/BAD/ZC3H12A/TNFSF18/B2M/ZBTB7B/IRF1/LFNG/AIRE/SH3RF1/CD1D/BCL11B/IL1A/CD86/PTGER4/CCR7/JMJD6/ZFP36L2/GPR183/RPS6/LGALS9/NFKBID/NRARP/IL18/PRR7/RIPK2/SOX13/CD83/RUNX1/PRELID1/RPL22/RELB/NLRP3/HLA-DRA/RARA/ADAM8/TNFSF8/TNFSF9/FCER1G/CCL19/IL6/IL4/TNFSF4/HLA-DRB1/CD74/MDK/BCL3/…
GOBP INTERFERON GAMMA PRODUCTION	108	-0.393065	-1.79915	4.98673e-05	0.00154612	SASH3/PGLYRP3/C1QBP/SIRPA/ZC3H12A/PDE4B/F2RL1/PYCARD/LILRB1/TLR8/CCR7/ZP3/EBI3/HLA-A/LGALS9/TNF/IL18/IL20RB/IL1RL1/RIPK2/SLC11A1/IL36RN/LAPTM5/PRNP/CLEC7A/DDIT3/WNT5A/RARA/IL10/ISG15/HAVCR2/TNFSF4/HLA-DRB1/BCL3/HLA-DPA1/HLA-DPB1/IL27/LGALS7B/IL1B/CD14
GOBP LYMPHOCYTE ACTIVATION INVOLVED IN IMMUNE RESPONSE	175	-0.334458	-1.62501	5.28592e-05	0.00163129	RORA/IFNK/LAMP1/PCK1/ZNF683/SLC15A4/CD80/FCGR2B/SUPT6H/IL4R/PGLYRP3/MAD2L2/ITM2A/ZC3H12A/TNFSF18/ST3GAL1/ZBTB7B/F2RL1/LFNG/LILRB1/TGFB1/CLCF1/CD86/PTGER4/IFNA8/GPR183/RPS6/LGALS9/NFKBID/IL18/HLA-DMB/RIPK2/SLC11A1/RELB/NLRP3/HLA-DRA/RARA/LGALS1/IL10/FCER1G/CCL19/IL6/CD1C/IL4/HAVCR2/TNFSF4/HLA-DRB1/CD74/MDK/BCL3/ICAM1/LGALS3/IFNA1/BCL6/IL27/IFNA13/HLX/IFNB1/IFNA5
GOBP T HELPER 2 CELL DIFFERENTIATION	15	-0.753744	-2.12768	5.40373e-05	0.00165997	CD86/IL18/NLRP3/RARA/IL4/TNFSF4/BCL3/BCL6/HLX
GOMF CHLORIDE TRANSMEMBRANE TRANSPORTER ACTIVITY	97	0.49748	1.83607	5.69915e-05	0.00174268	GABRE/GABRA2/GABRQ/GABRA1/CLCA1/ANO4/GABRB2/CLCN4/GABRG2/CLCA4/ANO5/BEST3/CLIC5/GLRA2/ANO7/CLCN5/BSND/SLC6A2/GABRA4/SLC1A1/CLCNKB/CLCA2/SLC26A7/GABRR1/SLC12A1/SLC12A3/SLC18A2/SLC26A2/GLRA1/SLC26A4/SLC22A3/GABRG1/APOL1/GLRB/SLC26A10/SLC26A1/SLC12A8/SLC26A8/ANO9/ANO2/CLCN3/CLCN2/SLC26A5/BEST2/PCYOX1
GOMF UBIQUITIN LIKE PROTEIN LIGASE BINDING	296	-0.283981	-1.47302	5.96126e-05	0.00181451	ITCH/CACUL1/FBXO7/AMBRA1/UBOX5/BAG6/FZD5/EIF4E2/HM13/BAG4/ARRDC1/UQCRC1/DERL1/UBE2N/HSPA5/SNX9/STX8/SKI/MAP1LC3B/ZNF746/UBE2G1/SUMO2/CUL3/BCL10/SMAD6/ERBB3/MYOD1/DDRGK1/TRIB3/TRIB1/TRAF3/TSG101/FATE1/AUP1/SMAD3/MUL1/NEDD8/TRAF4/BAG1/CASP8/JUN/TPI1/CAMLG/CALR/PRKACA/HIF1A/FHIT/TOLLIP/RRAGA/UBE2J1/LTBR/SUMO3/HGS/RFFL/WFS1/MAP1LC3A/PCBP2/APBB1/SLC25A5/TANK/PRDX6/RBX1/ABCB1/RPL5/OTUB1/GPI/GABARAPL1/U…
GOBP NEGATIVE REGULATION OF APOPTOTIC SIGNALING PATHWAY	210	-0.322451	-1.59556	6.11245e-05	0.00185207	SYVN1/SIAH2/ITPRIP/HIF1A/TNFRSF10B/PTPN1/MMP9/NFE2L2/PPIA/CSF2/HERPUD1/RFFL/SCRT2/SH3RF1/SLC25A5/IL1A/BAX/VDAC2/TCF7L2/TNF/TMBIM1/EYA2/GSTP1/GNAI2/ARRB2/CDKN2D/RELA/HGF/BID/PRELID1/NOG/SFRP2/NDUFA13/CD44/HSPA1B/GRINA/ZNF385A/FGA/HSPB1/SOD2/MAPK7/MIF/PLAUR/IL4/TPT1/ACKR3/CD74/ICAM1/AR/LGALS3/SRC/IL19/THBS1/GPX1/GFRAL/SNAI1/HSPA1A/IL1B/NANOS3/HMOX1/AVP
GOBP POSITIVE REGULATION OF NEURON APOPTOTIC PROCESS	51	-0.524906	-2.08535	6.41846e-05	0.00193599	CDK5/JUN/FOXO3/CDC34/GSK3A/CDK5R1/NQO1/GRN/EPHA7/BAX/TNF/CDC42/BCL2L11/UBE2M/RAPSN/PRNP/DDIT3/ATF4/TGFB2/NUPR1/TFAP2B/GRIK2/TYROBP/CCL3
GOBP MITOCHONDRIAL TRANSPORT	241	-0.309519	-1.56752	6.51004e-05	0.00195477	PPP3CC/SLC25A28/TOMM34/TMEM14B/NMT1/FBXO7/FZD5/RAC2/ATG13/BAG4/NAIF1/TP53BP2/DNAJC19/FZD9/TMEM102/TIMM8B/STARD3/BLOC1S2/TIMM22/UCP2/SLC25A29/MFF/PPIF/YWHAH/BCAP31/SLC9A1/MUL1/SLC25A1/SLC25A33/CASP8/DNAJC30/GRPEL1/BAG3/MGARP/TIMM23/TIMM13/UBE2D3/MPC1/TOMM22/TIMM10/UBL5/MRPL18/DNAJC15/BAD/TIMM9/SREBF1/GSK3A/OXA1L/GZMB/USP36/SLC25A18/SLC25A5/PMAIP1/TOMM20L/AIP/MTRNR2L5/PPP3R1/MPC2/BAX/VDAC2/FIS1/CHC…
GOBP CD4 POSITIVE ALPHA BETA T CELL DIFFERENTIATION	80	-0.443224	-1.91696	6.68936e-05	0.00199935	ZC3H12A/TNFSF18/ZBTB7B/SH3RF1/CD86/PTGER4/GPR183/LGALS9/NFKBID/IL18/RIPK2/CD83/RUNX1/RELB/NLRP3/HLA-DRA/RARA/CCL19/IL6/IL4/TNFSF4/HLA-DRB1/BCL3/CTSL/SOCS1/BCL6/IL27/HLX
GOCC CATION CHANNEL COMPLEX	215	0.412198	1.63996	6.7185e-05	0.00199935	SCN9A/TRPC6/OLFM3/DPP10/CACNG4/KCNQ3/RYR2/RYR3/GRIA2/CNTNAP2/HTR3B/KCNK1/SCN3A/ABCC9/KCNV2/HCN1/VWC2/TRPC1/AKAP6/SCN2A/CACNB2/SCN2B/TRPC4/KCNJ16/NOS1AP/KCNMB2/KCNK2/KCNG1/CATSPER4/KCNH1/KCNIP1/CACNA1S/HCN4/GRIK3/KCNIP4/KCNJ8/LRRC38/SCN8A/CACHD1/UNC80/KCNS2/KCNJ1/KCNN1/KCNB2/CATSPER2/KCNE4/AMIGO1/KCNF1/KCNH2/KCNA2/KCNIP2/GRIN1/TRPC3/GRIN2D/KCND2/KCNG4/PKD2/CASQ2/CATSPERB/SCNN1B/PKD1L1/KCNE1/KCNQ4/…
GOMF METALLOENDOPEPTIDASE ACTIVITY	102	0.483293	1.80122	6.89845e-05	0.00204378	MMP16/ADAMTS19/ADAMTS18/ADAMTS15/ADAMTS5/ADAMTSL1/ADAMTS1/MMP13/MMP15/ADAMTS9/ADAMTS14/MMP27/LMLN/THSD4/ADAM22/ADAMTS4/ADAM32/ADAMTSL5/MMP1/MMP11/NLN/ADAMTS8/MMP20/ADAMTS3/ADAMTS20/OMA1/MMP8/ADAMTS6/PAPPA/ADAMTS10/IDE/TRABD2B/ADAM21/ADAM20/ADAM19/MIPEP/KEL/MMP21
GOBP AEROBIC RESPIRATION	82	-0.430733	-1.87339	7.17467e-05	0.00210939	HIF1A/UQCR10/MDH2/SURF1/OXA1L/UQCRHL/UQCRH/IDH3G/BLOC1S1/SDHB/COX6C/SDHAF2/NDUFA4/NDUFS8/COX7A2L/COX5B/COX7C/UQCRB/COX7B/COX6A1/COX6B1/COX5A/COX8A/MT-CO1/COX4I1/MT-ND4/MT-CO2/MT-CO3/MT-ND1
GOMF CHEMOKINE ACTIVITY	46	-0.539257	-2.09654	7.18318e-05	0.00210939	PF4V1/CCL19/CXCL2/CCL23/CXCL3/CCL21/CXCL8/CCL2/CCL4/CXCL16/CCL3/CCL26/CCL3L3/CCL7/CXCL5/CCL24
GOMF DNA DEPENDENT ATPASE ACTIVITY	50	0.591418	1.97547	7.25286e-05	0.00211352	TOP2A/XRCC2/ERCC6L/RAD54B/MSH4/MSH2/HLTF/SMARCA1/SPO11/RAD54L/BLM/RAD51/RFC4/DSCC1/RAD51D/TOP2B/SMARCA5/SMARCAD1/RFC3/MSH3/ATRX/SMARCAL1/ERCC6/MSH6/RAD17/CHTF18/MSH5/RAD51B/DMC1/RFC5
GOCC FICOLIN 1 RICH GRANULE MEMBRANE	57	-0.49622	-2.04067	7.2729e-05	0.00211352	DOK3/PKP1/LILRB2/ATP6AP2/UBR4/DSG1/CD58/ATAD3B/SIGLEC14/DIAPH1/ITGB2/TCIRG1/LAMP1/GAA/CD300A/CLEC4D/SIRPA/LAMTOR1/FPR2/SERPINB12/SERPINB6/RHOA/RAC1/CD55/SLC11A1/TMEM179B/FCAR/ADAM8/SLC2A3/FCER1G/ARL8A/ATP6V0C/LGALS3/FPR1
GOBP POSITIVE REGULATION OF CELL CELL ADHESION	266	-0.303124	-1.56143	7.29237e-05	0.00211352	SART1/PTPN6/PCK1/IHH/ZBTB16/FADD/NFAT5/DUSP10/CD80/PDCD1/IL4R/TGFBR2/SASH3/ICOSLG/CD6/AGER/SIRPA/HLA-G/SERPINF2/CD5/BAD/HLA-E/EFNB1/ZBTB7B/NR4A3/FUT3/CCL5/GRB2/NCK2/PYCARD/F11R/LILRB1/CD1D/IL1A/PTAFR/CD86/RHOA/CCR7/ZP3/EBI3/HLA-A/LGALS9/NFKBID/RAC1/TNF/LYN/CDC42/IL18/CD55/RELA/HLA-DMB/RIPK2/SOX13/CD83/RUNX1/FLOT1/MAP3K8/CD44/WNT5A/NLRP3/HLA-DRA/RARA/ADAM8/FGA/LGALS1/IL10/TNFSF9/RPS3/CCL19/PLAUR/I…
GOCC INTRINSIC COMPONENT OF ENDOPLASMIC RETICULUM MEMBRANE	151	-0.34962	-1.6748	7.39199e-05	0.00213312	HM13/DERL1/ERGIC1/HSPA5/DERL2/BSCL2/SLC27A5/DCSTAMP/FICD/DNAJB12/SARAF/EMC8/SAMD8/CLN3/EMC4/DGAT2/EMC10/BCAP31/AUP1/FITM1/AMFR/TECR/CALR/SYVN1/PORCN/HLA-G/GRAMD1A/RCE1/EMC3/PDIA3/ELOVL1/HLA-E/HLA-DQB2/B2M/WFS1/SPPL3/BNIP1/SLC37A3/FKBP8/MBOAT4/BFAR/HLA-A/EMC9/HLA-B/EMC7/INSIG1/SPCS1/PIGT/HLA-C/SLC35B1/ERGIC3/DPM3/HLA-DRA/HLA-DQA1/EMC6/RHBDD2/HLA-DRB5/HLA-DRB1/CD74/HLA-DPA1/HLA-DQB1/HLA-DPB1/HLA-DQ…
GOBP REGULATION OF MEMBRANE POTENTIAL	405	0.36451	1.50872	7.47007e-05	0.00214636	GABRE/DSG2/SCN9A/GABRA2/GRID2/GABRQ/GJA5/GABRA1/HTR3C/PIEZO2/CACNG4/PPP1R9A/PKP2/KCNQ3/SLC34A1/RYR2/GABRB2/UCN3/FGF14/HTR3B/KCNK1/SCN3A/RELN/SLC25A27/CTNNA3/HCN1/GABRG2/TMEM108/AKAP6/SCN2A/SLC4A4/CACNB2/CXADR/MYH14/STOX1/SCN2B/HTR3D/NOS1AP/ANK2/CD36/KCNMB2/KCNK2/KCNH1/RGS7BP/HCN4/GRIK3/CAV3/KCNJ8/FGF13/DCN/SCN8A/GLRA2/CAV1/NLGN4X/PTN/RNF207/GRM1/P2RX6/ADRA1A/RIMS3/ATP1A3/KCNK9/SHANK2/GABBR1/TCL1A…
GOBP INORGANIC ANION TRANSPORT	166	0.432089	1.6842	7.59178e-05	0.00217197	GABRE/GABRA2/GABRQ/GABRA1/SLC34A1/CLCA1/SLC17A7/ANO4/GABRB2/CLCN4/SLC34A2/CASR/GABRG2/SLC13A1/SLC4A4/CLCA4/SLC4A10/ANO5/BEST3/SLC22A6/AQP6/CLIC5/CA7/SLC13A4/GLRA2/ANO7/CLCN5/SLC39A14/ADAMTS8/BSND/LRRC8E/GABRA4/SLC1A1/SLC4A9/CLCNKB/CLCA2/SLC17A3/SLC26A7/GABRR1/SLC12A1/SLC12A3/ENPP1/ATP8B1/SLC17A1/SLC26A2/SLC4A3/RACGAP1/GLRA1/SLC26A4/GABRG1/APOL1/GLRB/SLC26A10/SLC26A1/SLC12A8/SLC26A8/ANO9/SLC34A3/A…
GOBP LEUKOCYTE APOPTOTIC PROCESS	99	-0.403053	-1.80801	7.89248e-05	0.00224834	FADD/PDCD1/GHSR/ORMDL3/LMBR1L/CLC/HIF1A/IRS2/ST3GAL1/CCL5/LILRB1/CCR7/TSC22D3/IRF7/BAX/RPS6/LGALS9/LGALS14/PTCRA/LYN/TRAF3IP2/BCL2L11/TNFRSF21/PRELID1/PLEKHO2/BAK1/WNT5A/ARG2/ADAM8/IL10/CCL19/IL6/HCAR2/CD74/EFNA1/CTSL/CCL21/LGALS3/BCL6
GOCC AZUROPHIL GRANULE MEMBRANE	55	-0.492607	-2.02773	7.97804e-05	0.00226305	VAPA/LAMP1/DDOST/GAA/VAMP8/SURF4/LAMTOR1/NFAM1/PSAP/NDUFC2/MGST1/TOM1/AZU1/TMEM179B/B4GALT1/CKAP4/RAB5C/CD63/ARL8A/CD68/SYNGR1/ATP6V0C/BRI3/FPR1
GOBP POSITIVE REGULATION OF TUMOR NECROSIS FACTOR SUPERFAMILY CYTOKINE PRODUCTION	85	-0.426548	-1.8576	8.0606e-05	0.00227627	IFIH1/BCL10/ARHGEF2/PF4/FADD/MYD88/SASH3/LILRA2/AGER/HLA-E/IFNGR1/FRMD8/PYCARD/IL1A/PTPRJ/PTAFR/CD86/LGALS9/LILRA5/DDT/RIPK2/AZU1/C1QTNF4/MAPKAPK2/CLEC7A/WNT5A/ADAM8/CYBA/HSPB1/CCL19/MIF/IL6/HAVCR2/LY96/TICAM1/THBS1/CD14/TYROBP/CCL3
GOBP NEGATIVE REGULATION OF CELL CELL ADHESION	172	-0.338239	-1.64885	8.09295e-05	0.00227627	NOTCH4/MAD2L2/HLA-G/SOCS6/CLEC4G/CDSN/ZC3H12A/TNFSF18/ZBTB7B/IRF1/LILRB1/TGFB1/CD86/LGALS9/NRARP/IL20RB/VEGFA/MYADM/KLF4/TNFRSF21/RUNX1/LRRC32/LAPTM5/PRNP/ARG2/IL10/TRPV4/MAPK7/IL4/HAVCR2/BMP6/TNFSF4/HLA-DRB1/CD74/MDK/APOA1/CCL21/LGALS3/SDC4/SOCS1/BCL6/CEBPB/LGALS7B/FXYD5/RGCC/CD9/HLX/IFNB1/VSIG4/IL1RN
GOCC LUMENAL SIDE OF MEMBRANE	32	-0.594403	-2.08933	8.33599e-05	0.00233478	HM13/DNAJC19/NUCB1/BCAP31/CTSA/CALR/HLA-G/HLA-E/HLA-DQB2/SPPL3/HLA-A/HLA-B/HLA-C/HLA-DRA/HLA-DQA1/HLA-DRB5/HLA-DRB1/CD74/HLA-DPA1/HLA-DQB1/HLA-DPB1/HLA-DQA2
GOBP MUSCLE ORGAN MORPHOGENESIS	69	0.543684	1.91307	8.47255e-05	0.0023631	COL11A1/PKP2/TNNI3/RYR2/MYH6/HEY2/MYF6/LRP2/ISL1/BMP2/TPM1/TCF15/MYLK/BMPR1A/TTN/PTCD2/FGFR2/PROX1/BMP10/FOXC2/FOXC1/ADARB1/TNNT2
GOBP TUMOR NECROSIS FACTOR MEDIATED SIGNALING PATHWAY	164	-0.343639	-1.64722	8.61812e-05	0.00238793	CD70/ILK/GAS6/PSMB5/TNFRSF18/PSMB8/CARD14/ACTN4/BAG4/TNFRSF25/PSMD9/SHARPIN/CARD16/RBCK1/PSMA6/PSME2/TXNDC17/SPATA2/TRAF3/PSMB2/PSMA1/BIRC2/TRAF4/PSMC4/CASP8/CASP4/TNFAIP3/PSMA2/FOXO3/PSMB10/GPS2/MAP3K14/PSMA7/TNFRSF9/PSMB7/PSMD12/TNFSF18/LTBR/PSMB1/PSMD8/F2RL1/PSMD7/RFFL/PSME1/PYCARD/TNFRSF1A/PSMB6/PSMF1/PSMB3/PSMB4/TNF/GSTP1/RELA/KRT8/LAPTM5/TNFSF12/TMSB4X/SPHK1/HSPA1B/PYDC1/TNFSF8/TNFSF9/ST18/…
GOBP NEGATIVE REGULATION OF EXECUTION PHASE OF APOPTOSIS	20	-0.701545	-2.17517	8.65008e-05	0.00238793	RFFL/MTRNR2L4/MTRNR2L5/CIDEA/MTRNR2L9/MTRNR2L8/MTRNR2L12/MTRNR2L3/MTRNR2L1/MTRNR2L6/MTRNR2L13/MTRNR2L10/MTRNR2L7/MTRNR2L11
GOBP REGULATION OF ACTION POTENTIAL	49	0.58808	1.95882	8.66904e-05	0.00238793	DSG2/GJA5/PKP2/RYR2/CTNNA3/CXADR/NOS1AP/ANK2/CD36/HCN4/CAV3/FGF13/CAV1/RNF207/ADRA1A
GOBP RIBOSOMAL SMALL SUBUNIT BIOGENESIS	69	-0.45269	-1.93229	8.76043e-05	0.00240317	ABT1/RPS6/RPS24/RPSA/RPS8/RPS7/RPS5/RPS25/RPS19/RPS17/RPL38/RPS14/RPS27/RPS16/RPS15/RPS21/RPS28/RPS10
GOCC APICAL PART OF CELL	400	0.35973	1.48809	8.86892e-05	0.00242296	DSG2/CDH2/OTOG/ACE2/SHROOM3/FAT4/DAB1/TEK/SLC34A1/SHROOM4/KCNK1/SLC34A2/USH1C/FOLR1/SLC25A27/ABCB11/SLC10A2/LRP2/CASR/THY1/SLC15A2/SLC16A2/DYNC2H1/SLC44A4/RHCG/CLCA4/DPEP1/SLCO2B1/F2RL2/S100G/ANK2/CD36/RAB27B/KCNK2/UMOD/INSC/SLC4A10/AQP10/SLC9A4/OXTR/GNAT3/SLC6A19/AQP6/CEACAM1/ADCY10/FZD6/CLIC5/TJP1/LMO7/MAL2/KL/CLCN5/AQP2/PDPN/PARD3B/SLC39A14/ABCC5/MPDZ/MYO1B/EMP2/TNIK/CUBN/VANGL2/SHANK2/NHS/SLC…
GOBP POSITIVE REGULATION OF INTERLEUKIN 8 PRODUCTION	56	-0.482658	-1.99495	9.21728e-05	0.00250785	FFAR2/F2RL1/PYCARD/TLR8/PLA2G1B/LGALS9/TNF/LAMTOR5/F3/RELA/CLEC7A/DDIT3/WNT5A/HSPA1B/IL6/CD74/ZNF580/PRG3/ELANE/HSPA1A/IL1B/CD14
GOBP DOUBLE STRAND BREAK REPAIR	228	0.403688	1.6134	9.45059e-05	0.00256088	HMGA2/TEX15/C14orf39/BRCA1/EYA1/XRCC2/RAD54B/MCM8/RAD50/POLQ/DCLRE1A/FIGNL1/ESCO2/POLA1/MSH2/TIMELESS/DNTT/MCM3/PRKDC/FANCD2/RAD51AP2/RAD51AP1/MAGEF1/MCM4/BRIP1/SPO11/TRIP13/RMI2/GEN1/MCMDC2/MMS22L/SMC6/APLF/CDC7/POT1/RPA1/OGG1/DNA2/RAD54L/PARP1/RMI1/RECQL4/MCM6/BRCA2/PARPBP/TP53/ATM/BLM/PAXIP1/XRCC4/GINS4/RAD51/UBE2V2/DDX1/EXD2/MCM2/RAD51D/BARD1/TONSL/SAMHD1/SMARCAD1/WRN/MEIOB/FAN1/SMARCAL1/RNF1…
GOBP UROGENITAL SYSTEM DEVELOPMENT	316	0.379846	1.55558	9.87304e-05	0.0026608	FRAS1/SLIT2/FAT4/TEK/CALB1/LGR4/SLC34A1/BICC1/PBX1/FOXB1/YAP1/SULF1/CER1/PCSK9/ROBO2/AGTR1/LRP2/TNC/CENPF/FREM2/ADAMTS1/DYNC2H1/PLAG1/HES1/TP73/PLCE1/CYP26A1/BMP2/NPNT/AMH/CYP7B1/ESR1/TP63/COL4A1/FGF2/UMOD/HAS2/PYGO1/ADIPOQ/KCNJ8/FBN1/RPGRIP1L/EPHB3/DCN/CEP290/WNT6/POU3F3/PTCD2/KIRREL3/AQP2/FGFR2/ANGPT1/PROX1/PDGFD/HEYL/KLHL3/VANGL2/ANGPT2/ENPEP/BMP10/GREB1L/FOXC2/FOXC1/HOXB13/COL4A3/WNT2B/ADAMTS…
GOBP REGULATION OF CHEMOTAXIS	211	-0.315199	-1.5555	9.89916e-05	0.0026608	EDN2/C1QBP/CALR/MAPK3/AGER/HRG/F7/VEGFB/POU4F2/SEMA3C/TNFSF18/PDGFRB/FPR2/CCL5/F2RL1/TGFB1/CCR7/GPR183/LGALS9/RAC1/LYN/CSF1/GSTP1/VEGFA/DUSP1/RIN3/CXCL14/P2RX4/F3/DDT/FGFR1/PRSS56/ZSWIM4/AZU1/NRP1/SEMA3B/EDN3/TMSB4X/WNT5A/NBL1/CCR1/FEZF2/EDN1/HSPB1/STX3/CCL19/TREM2/SEMA3E/MIF/IL6/CXCR4/GPSM3/IL4/LPAR1/CD74/MDK/S1PR1/CCL21/ZNF580/MMP28/ELANE/CXCL8/THBS1/C5AR1/CCL2/CCL4/RARRES2/PDGFB/SEMA6B/S100A7/…
GOBP INFLAMMATORY RESPONSE TO ANTIGENIC STIMULUS	54	-0.49202	-1.99821	9.95673e-05	0.00266552	KDM6B/NLRP6/CCR7/ZP3/PSMB4/TNF/IL20RB/IL36RN/IL10/CD68/IL31RA/HLA-DRB1/ICAM1/ELANE/IL1F10/GPX1/ADCYAP1/IL1RN/IL5RA
GOBP CARDIAC MUSCLE TISSUE MORPHOGENESIS	56	0.567944	1.92281	0.000100454	0.00267851	COL11A1/PKP2/TNNI3/RYR2/MYH6/HEY2/LRP2/ISL1/BMP2/TPM1/BMPR1A/TTN/PTCD2/FGFR2/PROX1/BMP10/FOXC2/FOXC1/TNNT2
GOBP REGULATION OF INTRINSIC APOPTOTIC SIGNALING PATHWAY IN RESPONSE TO DNA DAMAGE	35	-0.568842	-2.04063	0.000112987	0.00300069	NACC2/CDKN2D/BID/SFRP2/CD44/ZNF385A/RPS3/MIF/TPT1/RPL26/ACKR3/CD74/SNAI1
GOBP NUCLEAR CHROMOSOME SEGREGATION	242	0.397947	1.59352	0.000115112	0.00304498	SPATA22/TEX15/C14orf39/CENPF/P3H4/USP44/SYCP2/TOP2A/TEX11/CENPE/HFM1/KIF4A/DLGAP5/MSH4/SMC2/TTK/NUF2/TTN/NEK2/ESCO2/BUB1/KNTC1/ANKRD31/CENPK/NCAPG/SPICE1/KIF23/FANCD2/RNF212B/BRIP1/KIF18B/SPO11/TRIP13/RMI2/GEN1/KIF14/MLH3/KIF4B/SMC1B/CDC6/PIBF1/SMC1A/ECT2/BUB1B/RMI1/SPDL1/HORMAD1/SYCE1/SMC4/KIF18A/ANAPC4/NDC80/NCAPG2/CDC16/ATM/RACGAP1/CENPQ/TPR/ESPL1/ZWINT/NUSAP1/DSCC1/NCAPD2/C1orf146/RB1/TOP2B/A…
GOBP RIBOSOMAL SMALL SUBUNIT ASSEMBLY	18	-0.702867	-2.10819	0.000116975	0.00308205	ABT1/RPSA/RPS5/RPS19/RPL38/RPS14/RPS27/RPS15/RPS28/RPS10
GOBP MONOCYTE CHEMOTAXIS	62	-0.460381	-1.9315	0.000118989	0.00312276	NBL1/CCR1/CALCA/CCL19/IL6/CCL23/RPS19/S100A12/CCL21/LGALS3/CCL2/CCL4/PDGFB/S100A7/CCL3/CCL26/CCL3L3/CCL7/CCL24
GOBP LYMPHOCYTE CHEMOTAXIS	60	-0.479815	-1.998	0.000119706	0.00312926	WNT5A/ADAM8/CCL19/CCL23/CCL21/CCL2/CCL4/CH25H/DEFA1/S100A7/CXCL16/CCL3/CCL26/CCL3L3/CCL7/CCL24
GOBP REGULATION OF T HELPER CELL DIFFERENTIATION	38	-0.548136	-2.01889	0.000122367	0.00318633	ZC3H12A/TNFSF18/ZBTB7B/CD86/NFKBID/IL18/RIPK2/NLRP3/HLA-DRA/RARA/CCL19/IL4/TNFSF4/HLA-DRB1/BCL6/IL27/HLX
GOBP HYDROGEN PEROXIDE METABOLIC PROCESS	55	-0.484453	-1.99416	0.000124181	0.00322097	PRDX4/PRDX6/RAC1/MPO/CYBA/SOD2/NOXO1/HBA1/GPX3/HBZ/HBA2/HBB/TPO/MT-CO2/MMP3/CYP1A1/GPX1/CYP1A2
GOCC RESPIRATORY CHAIN COMPLEX IV	21	-0.67191	-2.10616	0.000125141	0.00323266	UQCRFS1/NDUFA4/COX7C/COX7B/COX6B2/COX6A1/COX6B1/COX5A/COX8A/MT-CO1/COX4I1/MT-CO2/MT-CO3/C15orf48
GOMF NEUROPEPTIDE HORMONE ACTIVITY	27	-0.625548	-2.11198	0.000125795	0.00323266	NMB/GAL/HCRT/CARTPT/VGF/AGRP/PYY/GRP/ADCYAP1/GHRH/OXT/CCK/PPY/AVP
GOBP SODIUM ION TRANSPORT	234	0.402738	1.61108	0.000126087	0.00323266	SCN9A/CNTN1/PKP2/SLC6A14/SLC34A1/NKAIN2/SLC17A7/SLC6A11/SLC13A3/FGF14/KCNK1/SLC34A2/SCN3A/HECW1/SLC9A2/PCSK9/SLC9A9/ABCB11/SLC9C2/SLC10A2/HCN1/ASIC4/SLC13A1/SLC38A11/SCN2A/SLC4A4/SCN2B/NKAIN3/UMOD/SLC4A10/CATSPER4/SLC24A5/SLC9A4/SLC9C1/SLC6A5/WNK3/HCN4/SLC6A19/CAV3/SLC10A4/FGF13/SCN8A/SLC13A4/SLC5A4/KLHL3/SLC5A9/ATP1A3/SLC6A2/ATP2B4/SLC4A9/CAMK2D/SLC17A3/SLC24A4/SLC6A9/SLC12A1/SLC12A3/SLC38A4/SLC…
GOBP POSITIVE REGULATION OF LYMPHOCYTE DIFFERENTIATION	98	-0.392194	-1.76356	0.000126688	0.00323564	INPP5D/SART1/PCK1/IHH/ZBTB16/DUSP10/CD80/IL4R/TGFBR2/SASH3/HLA-G/BAD/ZBTB7B/CD86/LGALS9/NFKBID/IL18/RIPK2/SOX13/CD83/RUNX1/NLRP3/HLA-DRA/RARA/ADAM8/IL10/TNFSF9/CCL19/IL4/TNFSF4/HLA-DRB1/CD74/MDK/SOCS1/BCL6/MMP14/HLX/IL1RL2
GOCC CENTRIOLE	127	0.460664	1.75231	0.000131102	0.00333559	CCDC68/DZIP1/LRRCC1/TOP2A/DZIP1L/CEP83/CEP162/CEP55/CEP290/CEP78/SPICE1/CNTLN/PLK4/KIF24/ARMC9/KIAA0586/ALMS1/CEP152/STIL/CCDC146/CENPJ/CCNF/HAP1/CEP19/MPHOSPH9/MDM1/AGBL2/KIF3A/PLA2G3/CEP128/C10orf90/SASS6/CEP192/TUBD1/STARD9/CEP44/IFT88/SCLT1/CROCC/CEP295/POC5/TCP10L/AGBL4/BBS4/CEP135/IFT140/OFD1/GLE1/WDR90/WDR62/CEP250/ODF2/CCHCR1/CEP63/PCM1/CETN3/POC1A/TSGA10/RTTN/CCP110/CEP41/CEP120
GOMF SODIUM ION TRANSMEMBRANE TRANSPORTER ACTIVITY	145	0.440825	1.69453	0.00013189	0.00334289	SCN9A/SLC34A1/SLC17A7/SLC6A11/SLC13A3/KCNK1/SLC34A2/SCN3A/SLC9A2/SLC9A9/ABCB11/SLC9C2/SLC10A2/HCN1/ASIC4/SLC13A1/SCN2A/SLC4A4/SCN2B/SLC4A10/SLC24A5/SLC9A4/SLC9C1/SLC6A5/HCN4/GRIK3/SLC10A4/SCN8A/SLC13A4/SLC5A4/SLC5A9/ATP1A3/SLC6A2/SLC1A1/SLC4A9/SLC17A3/SLC24A4/SLC6A9/SLC28A3/SLC12A1/SLC12A3/SLC10A6/SLC18A2/SLC17A1
GOBP REGULATION OF TRANSCRIPTION FROM RNA POLYMERASE II PROMOTER IN RESPONSE TO HYPOXIA	75	-0.428055	-1.85571	0.000134969	0.00340797	EGR1/PSMC3/PSMB5/PSMB8/PSMD9/EP300/EGLN1/PSMA6/PSME2/PSMB2/PSMA1/CREBBP/PSMC4/PSMA2/PSMB10/CA9/HIF1A/PSMA7/PSMB7/PSMD12/NFE2L2/PSMB1/PSMD8/PSMD7/PSME1/PSMB6/RBX1/PSMF1/PSMB3/PSMB4/UBB/VEGFA/UBC/RPS27A/EPAS1/CITED2/UBA52
GOMF ACTIVE ION TRANSMEMBRANE TRANSPORTER ACTIVITY	203	0.411089	1.63237	0.000139989	0.00352138	SLC34A1/SLCO1C1/SLC17A7/SLC6A11/SLC13A3/CLCN4/SLC34A2/SLC9A2/SLCO1A2/SLC9A9/ABCB11/SLC9C2/SLC10A2/SLC15A2/SLC13A1/SLC4A4/SLCO2B1/ATP7B/SLC4A10/SLC24A5/SLC9A4/SLCO1B3/SLC9C1/SLCO6A1/SLC6A5/SLC22A6/SLC2A10/SLC10A4/SLC13A4/CLCN5/CDH17/SLC22A7/SLC39A14/SLC5A4/SLC5A9/ATP1A3/SLC22A9/SLC6A2/SLC29A4/SLC1A1/SLC4A9/ABCA12/SLC30A3/SLC25A31/SLC17A3/SLC26A7/SLC24A4/SLC6A9/SLC28A3/MFSD3/SLC12A1/SLC12A3/SLC10A6…
GOBP PALLIUM DEVELOPMENT	149	0.439907	1.69489	0.000142665	0.00357521	IGF2BP1/CDH2/SLIT2/FAT4/DAB1/COL3A1/CNTNAP2/RELN/DLX1/ARX/ROBO1/TMEM108/EPHA5/NEFL/FOXP2/DMRTA2/HSD3B1/PAX5/CCDC141/FGF13/POU3F3/KIRREL3/PROX1/ANXA3/ATP2B4/CDON/TSKU/KIF14/P2RY12/EMX1/WNT3A/NTRK2/CDK6/GART/ARHGAP11B/BBS2/GNG12/EIF2B3/EFHC1/DLX2/NKX2-1
GOBP CILIUM MOVEMENT	142	0.44369	1.7044	0.00014445	0.00360637	NME5/DEFB1/FSIP2/SPAG17/CFAP69/RNASE10/NEK10/ARMC4/TTC29/CATSPER4/CCDC39/CFAP44/CFAP54/TEKT3/SLC9C1/ADCY10/DNAH9/IQCF1/SPEF2/DNAH11/CELSR2/TEX101/NME8/ATP2B4/APOB/CATSPER2/EFCAB9/DAW1/DNAH7/ENKUR/VPS13A/GAS8/TACR1/CCDC114/BBS2/SPEF1/STK36/ROPN1B/TACR3/PLA2G3/CCR6/TTC12/IQCG/SLC26A8/PRSS55/TSSK4/DNAAF5/CFAP70/BBS4/GAPDHS/TAC4/OFD1/ATP1A4
GOMF RECEPTOR ANTAGONIST ACTIVITY	29	-0.597682	-2.0555	0.000147099	0.0036588	WFIKKN2/CCL5/ADH7/MTRNR2L4/MTRNR2L5/MTRNR2L9/IL36RN/MTRNR2L8/MTRNR2L12/MTRNR2L3/MTRNR2L1/MTRNR2L6/MTRNR2L13/MTRNR2L10/MTRNR2L7/MTRNR2L11/IL1RN/IGSF1
GOCC COPII COATED ER TO GOLGI TRANSPORT VESICLE	89	-0.404316	-1.78681	0.000149748	0.00371078	YIF1B/CNIH2/TMED3/GOLGA2/VTI1A/TMED10/HLA-G/PEF1/HLA-E/SEC24A/HLA-DQB2/SREBF1/B2M/STX5/HLA-A/HLA-B/CNIH4/GRIA1/SERPINA1/HLA-C/CTSZ/ERGIC3/CNIH3/HLA-DRA/HLA-DQA1/HLA-DRB5/HLA-DRB1/CD74/HLA-DPA1/HLA-DQB1/HLA-DPB1/HLA-DQA2/COL7A1/AREG
GOMF OXIDOREDUCTASE ACTIVITY ACTING ON NAD P H	100	-0.391647	-1.75362	0.000150313	0.00371078	GMPR/NDUFB6/NDUFA10/NDUFV3/PGK1/NDUFB5/NCF2/POR/NDUFAF2/NDUFS3/NDUFV2/NDUFS7/NDUFS6/MIOX/TXNDC17/NDUFAB1/AKR1C3/TP53I3/NDUFS4/CYB5R3/DCXR/NDUFB2/NQO1/NDUFB8/NDUFC2/TXNDC2/NDUFA12/NDUFA6/NDUFB10/NDUFA2/NDUFB1/NDUFA3/TXN/NOX3/NDUFA4/NDUFB7/MT-ND5/NDUFS8/NDUFS5/NDUFA7/NDUFC1/NDUFB4/NDUFA1/MT-ND6/NCF1/DHDH/NDUFA13/NDUFB9/CYBA/MT-ND4/MT-ND4L/MT-ND2/MT-ND1/MT-ND3
GOBP INORGANIC ANION TRANSMEMBRANE TRANSPORT	116	0.462474	1.75188	0.000150858	0.00371078	GABRE/GABRA2/GABRQ/GABRA1/SLC34A1/CLCA1/ANO4/GABRB2/CLCN4/CASR/GABRG2/SLC13A1/CLCA4/ANO5/BEST3/CLIC5/SLC13A4/GLRA2/ANO7/CLCN5/ADAMTS8/BSND/GABRA4/SLC1A1/CLCNKB/CLCA2/SLC26A7/GABRR1/SLC12A1/SLC12A3/SLC17A1/SLC26A2/GLRA1/SLC26A4/GABRG1/APOL1/GLRB/SLC26A10/SLC26A1/SLC12A8/SLC26A8/ANO9/ANO2/CLCN3/CLCN2/SLC26A5
GOMF METALLOPEPTIDASE ACTIVITY	175	0.424002	1.66473	0.000156127	0.00382625	MMP16/ADAMTS19/ACE2/ADAMTS18/CLCA1/ADAMTS15/ADAMTS5/ADAMTSL1/ADAMTS1/CLCA4/DPEP1/CPA3/MMP13/MMP15/ADAMTS9/CPZ/ADAMTS14/MMP27/LMLN/THSD4/ADAM22/ADAMTS4/ADAM32/ADAMTSL5/ERMP1/MMP1/MMP11/NLN/ADAMTS8/MMP20/ADAMTS3/ADAMTS20/OMA1/TRHDE/ENPEP/MMP8/ADAMTS6/CLCA2/PAPPA/CPE/ADAMTS10/METAP1D/IDE/TRABD2B/ADAM21/CPO/ADAM20/ADAM19/MIPEP/PAPPA2/AGBL2/KEL/VASH2/MMP21
GOBP REGULATION OF PRODUCTION OF MOLECULAR MEDIATOR OF IMMUNE RESPONSE	138	-0.344472	-1.59509	0.000158042	0.00385901	FCGR2B/SUPT6H/IL4R/TRPM4/SASH3/KIR2DL4/CLC/MAD2L2/HLA-G/KLK5/HLA-E/B2M/NR4A3/FFAR2/F2RL1/LILRB1/TGFB1/CLCF1/GPI/HLA-A/TNF/IL18/RBP4/LAPTM5/CLEC7A/WNT5A/NLRP3/IL10/TNFRSF4/IL6/IL4/RAET1G/TNFSF4/CD74/PGC/TNFRSF1B/APOA1/TICAM1/BCL6/TGFB2/IL1B/IFNB1/HMOX1
GOBP REGULATION OF RESPONSE TO CYTOKINE STIMULUS	166	-0.329403	-1.59291	0.000158879	0.00386528	IFIH1/IL1R1/SPATA2/PTPN6/SIGIRR/FADD/BIRC2/MUL1/CASP8/CASP4/TNFAIP3/SH2B3/GPS2/HIF1A/PTPN1/DCST1/IFNGR1/CCL5/F2RL1/RFFL/PYCARD/RNF113A/TNFRSF1A/IFNAR2/AGPAT2/IRF7/TNF/CSF1/GSTP1/RIPK2/KLF4/C1QTNF4/NR1H2/RUNX1/NR1H3/IL36RN/LAPTM5/SPHK1/ECM1/WNT5A/HSPA1B/PYDC1/IRAK2/EDN1/MAPK7/SOCS3/TREM2/PPARG/IL6/CXCR4/CD74/IL1R2/APOA1/SOCS1/IFNGR2/HSPA1A/IL1RN/CLIP3
GOBP CARDIAC CHAMBER DEVELOPMENT	145	0.437589	1.68209	0.000168453	0.0040833	GJA5/SLIT2/COL11A1/PKP2/TEK/TNNI3/RYR2/MYH6/SALL4/HEY2/ROBO2/GATA4/LRP2/ADAMTS1/HES1/ROBO1/ISL1/BMP2/TPM1/ANK2/KCNK2/BMPR1A/CAV3/BMP5/PTCD2/FGFR2/PROX1/HEYL/BMP10/FOXC2/FOXC1/SLIT3/ADAMTS6/TNNT2/CPE/PPP1R13L/FHL2
GOBP POSITIVE REGULATION OF REACTIVE OXYGEN SPECIES METABOLIC PROCESS	91	-0.400191	-1.77365	0.000172517	0.00416162	NFE2L2/ZC3H12A/PDGFRB/FPR2/F2RL1/GRB2/TGFB1/PTX3/DDAH2/CRP/TNF/GSTP1/GNAI2/P2RX4/KLF4/PID1/CLEC7A/ROMO1/EDN1/CYBA/TSPO/SOD2/KLF2/SLC5A3/CDKN1A/ICAM1/TICAM1/AGT/HBB/MT-CO2/THBS1/IL1B/PDGFB/TYROBP
GOBP POSITIVE REGULATION OF RESPONSE TO BIOTIC STIMULUS	239	-0.290046	-1.46268	0.000172933	0.00416162	PSMA6/PSME2/IFNK/FBXW11/ZCCHC3/BCL10/LAMP1/FADD/TAB2/RIOK3/SLC15A4/PSMB2/PSMA1/CREBBP/PSMC4/CLEC4D/PSMA2/KIR2DL4/PSMB10/LILRA2/PRKACA/MUC20/MUC5AC/HRG/HLA-G/PLSCR1/PSMA7/PSMB7/PSMD12/KLK5/HLA-E/PSMB1/CLEC4A/PSMD8/FPR2/CCL5/FFAR2/F2RL1/PSMD7/ICAM2/PSME1/PYCARD/MUC17/GRN/CD1D/PSMB6/PSMF1/TLR8/NFKB1/PSMB3/PSMB4/IRF7/ICAM3/LYN/PQBP1/AKIRIN2/RELA/LY86/RELB/WNT5A/ADAM8/CYBA/FCER1G/RAET1G/HAVCR2/BMP6/HL…
GOBP REGULATION OF EXTRINSIC APOPTOTIC SIGNALING PATHWAY	149	-0.342044	-1.64139	0.000174965	0.00419539	FGG/STX4/TNFRSF10A/BCL10/ARHGEF2/PF4/FADD/DAPK3/CASP8/TNFAIP3/HYAL2/PPP1CA/SIAH2/ITPRIP/TNFRSF10B/ITM2C/PDIA3/LTBR/CSF2/RFFL/SCRT2/PYCARD/SH3RF1/PMAIP1/IL1A/ZSWIM2/PML/TCF7L2/TNF/TMBIM1/EYA2/GSTP1/RELA/FGFR1/HGF/BID/SFRP2/TNFSF12/HSPA1B/FGA/MAPK7/IL4/ATF3/TNFRSF12A/ICAM1/AR/DEDD2/AGT/LGALS3/SRC/IL19/G0S2/THBS1/GPX1/GFRAL/HSPA1A/IL1B/HMOX1
GOBP POSITIVE REGULATION OF ERK1 AND ERK2 CASCADE	191	-0.319906	-1.57503	0.000176763	0.00421564	FGF8/GPBAR1/NELFE/ATP6AP1/MAPK3/AGER/SERPINF2/LRP1/PDGFRB/FPR2/CCL5/F2RL1/MAP2K1/PYCARD/FGF23/TGFB1/HAND2/HCRTR1/CCR7/GPR183/LGALS9/TNF/GNAI2/ARRB2/FGF19/DDT/RIPK2/PHB2/NRP1/CD44/SPRY2/CCR1/FERMT2/CIB1/FGA/THPO/CCL19/TREM2/MARCO/MIF/CCL23/HAVCR2/HLA-DRB1/ACKR3/CD74/APELA/ICAM1/CCL21/SRC/DRD2/C5AR1/CCL2/ADCYAP1/CCL4/PLA2G2A/PDGFB/S100A7/CCL3/CCL26/CCL3L3/CCL7/CCL24
GOBP INNATE IMMUNE RESPONSE ACTIVATING SIGNAL TRANSDUCTION	113	-0.379195	-1.73013	0.000177465	0.00421564	PRKCD/PSMB5/PSMB8/PSMD9/EP300/CLEC4E/PSMA6/PSME2/FBXW11/BCL10/TAB2/PSMB2/PSMA1/CREBBP/PSMC4/CLEC4D/PSMA2/PSMB10/LILRA2/PRKACA/MUC20/MUC5AC/PSMA7/PSMB7/PSMD12/PSMB1/CLEC4A/PSMD8/FFAR2/PSMD7/ICAM2/PSME1/MUC17/PSMB6/PSMF1/NFKB1/PSMB3/PSMB4/ICAM3/LYN/RELA/RELB/FCER1G/MUCL1/SRC/MUC12/CLEC10A/TYROBP
GOBP ORGANELLE FISSION	449	0.347896	1.44195	0.000177707	0.00421564	BTC/DNM3/PDE3A/SPATA22/TEX15/EGF/EPGN/EREG/C14orf39/ARHGEF10/TOM1L1/CENPF/P3H4/PPARGC1A/FBXO43/USP44/SYCP2L/SYCP2/TOP2A/TEX11/SEC16B/CENPE/HFM1/KIF4A/DLGAP5/RAD54B/MSH4/RAD50/SMC2/DCN/TTK/NUF2/KIF11/TTN/TGFA/GDAP1/NEK2/MKI67/FIGNL1/BUB1/KNTC1/ANKRD31/CENPK/MAP9/NCAPG/SPICE1/KIF23/MTBP/SHCBP1L/FANCD2/RNF212B/RAD51AP1/BRIP1/KIF18B/NEK9/SPO11/TRIP13/CEP97/TDRKH/GEN1/KIF14/MLH3/KIF4B/CDK1/SMC1B/CDC6/…
GOMF HEME COPPER TERMINAL OXIDASE ACTIVITY	26	-0.625048	-2.10197	0.000178428	0.00421774	COX6C/COX7A2/NDUFA4/COX7A2L/COX5B/COX7C/COX7B/COX6A1/COX6B1/COX5A/COX8A/MT-CO1/COX4I1/MT-CO2/MT-CO3/C15orf48
GOMF IMMUNE RECEPTOR ACTIVITY	131	-0.356271	-1.6606	0.000179264	0.00422182	HLA-DQB2/CTSH/IFNGR1/FPR2/LILRB1/CRLF2/IFNAR2/IL1RAPL2/CCR7/EBI3/IL20RB/IL1RL1/F3/GFRA4/IL3RA/IL10RA/CD44/HLA-DRA/HLA-DQA1/CCR1/IL15RA/FCER1G/CXCR4/GPR35/IL31RA/CNTFR/HLA-DRB1/ACKR3/CD74/IL1R2/HLA-DPA1/CCRL2/HLA-DQB1/HLA-DQA2/FPR1/C5AR1/IFNGR2/GFRAL/IL1RL2/IL5RA
GOBP CARDIAC VENTRICLE MORPHOGENESIS	67	0.534534	1.85936	0.000179867	0.00422182	COL11A1/PKP2/TNNI3/RYR2/MYH6/HEY2/GATA4/LRP2/ISL1/TPM1/BMPR1A/PTCD2/FGFR2/PROX1/HEYL/BMP10/FOXC2/FOXC1/TNNT2/CPE/PPP1R13L
GOCC TERTIARY GRANULE LUMEN	55	-0.478605	-1.97009	0.000184461	0.00431444	MMP9/TNFAIP6/LYZ/CTSH/B2M/CSTB/PTX3/CXCL1/LTF/CTSD/QPCT/PGLYRP1/TIMP2/CNN2/ALDOA/PRSS3/CFP/HBB/PRG3/CDA/CST3/FTH1
GOBP TOLL LIKE RECEPTOR SIGNALING PATHWAY	147	-0.335094	-1.60012	0.000188787	0.00440019	FADD/TRAF3/TAB2/SLC15A4/BIRC2/CD300A/MYD88/CASP8/TNFAIP3/GPS2/LILRA2/TNIP2/UBE2D3/BPIFB1/MAPKAPK3/NR1D1/F2RL1/S100A1/IRF1/CNPY3/TANK/NLRP6/RAB7B/TLR8/LTF/CTSB/IRF7/UBB/LYN/ARRB2/UBC/RIPK2/UBE2D1/MAPKAPK2/NR1H3/FLOT1/UBE2D2/RPS27A/IRAK2/CYBA/FGA/TNIP1/NFKBIA/LILRA4/HAVCR2/SFTPA2/LY96/S100A8/TICAM1/UBA52/CTSL/S100A9/CD14
GOBP ANTIGEN PROCESSING AND PRESENTATION OF PEPTIDE ANTIGEN	187	-0.322541	-1.57632	0.000193205	0.00448748	BCAP31/ACTR1A/PSMB2/AP2M1/PSMA1/FCGR2B/PSMC4/VAMP8/PSMA2/DCTN2/PSMB10/CALR/CAPZB/RAB7A/HLA-G/PSMA7/DCTN6/PSMB7/PSMD12/PDIA3/HLA-E/SEC24A/HLA-DQB2/B2M/PSMB1/CLEC4A/PSMD8/PSMD7/PSME1/PYCARD/CTSV/PSMB6/PSMF1/PSMB3/PSMB4/HLA-A/HLA-B/DCTN3/AP2S1/CTSD/DYNLL2/HLA-DMB/HLA-C/SLC11A1/NCF1/ARF1/HLA-DRA/HLA-DQA1/CYBA/FCER1G/TREM2/HLA-DRB5/IFI30/HLA-DRB1/CD74/ITGB5/HLA-DPA1/HLA-DQB1/CTSL/HLA-DPB1/HLA-DQA2/HLA…
GOMF SECONDARY ACTIVE TRANSMEMBRANE TRANSPORTER ACTIVITY	234	0.397962	1.59197	0.000199533	0.00461836	SLC6A14/SLC34A1/SLCO1C1/SLC17A7/SLC6A11/SLC13A3/CLCN4/SLC34A2/SLC9A2/SLC16A9/SLCO1A2/SLC9A9/SLC9C2/SLC10A2/SLC15A2/SLC16A2/SLC13A1/SLC4A4/SLCO2B1/SLC4A10/SLC24A5/SLC9A4/SLCO1B3/SLC9C1/SLCO6A1/SLC6A5/SLC6A19/SLC22A6/SLC2A10/SLC10A4/SLC13A4/CLCN5/CDH17/SLC22A7/SLC39A14/SLC5A4/SLC5A9/ATP1A3/SLC22A9/SLC6A2/SLC1A1/SLC4A9/SLC16A12/SLC25A31/SLC17A3/SLC26A7/SLC24A4/SLC6A9/SLC28A3/MFSD3/SLC12A1/SLC12A3/SL…
GOMF ANTIOXIDANT ACTIVITY	79	-0.429621	-1.86349	0.000200867	0.00463109	LPO/GSTK1/PTGES/HBM/MGST3/NQO1/SESN2/PRDX4/PRDX6/SRXN1/TXNDC2/MGST1/GSTP1/GPX7/MPO/TXN/GPX5/GPX6/GSTO1/APOM/ALOX5AP/SOD2/HBA1/GPX3/HBZ/GPX4/HBA2/CYGB/HBB/TPO/GPX1/S100A9
GOBP POSITIVE REGULATION OF ALPHA BETA T CELL DIFFERENTIATION	48	-0.502095	-1.97696	0.000201473	0.00463109	LILRB4/IL23A/ADA/IHH/ZBTB16/CD80/IL4R/TGFBR2/SASH3/ZBTB7B/CD86/LGALS9/NFKBID/IL18/RIPK2/CD83/RUNX1/NLRP3/HLA-DRA/RARA/CCL19/TNFSF4/HLA-DRB1/SOCS1/HLX
GOBP REGULATION OF T CELL DIFFERENTIATION	141	-0.348669	-1.63232	0.000204353	0.00465492	IL23A/ADA/FOXN1/HLA-DOA/SART1/PCK1/IHH/ZBTB16/ZNF683/DUSP10/CD80/IL4R/TGFBR2/SASH3/PRDM1/CLPTM1/HLA-G/BAD/ZC3H12A/TNFSF18/ZBTB7B/IRF1/SH3RF1/CD86/LGALS9/NFKBID/NRARP/IL18/RIPK2/SOX13/CD83/RUNX1/PRELID1/NLRP3/HLA-DRA/RARA/ADAM8/TNFSF9/CCL19/IL4/TNFSF4/HLA-DRB1/CD74/MDK/SOCS1/BCL6/IL27/HLX/IFNB1/IL1RL2
GOBP RESPONSE TO REACTIVE OXYGEN SPECIES	208	-0.314432	-1.54031	0.000204884	0.00465492	HIF1A/MAPK3/SIRPA/MMP9/HSF1/BAD/NFE2L2/PDGFRB/NR4A3/LDHA/NQO1/OSER1/MAP1LC3A/SESN2/FOSL1/KDM6B/AQP1/APEX1/CCR7/KCNC2/EEF2/PXN/GSTP1/FOS/DUSP1/CYP1B1/MPO/RELA/TXN/HGF/KLF4/MT-ND5/MT-ND6/BAK1/NCF1/SPHK1/PAX2/PLK3/ROMO1/EDN1/FOXO1/IL10/SOD2/AGAP3/RHOB/HBA1/RPS3/KLF2/MAPK7/CCL19/PTPRN/IL6/HBA2/SRC/HBB/ZNF580/MMP3/GPX1/S100A7/HMOX1
GOBP CARDIAC CHAMBER MORPHOGENESIS	109	0.470524	1.77815	0.000205718	0.00465492	SLIT2/COL11A1/PKP2/TEK/TNNI3/RYR2/MYH6/HEY2/ROBO2/GATA4/LRP2/ADAMTS1/HES1/ROBO1/ISL1/BMP2/TPM1/BMPR1A/CAV3/BMP5/PTCD2/FGFR2/PROX1/HEYL/BMP10/FOXC2/FOXC1/SLIT3/TNNT2/CPE/PPP1R13L/FHL2
GOBP CHLORIDE TRANSPORT	105	0.46863	1.75496	0.000205955	0.00465492	GABRE/GABRA2/GABRQ/GABRA1/CLCA1/ANO4/GABRB2/CLCN4/CASR/GABRG2/CLCA4/SLC4A10/ANO5/BEST3/CLIC5/CA7/GLRA2/ANO7/CLCN5/BSND/GABRA4/SLC1A1/CLCNKB/CLCA2/SLC26A7/GABRR1/SLC12A1/SLC12A3/ATP8B1/SLC26A2/GLRA1/SLC26A4/GABRG1/APOL1/GLRB/SLC26A10/SLC26A1/SLC12A8/SLC26A8/ANO9/ANO2/CLCN3/CLCN2/SLC26A5/BEST2/P2RY4/PCYOX1
GOBP REGULATION OF RELEASE OF CYTOCHROME C FROM MITOCHONDRIA	42	-0.525249	-1.98427	0.000206001	0.00465492	MMP9/BAD/PYCARD/PMAIP1/BAX/BCL2L11/ARRB2/BBC3/HGF/BMF/BID/PRELID1/BAK1/PLAUR/GPX1/AVP
GOBP ANTIGEN RECEPTOR MEDIATED SIGNALING PATHWAY	235	-0.296094	-1.48601	0.000206854	0.00465658	ELF1/PSMC3/CD79B/RC3H2/RFTN1/GRAP2/PSMB5/PDE4D/PSMB8/CD247/CSK/UBE2N/PSMD9/CD3D/ITK/CBLB/LILRB4/PIK3CD/RBCK1/PSMA6/ADA/VTCN1/PSME2/PRKD2/FBXW11/BCL10/INPP5D/PTPN6/TAB2/GBP1/PSMB2/PSMA1/CD300A/PHPT1/FCGR2B/PSMC4/ICOSLG/PSMA2/WAS/PSMB10/GPS2/KCNN4/PSMA7/PRAM1/PSMB7/PSMD12/ZC3H12A/HLA-DQB2/PDE4B/PSMB1/PSMD8/TRAT1/NFAM1/PSMD7/IGLL1/PSME1/SPPL3/PLCG1/PRKCH/PSMB6/SLA2/PTPRJ/PSMF1/NFKB1/CCR7/PSMB3/PSMB4…
GOBP ERYTHROCYTE HOMEOSTASIS	114	-0.368594	-1.68283	0.000207471	0.00465658	DMTN/PRMT1/INPP5D/DNASE2/KLF13/IKZF1/ZFP36L1/THRA/ALAS2/SH2B3/HIPK2/FOXO3/HIF1A/B2M/ZBTB7A/JMJD6/RPS6/LYN/VEGFA/ALAS1/RPS24/ACVR1B/HSPA1B/EPAS1/ETV2/ISG15/KLF2/RPS19/SPI1/RPS17/RPS14/BCL6/ZFP36/MAFB/HSPA1A/HMOX1
GOBP ANTIGEN PROCESSING AND PRESENTATION OF EXOGENOUS PEPTIDE ANTIGEN VIA MHC CLASS I	79	-0.428963	-1.86063	0.000212949	0.00476348	IKBKG/NCF4/FCGR1A/PSMD13/TAPBP/FCGR1B/TAP1/PSMC3/PSMB5/PSMB8/NCF2/PSMD9/VAMP3/PSMA6/PSME2/PSMB2/PSMA1/PSMC4/VAMP8/PSMA2/PSMB10/CALR/HLA-G/PSMA7/PSMB7/PSMD12/PDIA3/HLA-E/B2M/PSMB1/CLEC4A/PSMD8/PSMD7/PSME1/PSMB6/PSMF1/PSMB3/PSMB4/HLA-A/HLA-B/HLA-C/NCF1/CYBA/FCER1G/IFI30/ITGB5
GOMF PEPTIDE BINDING	293	-0.276743	-1.44597	0.000222277	0.00495551	CLTA/PPIAL4F/CLTB/NUP98/HSPG2/POM121/ECE1/AP2M1/RAMP2/FCGR2B/GHSR/GRPR/GRIA4/GALR3/SSTR2/KDELR2/PPIH/CALR/ANG/NMUR2/ITM2A/AGER/ITM2C/PPIAL4E/SRP14/HLA-G/EDNRB/PTGES/EPHB2/KDELR1/LDLR/LRP1/HLA-E/PPIA/GPR1/FPR2/KPNA7/SSTR5/CD1D/CACNA1A/APBB1/FURIN/TOMM20L/HCRTR1/PFDN1/NPBWR2/OPRD1/PPP3R1/EBI3/HLA-A/HLA-B/MGST1/PFDN4/HCRTR2/GRIN2B/GSTP1/SSTR3/GRIA1/PTH1R/RELA/HLA-C/NPFFR2/ITM2B/PRNP/CD1B/GALR2/CMA1/…
GOCC PHAGOCYTIC VESICLE MEMBRANE	74	-0.42409	-1.83174	0.000230456	0.00510083	TAPBP/IRGM/TAP1/RAB8A/TLR2/RILP/RAC2/CORO1A/MCOLN1/ATP6V0E1/VAMP3/RAPGEF1/STX4/TCIRG1/LAMP1/RAB5A/VAMP8/HVCN1/CALR/RAB9A/RAB7A/HLA-G/HLA-E/B2M/RAB8B/DMBT1/RAB7B/HLA-A/RAB31/HLA-B/ATP6V0D1/RAB11B/RAB22A/RAB32/HLA-C/SLC11A1/ATP6V0B/CYBA/RAB43/RAB34/ATP6V0A4/RAB20/ATP6V0C
GOBP RESPONSE TO FUNGUS	47	-0.511107	-2.00712	0.00023077	0.00510083	DEFA1B/PTX3/LTF/DEFA3/MPO/RNASE7/IL36RN/BAK1/CLEC7A/COTL1/GAPDH/S100A12/S100A8/ELANE/S100A9/RARRES2/DEFA1
GOBP PROTEIN LOCALIZATION TO MITOCHONDRION	140	-0.346137	-1.62297	0.000232696	0.00510083	HTRA2/PDCD5/DNAJA1/HAX1/PPP3CC/TOMM34/NMT1/FBXO7/FZD5/RAC2/ATG13/BAG4/TP53BP2/DNAJC19/TIMM8B/TIMM22/RNF186/MFF/YWHAH/BCAP31/CASP8/GRPEL1/BAG3/MGARP/TIMM23/TIMM13/UBE2D3/TOMM22/TIMM10/UBL5/DNAJC15/BAD/TIMM9/SREBF1/GSK3A/OXA1L/GZMB/USP36/PMAIP1/TOMM20L/AIP/PPP3R1/BAX/FIS1/HSPA1L/UBE2L3/BCL2L11/BBC3/HK2/TIMM17B/TOMM5/BMF/BID/NDUFA13/DDIT3/ROMO1/SFN/TSPO/TOMM7/SLC25A6/UBL4B
GOBP RECOMBINATIONAL REPAIR	129	0.439459	1.67345	0.000233551	0.00510083	TEX15/BRCA1/XRCC2/RAD54B/MCM8/RAD50/POLQ/FIGNL1/TIMELESS/MCM3/RAD51AP2/RAD51AP1/MAGEF1/MCM4/RMI2/GEN1/MCMDC2/MMS22L/SMC6/CDC7/RPA1/RAD54L/PARP1/RMI1/RECQL4/MCM6/BRCA2/PARPBP/ATM/BLM/GINS4/RAD51/EXD2/MCM2/RAD51D/TONSL/SAMHD1/WRN/MEIOB/FAN1/SLX4/ERCC6/RAD52/RECQL5/PALB2/HELB/REV3L/RECQL/RAD51B/CHEK1/DMC1/CDC45/RFWD3/RIF1/LIG3/FANCM/SMC5/XRCC3/RAD51C/RBBP8/FEN1/NUCKS1/ACTR2/TP53BP1/NBN/POLN/ERCC4/AU…
GOBP MEIOTIC CELL CYCLE PROCESS	171	0.419563	1.63925	0.000234118	0.00510083	PDE3A/SPATA22/TEX15/EREG/C14orf39/P3H4/FBXO43/SYCP2L/SYCP2/TOP2A/TEX11/HFM1/RAD54B/MSH4/RAD50/SMC2/TTK/NUF2/FIGNL1/BUB1/ANKRD31/CDC25A/SHCBP1L/FANCD2/RNF212B/RAD51AP1/BRIP1/SPO11/TRIP13/TDRKH/MLH3/C11orf80/RAD54L/BUB1B/TDRD9/RMI1/HORMAD1/SYCE1/TAF1L/SMC4/KIF18A/BRCA2/TDRD12/PRDM7/ATM/TEX19/RAD51/ESPL1/MYBL1/WEE2/NCAPD2/C1orf146/RAD51D/TOP2B/FBXO5/MOV10L1/TUBB8/MSH3/MEIOB/NCAPD3/ATRX/SLX4/EME1/NDC…
GOBP RESPONSE TO GRAVITY	10	-0.800724	-2.03981	0.000234278	0.00510083	PKM/FOSL1/PTAFR/FOS/NOX3/STX1A/BGLAP/SPARC
GOBP NEGATIVE REGULATION OF CELL ACTIVATION	187	-0.32033	-1.56552	0.000234312	0.00510083	HLA-G/SOCS6/CLEC4G/LDLR/ZC3H12A/TNFSF18/NR1D1/ZBTB7B/SAMSN1/IRF1/LILRB1/GRN/CD86/MICA/LGALS9/LYN/NRARP/IL20RB/FOXF1/CD200/CST7/TNFRSF21/RUNX1/LRRC32/NR1H3/LAPTM5/THBD/PRNP/GAL/ARG2/IL10/IL4/IL31RA/HAVCR2/LST1/TNFSF4/HLA-DRB1/CD74/MDK/LGALS3/SDC4/SOCS1/BCL6/CEBPB/LGALS7B/CD9/HLX/IFNB1/VSIG4/PDGFB/TYROBP/HMOX1
GOBP CARDIAC VENTRICLE DEVELOPMENT	109	0.469075	1.77267	0.000234917	0.00510083	GJA5/SLIT2/COL11A1/PKP2/TNNI3/RYR2/MYH6/SALL4/HEY2/ROBO2/GATA4/LRP2/HES1/ROBO1/ISL1/TPM1/KCNK2/BMPR1A/PTCD2/FGFR2/PROX1/HEYL/BMP10/FOXC2/FOXC1/SLIT3/TNNT2/CPE/PPP1R13L
GOBP REGULATION OF ACTIN FILAMENT BASED MOVEMENT	37	0.609948	1.91485	0.000237185	0.00513337	DSG2/GJA5/PKP2/RYR2/GATA4/CTNNA3/ANK2/HCN4/CAV3/FGF13/CAV1/PDPN
GOBP ADAPTIVE IMMUNE RESPONSE BASED ON SOMATIC RECOMBINATION OF IMMUNE RECEPTORS BUILT FROM IMMUNOGLOBULIN SUPERFAMILY DOMAINS	244	-0.289177	-1.47289	0.000239325	0.00515752	CD274/LILRB4/ERCC1/CFI/PRF1/IL23A/CD1E/ADA/RORA/IL1R1/TCIRG1/BCL10/MYO1G/INPP5D/PTPN6/FADD/SLC15A4/CD80/SERPING1/FCGR2B/SUPT6H/IL4R/MYD88/TRPM4/TNFAIP3/SASH3/WAS/C1QBP/CLC/MAD2L2/AGER/HLA-G/CLEC4G/ZC3H12A/HLA-E/TNFSF18/CTSH/B2M/FCER2/ZBTB7B/IGLL1/AIRE/LILRB1/CD1D/TGFB1/SLA2/CLCF1/C2/TLR8/MICA/ZP3/EBI3/HLA-A/HLA-B/IRF7/CRP/NFKBID/TNF/IL18/IL20RB/C8B/CD55/IL1RL1/NFKB2/RIPK2/C9/SLC11A1/RELB/NLRP3/CD…
GOBP VIRION ASSEMBLY	40	-0.523476	-1.98307	0.000239849	0.00515752	VPS4A/CHMP1B/MVB12B/SNF8/CHMP6/TSG101/MVB12A/RAB1A/PPIA/RAB1B/VPS28/VPS37B/UBB/SPCS1/CHMP2A/UBC/RPS27A/RAB43/CHMP4B/UBA52/VPS37D
GOBP POSITIVE REGULATION OF LEUKOCYTE PROLIFERATION	142	-0.34188	-1.60624	0.000244178	0.00523373	MYD88/BST1/TGFBR2/SASH3/ICOSLG/CD6/MAPK3/AGER/HLA-E/IRS2/EFNB1/CCL5/NCK2/PYCARD/CD1D/CLCF1/IL1A/CD86/ZP3/EBI3/HLA-A/GPR183/LGALS9/LYN/CSF1/IL18/CD55/HLA-DMB/RIPK2/TNFSF9/RPS3/CCL19/TNFRSF4/MIF/IL6/IL4/HAVCR2/TNFSF4/CDKN1A/CD74/TICAM1/HLA-DPA1/HLA-DPB1/TMIGD2/BCL6/IL1B/IL5RA
GOCC POSTSYNAPTIC MEMBRANE	257	0.386428	1.55487	0.000247165	0.00528077	GABRE/GABRA2/GRID2/GABRQ/CDH2/LRFN2/GABRA1/DNM3/CNTN1/CACNG4/HTR2A/CDH10/SLC6A11/GRIA2/GABRB2/IL1RAPL1/HTR3B/ERBB4/FLRT3/LRRTM1/CHRM2/LRFN3/GABRG2/NLGN4Y/ITGB3/TIAM1/ANK2/PCDH8/SEMA4F/KCNH1/RGS7BP/GRIK3/ADAM22/GLRA2/PRRT2/NLGN4X/IGSF21/GRM1/P2RX6/ADRA1A/SHANK2/GABBR1/GABRA4/ANK1/SLITRK1/IGSF9B/TRPV1/LHFPL4/DCC/P2RY1/SLC6A9/GABRR1/GRM3/CHRNA6/GPHN/GRIN1/GRIN2D/KCND2/FAIM2/NETO1/CHRNA3/SLC8A1/ANK3/…
GOBP POSITIVE REGULATION OF IMMUNE EFFECTOR PROCESS	203	-0.307774	-1.49551	0.000255153	0.00543402	KLK5/HLA-E/B2M/FCER2/NR4A3/FFAR2/F2RL1/LILRB1/CD1D/TGFB1/CLCF1/PTPRJ/PTAFR/CD86/ZP3/GPI/HLA-A/HLA-B/LGALS9/NFKBID/TNF/LYN/IL18/FOXF1/HLA-DMB/RIPK2/STXBP2/RBP4/LAPTM5/CLEC7A/WNT5A/NLRP3/CD1B/HLA-DRA/RARA/IL10/CCL19/TNFRSF4/IL6/CD1C/IL4/RAET1G/TNFSF4/HLA-DRB1/CD74/RPS19/PGC/TICAM1/GAB2/HLX/IL1B/TYROBP/HMOX1
GOCC NUCLEAR REPLICATION FORK	35	0.617072	1.91242	0.000256138	0.00543763	MCM10/POLA1/TIMELESS/WDHD1/MCM3/MMS22L/RPA1/POLD3/PRIM2/TONSL/SMARCA5/SMARCAD1/PRIM1/ZRANB3/SMARCAL1/POLA2/HELB/TREX1/PCNA/POLD1/ETAA1/TIPIN
GOBP CILIUM OR FLAGELLUM DEPENDENT CELL MOTILITY	113	0.457651	1.73298	0.000262999	0.00556555	DEFB1/FSIP2/CFAP69/RNASE10/DNAH2/CATSPER4/CCDC39/CFAP44/CFAP54/TEKT3/SLC9C1/DNAH3/IQCF1/SPEF2/DNAH11/DNAH6/TEX101/NME8/ATP2B4/APOB/CATSPER2/EFCAB9/DNAH7/ENKUR/VPS13A/GAS8/TACR1/BBS2/DNAH14/ROPN1B/TACR3/PLA2G3/EFHC1/CCR6/DNAH8/TTC12/IQCG/SLC26A8/PRSS55/TSSK4/BBS4/GAPDHS/EFHC2/TAC4/ATP1A4/RGN/CFAP46/CCDC40/DRC7/RSPH6A/LRRC6
GOBP DNA RECOMBINATION	263	0.384492	1.55018	0.00026617	0.00560133	TEX15/C14orf39/ZSCAN4/RAG2/BRCA1/RAG1/TOP2A/XRCC2/TEX11/HFM1/RAD54B/MCM8/MSH4/RAD50/POLQ/EXO1/FIGNL1/MSH2/TIMELESS/ANKRD31/ACTL6A/PIF1/MCM3/PRKDC/FANCD2/RAD51AP2/RNF212B/RAD51AP1/MAGEF1/MCM4/PGBD5/BRIP1/SPO11/TRIP13/RMI2/GEN1/MCMDC2/IL2/MLH3/MMS22L/SMC6/CDC7/UNG/C11orf80/RPA1/RAD54L/PARP1/RMI1/RECQL4/MCM6/BRCA2/PRDM7/PARPBP/ATM/TEX19/BLM/PAXIP1/XRCC4/GINS4/RAD51/CCR6/EXD2/HSPD1/MCM2/C1orf146/RAD5…
GOBP HETEROPHILIC CELL CELL ADHESION VIA PLASMA MEMBRANE CELL ADHESION MOLECULES	41	0.600924	1.9206	0.00026637	0.00560133	GRID2/CDH2/FAT4/IL1RAPL1/PTPRD/HMCN1/SELP/CXADR/UMOD/CADM3/TENM3/IGSF21/VCAM1/AMIGO1/SELE/CD164/CRB2/CADM1/PVR/TENM1
GOBP CHAPERONE COFACTOR DEPENDENT PROTEIN REFOLDING	30	-0.57671	-2.0054	0.0002717	0.00569545	DNAJB13/HSPA5/ST13/DNAJB12/TOR2A/SDF2L1/BAG1/HSPA2/SDF2/HSPA1L/DNAJB5/DNAJB1/HSPA1B/HSPA6/CD74/HSPA1A
GOCC SMALL NUCLEAR RIBONUCLEOPROTEIN COMPLEX	66	-0.437694	-1.87208	0.00027619	0.00577141	SNRPD3/ZMAT2/SF3B2/SART3/PRPF8/PRPF6/CD2BP2/SNRPA1/SLU7/AAR2/MEPCE/SF3A1/RBMX2/SNRPB2/LSM6/HEXIM1/LSM8/SART1/SNRPF/LSM5/TXNL4A/PPIH/LSM3/SNRPE/SNRPA/SNRPG/SNRPN/USP39/LSM2/LSM7/SF3B6/LSM10/SNRPD2/PHF5A/SNRPB/SF3B5/SF3A2/SNRPC
GOBP ACUTE INFLAMMATORY RESPONSE	97	-0.383127	-1.71337	0.000280911	0.00585172	SAA2/SERPINF2/PLSCR1/EDNRB/PTGES/HLA-E/FFAR2/IL1A/CCR7/ZP3/CRP/TNF/GSTP1/IL20RB/C2CD4A/SERPINA1/F3/NLRP3/ADAM8/B4GALT1/PPARG/IL6/IL4/IL31RA/TNFSF4/ICAM1/S100A8/ELANE/NUPR1/CEBPB/SAA4/IL1B/ADCYAP1/TREM1
GOMF MOTOR ACTIVITY	125	0.449535	1.70554	0.000287785	0.00597624	MYO3B/MYO16/MYH6/DYNC2H1/KIF21A/MYH14/KIF15/DNAH2/CENPE/KIF4A/DNAH3/KIF11/DNAH9/MYH10/DNAH11/KIF5A/MYO1B/DNAH6/MYO6/MYH13/KIF20A/KIF6/KIF23/MYO1D/MYO3A/KIF24/KIF18B/KIF14/CGN/KIF4B/DNAH7/KIF12/MYO9A/KIF18A/KIF16B/DNAH14/MYO10/KIF3A/DNAH8/MYH7/STARD9/DNAH12/KIF3C/KIF26A/CGNL1/KIF2C/KIF20B/MYO5B/KIF5C
GOBP DNA DEPENDENT DNA REPLICATION MAINTENANCE OF FIDELITY	45	0.581867	1.90906	0.000290148	0.0060066	TIMELESS/FAM111A/GEN1/MMS22L/POLE/ZGRF1/DNA2/PRIMPOL/BRCA2/BLM/RAD51/EXD2/TONSL/SAMHD1/WRN/THOC1/MSH3/ZRANB3/ATRX/SLFN11/SMARCAL1/ATR/EME1/PCNA/POLD1/ETAA1/TRAIP/DONSON/RFWD3/TIPIN/FANCM/EME2/NUCKS1/DDX11/CORT/MCM9/RTEL1/BOD1L1
GOBP REGULATION OF IMMUNE EFFECTOR PROCESS	375	-0.254574	-1.34302	0.000293369	0.00605449	LAMP1/PTPN6/PCK1/ZNF683/FADD/TRAF3/DUSP10/C5AR2/RIOK3/SLC15A4/CD80/MUL1/CD300A/MICB/SERPING1/FCGR2B/SUPT6H/IL4R/TRPM4/VAMP8/TNFAIP3/SASH3/PGLYRP3/WAS/KIR2DL4/C1QBP/CLC/MAD2L2/AGER/HLA-G/CLEC4G/PRAM1/CPN1/ZC3H12A/KLK5/HLA-E/TNFSF18/B2M/FCER2/ZBTB7B/NR4A3/FFAR2/F2RL1/PYCARD/LILRB1/GRN/PCBP2/CD1D/TGFB1/CLCF1/PTPRJ/PTAFR/CD86/C2/MICA/ZP3/GPI/HLA-A/HLA-B/LGALS9/NFKBID/TNF/LYN/IL18/IL20RB/TRAF3IP2/C8B/…
GOCC PEPTIDASE COMPLEX	87	-0.399137	-1.75425	0.000298937	0.00615034	PSMD5/DNAJB2/PSMD11/SEC11C/ENY2/PSMD13/TAF9/HTRA2/ZFAND2B/PSMC3/TAF12/PSMB5/PSMB8/USP22/PSMD9/TXNL1/PSMA6/PSME2/PSMB2/PSMA1/ATXN7L3/PSMC4/PSMA2/PSMB10/TAF6L/F7/PSMA7/PSMB7/PSMD12/PSMB1/PSMD8/PSMD7/RAD23A/PSME1/SEC11A/PSMB6/PSMF1/PSMB3/PSMB4/SPCS1/PIGT/F3/HSPB1/ADRM1
GOCC MOTILE CILIUM	172	0.411405	1.60795	0.000301183	0.0061775	NME5/DEFB1/SPACA3/FSIP2/SPAG17/CFAP69/DYNC2H1/AK7/INTU/TTC29/CFAP52/DNAH2/CATSPER4/CFAP44/TEKT3/SLC9C1/LYZL6/NPHP1/ADCY10/ARL13A/DNAH9/SPEF2/MNS1/DNAH11/ARL13B/DAAM1/NME8/ATP2B4/IFT81/CATSPER2/SLC25A31/EFCAB9/SPATA6/WBP2NL/ENKUR/VPS13A/PMFBP1/GAS8/GLI2/TACR1/BBS2/SPEF1/IFT74/PKD2/MROH2B/ROPN1B/TACR3/IFT172/GSTM3/AKAP3/CCR6/CCDC181/DNAH8/IQCG/IFT88/CROCC/TAS2R43/TSSK4/CFAP70/BBS4/WDR19/OFD1/RSPH1/…
GOBP MACROAUTOPHAGY	294	-0.274991	-1.43303	0.000302826	0.00619215	TOMM20/RB1CC1/SESN1/QSOX1/ATP6V1H/RRAGC/MAP1LC3B2/VPS25/SH3GLB1/SNX5/ADRB2/TP53INP2/VPS26A/PIK3CA/ERN1/VMP1/IKBKG/NOD2/TMEM74/PIK3R4/VDAC1/CHMP3/MLST8/LAMTOR3/UBXN2A/SNAP29/IRGM/HTRA2/ATG9A/ATG4B/ATP6V1B1/TBC1D14/TBK1/PAFAH1B2/ATG2A/UBQLN2/CDC37/PRKAB1/AMBRA1/ATG13/VPS4A/MTMR3/SNF8/TMEM39B/SMCR8/WAC/ZFYVE1/MCOLN1/MAP1LC3B/ATP6V0E1/ATP6V1B2/SMURF1/TBC1D25/CHMP6/TCIRG1/CLN3/LAMTOR2/DDRGK1/ATG3/HDAC…
GOBP NEGATIVE REGULATION OF HYDROLASE ACTIVITY	403	-0.256896	-1.363	0.000307579	0.0062701	GPS2/FAM122A/SIAH2/SAG/SERPINB8/HRG/CNST/MMP9/SPINK1/SERPINF2/WFIKKN2/CHP1/TNFAIP8/LRP1/CDC42SE1/BIN1/WFDC1/HERPUD1/RFFL/SERPINB12/IGBP1/OXA1L/F11R/SH3RF1/TFPI/TFPI2/SERPINB1/AQP1/FURIN/SERPINB6/GCHFR/PSMF1/RENBP/AIP/CSTB/PTX3/LTF/PPP4R4/ELL/SERPINE3/PPP1R35/TNF/LAMTOR5/UBXN1/SERPINB13/SPRY1/GNAI2/VEGFA/ANXA8L1/ARRB2/CDKN2D/SERPINA1/WFDC2/CST7/PPP1R15A/HGF/KLF4/ANXA2/PPP1R14A/TIMP2/PCIF1/CST6/SFR…
GOCC ER TO GOLGI TRANSPORT VESICLE MEMBRANE	58	-0.47457	-1.96424	0.000311947	0.00633976	HLA-G/PEF1/HLA-E/SEC24A/HLA-DQB2/SREBF1/B2M/STX5/HLA-A/HLA-B/GRIA1/HLA-C/CNIH3/HLA-DRA/HLA-DQA1/HLA-DRB5/HLA-DRB1/CD74/HLA-DPA1/HLA-DQB1/HLA-DPB1/HLA-DQA2/AREG
GOMF CHEMOKINE RECEPTOR BINDING	55	-0.46858	-1.92882	0.000322281	0.00652987	PF4V1/CCL19/CXCL2/CCL23/CXCL3/CCRL2/CCL21/CXCL8/CCL2/CCL4/CXCL16/CCL3/CCL26/CCL3L3/CCL7/CXCL5/CCL24
GOBP REGULATION OF ADAPTIVE IMMUNE RESPONSE	158	-0.328087	-1.56652	0.00032466	0.00654174	IL23A/CD1E/ADA/IL1R1/PTPN6/FADD/DUSP10/SLC15A4/CD80/FCGR2B/SUPT6H/IL4R/TRPM4/TNFAIP3/SASH3/WAS/CLC/MAD2L2/AGER/HLA-G/CLEC4G/ZC3H12A/HLA-E/TNFSF18/B2M/FCER2/ZBTB7B/SAMSN1/IRF1/PYCARD/LILRB1/CD1D/TGFB1/CLCF1/ZP3/CD48/HLA-A/HLA-B/IRF7/NFKBID/TNF/IL18/IL20RB/IL1RL1/RIPK2/SLC11A1/NLRP3/CD1B/HLA-DRA/IL10/CCL19/IL6/CD1C/IL4/HAVCR2/TNFSF4/HLA-DRB1/TNFRSF1B/BCL6/IL27/HLX/IL1B/IFNB1
GOCC SPLICEOSOMAL TRI SNRNP COMPLEX	31	-0.575739	-2.01145	0.000325728	0.00654174	LSM8/SART1/SNRPF/LSM5/TXNL4A/PPIH/LSM3/SNRPE/SNRPG/SNRPN/USP39/LSM2/LSM7/SNRPD2/SNRPB
GOCC ROUGH ENDOPLASMIC RETICULUM	73	-0.417428	-1.803	0.000326152	0.00654174	SEC61G/RPL4/NCF1/HCRT/EDN1/CKAP4/SEC61B/CA4/RPS23/SSR4/SFTPA2/RPS26/RPL18/RPS21/RPS28/RPS29/RPL27/PTGDS/P2RX3/BGLAP
GOBP MYD88 INDEPENDENT TOLL LIKE RECEPTOR SIGNALING PATHWAY	34	-0.556602	-1.99205	0.000327506	0.00654174	FADD/TRAF3/BIRC2/CASP8/UBE2D3/TANK/IRF7/UBB/UBC/UBE2D1/UBE2D2/RPS27A/LY96/TICAM1/UBA52/CD14
GOBP EOSINOPHIL CHEMOTAXIS	18	-0.680194	-2.04018	0.000327774	0.00654174	IL4/CCL21/LGALS3/CCL2/CCL4/CCL3/CCL26/CCL7/CCL24
GOBP DENDRITIC CELL ANTIGEN PROCESSING AND PRESENTATION	14	-0.729001	-2.02466	0.000349409	0.00695271	FCGR2B/CLEC4A/CCR7/SLC11A1/HLA-DRA/CCL19/CD68/HLA-DRB1/CD74/CCL21/THBS1
GOBP HOMOLOGOUS RECOMBINATION	55	0.539936	1.82418	0.00035887	0.00711973	C14orf39/TOP2A/TEX11/HFM1/RAD54B/MSH4/RAD50/ANKRD31/FANCD2/RNF212B/RAD51AP1/BRIP1/SPO11/TRIP13/MLH3/C11orf80/RAD54L/RMI1/PRDM7/ATM/TEX19/RAD51/C1orf146/RAD51D/TOP2B/MSH3/MEIOB/SLX4/EME1/MSH5/RAD51B/DMC1
GOBP DETECTION OF STIMULUS INVOLVED IN SENSORY PERCEPTION	252	0.381775	1.53441	0.000364235	0.00720472	PIEZO2/COL11A1/OR52K2/AZGP1/TAS2R8/OR6C2/OR6N2/HTR2A/OR2L5/OR52A1/TAS2R10/GUCY2F/OR2G3/OR52A5/OR6N1/OR2H2/OR2C1/OR10J3/OR2V1/OR1J4/SEMA5B/OR52K1/OR11L1/OR52I1/OR10G3/RGS9BP/OR5C1/TAS2R50/TAS2R31/OR52B6/OR2L2/TAS2R14/GNAT3/OR8D4/OR51E2/OR1L3/OR10Z1/OR51I1/RTP1/OR52N5/TAS2R20/TAS2R46/OR1K1/TAS2R13/TAS2R3/OR2L13/TAS2R5/OR52H1/OR2A7/OR2L3/OR56A3/PPEF1/TAS2R4/OR12D3/OR6K3/OR56A5/OR56B4/OR7C1/OR2G6/ITG…
GOBP CHEMOKINE PRODUCTION	88	-0.395782	-1.74004	0.000379484	0.00748415	HIF1A/AGER/SIRPA/CHIA/ACKR1/LRP1/FFAR2/F2RL1/PYCARD/AIRE/LGALS9/TNF/GSTP1/IL18/IL1RL1/RIPK2/AZU1/KLF4/CLEC7A/WNT5A/ARG2/IL10/TREM2/IL6/HAVCR2/TNFSF4/CD74/S100A8/TICAM1/ELANE/IL1B/ADCYAP1/S100A9/HMOX1
GOBP APOPTOTIC MITOCHONDRIAL CHANGES	110	-0.377202	-1.7099	0.000382717	0.00752563	GSK3A/GZMB/PYCARD/SLC25A5/PMAIP1/MTRNR2L5/PPP3R1/BAX/VDAC2/FIS1/CHCHD10/EYA2/IFIT2/BCL2L11/ARRB2/BBC3/HGF/HK2/BMF/BID/PRELID1/BAK1/SFN/SOD2/PLAUR/ATP2A1/GPX1/HSPA1A/CCK/CAMK2A/AVP
GOBP DEFENSE RESPONSE TO GRAM POSITIVE BACTERIUM	75	-0.408659	-1.77162	0.000384701	0.0075424	LYZ/HLA-E/DMBT1/GBP4/DEFA1B/PLA2G1B/HLA-A/DEFA3/CRP/TNF/RNASE6/RIPK2/LCE3A/PGLYRP1/RNASE7/GBP2/ROMO1/TNFSF8/IL6/HAVCR2/RPL39/SSC5D/C5AR1/PLA2G2A/RARRES2/DEFA1
GOMF BITTER TASTE RECEPTOR ACTIVITY	17	0.727252	1.90162	0.000387999	0.00758475	TAS2R8/TAS2R10/TAS2R50/TAS2R31/TAS2R14/TAS2R20/TAS2R46/TAS2R13/TAS2R3/TAS2R5/TAS2R4/TAS2R40/TAS2R7
GOCC U2 TYPE SPLICEOSOMAL COMPLEX	90	-0.387417	-1.70903	0.000394273	0.00768486	SF3A1/EIF4A3/RBMX2/SNRPB2/CWC15/LSM6/RBM8A/ISY1/U2AF2/SNIP1/CCDC130/LSM8/SART1/BUD13/RBM22/SNRPF/LSM5/TXNL4A/LSM3/SNRPE/CCDC12/SNRPG/XAB2/BUD31/SNRPN/RNF113A/SYF2/LSM2/LSM7/SF3B6/SNRPD2/SF3B4/PHF5A/SNRPB/SF3B5/SF3A2/SNRPC/RNF113B
GOBP EOSINOPHIL MIGRATION	22	-0.628228	-2.00207	0.00040781	0.00792554	ADAM8/IL4/CCL21/LGALS3/CCL2/CCL4/CCL3/CCL26/CCL7/CCL24
GOBP NEGATIVE REGULATION OF ACUTE INFLAMMATORY RESPONSE	10	-0.78385	-1.99682	0.000424076	0.00821771	FCGR2B/GSTP1/IL20RB/NLRP3/PPARG/IL4/ADCYAP1
GOMF NEUROTRANSMITTER RECEPTOR ACTIVITY	101	0.461932	1.72381	0.000425632	0.00822395	GABRE/GABRA2/GRID2/GABRQ/GABRA1/HTR3C/HTR2A/GRIA2/GABRB2/HTR3B/CHRM2/GABRG2/HTR3D/HTR4/GRIK3/DRD5/GLRA2/GRM1/GABBR1/GABRA4/HTR1F/GABRR1/CHRNA6/HTR1B/GRIN1/GRIN2D/CHRNA3/CHRM3/HTR2C/GLRA1/CHRNA9/CHRNB3/GABRG1/GLRB/CHRNG/HTR6/GRIN2A/GRIN3A
GOCC NUCLEAR CHROMOSOME	215	0.396125	1.57601	0.000430751	0.00829881	HMGA2/HEY2/C14orf39/BRCA1/P3H4/SYCP2L/SYCP2/TOP2A/TEX11/MCM10/GINS1/MSH4/RAD50/SMC2/NUF2/TTN/NEK2/FIGNL1/POLA1/BUB1/TIMELESS/CENPK/ACTL6A/WDHD1/MCM3/RNF212B/MCM4/SPO11/FAM9C/POLE2/MLH3/MMS22L/SMC1B/POLE/SMC1A/RPA1/BUB1B/HORMAD1/SYCE1/MCM6/NDC80/BRCA2/BLM/GINS4/RAD51/GINS3/ORC3/LRPPRC/ORC6/POLD3/PRIM2/MCM2/NCAPD2/TONSL/RUVBL1/SMARCA5/SMARCAD1/PRIM1/ZRANB3/ATRX/CCNB1/SMARCAL1/POLA2/SLX4/DSN1/RSPH1/…
GOBP RESPONSE TO INTERLEUKIN 12	49	-0.487538	-1.92739	0.000444619	0.00852788	MSN/P4HB/HNRNPF/SIRPA/PPIA/AIP/CDC42/RIPK2/ANXA2/CFL1/CNN2/ARF1/RALA/GSTO1/BOLA2B/IL10/SOD2/RPLP0/MIF/SERPINB2
GOBP REGULATION OF LYMPHOCYTE DIFFERENTIATION	169	-0.315646	-1.53022	0.000446152	0.00852788	IL23A/ADA/FOXN1/HLA-DOA/INPP5D/SART1/PTPN6/PCK1/IHH/ZBTB16/ZNF683/DUSP10/CD80/ZFP36L1/IL4R/RNF41/TGFBR2/SASH3/PGLYRP3/PRDM1/CLPTM1/HLA-G/BAD/ZC3H12A/TNFSF18/ZBTB7B/NFAM1/IRF1/SH3RF1/CD86/ZFP36L2/LGALS9/NFKBID/NRARP/IL18/RIPK2/SOX13/CD83/RUNX1/PRELID1/NLRP3/HLA-DRA/RARA/ADAM8/IL10/TNFSF9/CCL19/IL4/TNFSF4/HLA-DRB1/CD74/MDK/SOCS1/BCL6/IL27/MMP14/HLX/IFNB1/IL1RL2
GOBP KILLING OF CELLS OF OTHER ORGANISM	50	-0.484014	-1.91158	0.000446479	0.00852788	CASP8/PGLYRP3/HRG/SEMG1/BAD/LYZ/FCER2/F2RL1/TUSC2/DEFA1B/LTF/DEFA3/BCL2L11/LCE3A/AZU1/PGLYRP1/CLEC7A/ROMO1/GAPDH/RPS19/RPL30/S100A12/ELANE/SERPINB9/DEFA1
GOCC SPECIFIC GRANULE	158	-0.323174	-1.54307	0.000462811	0.00881457	HMOX2/NEU1/ITGB2/RAP1A/DNASE1L1/ALDH3B1/DEFA4/STX4/MCEMP1/DEGS1/LAMTOR2/PTPN6/SLC15A4/ORMDL3/BST1/ERP44/VAMP8/CLEC4D/HVCN1/TOLLIP/LYZ/ANXA11/LAMTOR1/B2M/FPR2/CD53/PLD1/PTPRJ/NFKB1/AGPAT2/PTX3/CXCL1/LTF/CTSD/TMBIM1/QPCT/TOM1/STXBP2/CTSZ/RAP2B/PLAU/PGLYRP1/TIMP2/CNN2/FCAR/ADAM8/CYBA/CKAP4/JUP/SLC2A3/STX3/GPR84/MMP25/LCN2/PLAUR/TNFRSF1B/CFP/RETN/PRG3/ELANE
GOCC SM LIKE PROTEIN FAMILY COMPLEX	78	-0.403641	-1.74293	0.000470004	0.00892606	SNRPD3/ZMAT2/SF3B2/SART3/PRPF8/PRPF6/GEMIN7/CD2BP2/SNRPA1/SLU7/AAR2/MEPCE/SF3A1/RBMX2/SNRPB2/LSM6/HEXIM1/LSM1/LSM8/SART1/SNRPF/LSM5/TXNL4A/PPIH/LSM3/SNRPE/SNRPA/SNRPG/STRAP/SNRPN/USP39/LSM2/LSM7/SF3B6/LSM10/SNRPD2/PHF5A/SNRPB/SF3B5/SF3A2/SNRPC
GOBP RESPONSE TO OXIDATIVE STRESS	414	-0.253811	-1.35814	0.000477182	0.00903663	TNFAIP3/TXN2/JUN/NME2/FOXO3/HYAL2/FGF8/TAT/P4HB/LPO/HIF1A/MAPK3/SIRPA/MMP9/HSF1/NUDT2/BAD/NFE2L2/ZC3H12A/PPIA/PDGFRB/NR4A3/CHRNA4/LDHA/NQO1/OSER1/ATOX1/MAP1LC3A/SESN2/FOSL1/KDM6B/AQP1/APEX1/PRDX4/PRDX6/SRXN1/KRT1/CCR7/KCNC2/EEF2/NDUFA12/PML/NDUFA6/MGST1/CLN8/PXN/GSTP1/FOS/MSRA/DUSP1/CYP1B1/GPX7/MPO/RELA/TXN/HGF/KLF4/MT-ND5/NDUFS8/NDUFB4/MT-ND6/BAK1/NCF1/SPHK1/PRNP/ATF4/GPX5/HSPA1B/GPX6/PAX2/PLK3/…
GOBP NEGATIVE REGULATION OF ALPHA BETA T CELL ACTIVATION	40	-0.506398	-1.91837	0.00049913	0.0094255	SOCS5/XCL1/LOXL3/TNFRSF14/RC3H2/CBLB/CD274/IHH/CD300A/IL4R/ZC3H12A/TNFSF18/ZBTB7B/LILRB1/LGALS9/RUNX1/ARG2/IL4/TNFSF4/SOCS1/BCL6/LGALS7B/HLX
GOCC PRECATALYTIC SPLICEOSOME	51	-0.475509	-1.88911	0.000511381	0.00962956	SNRPD3/ZMAT2/SF3B2/PRPF8/PRPF6/SNRPA1/SF3A1/RBMX2/SNRPB2/LSM6/SNIP1/LSM8/SART1/BUD13/SNRPF/LSM5/TXNL4A/LSM3/SNRPE/SNRPG/RNF113A/LSM2/LSM7/SF3B6/SNRPD2/SF3B4/PHF5A/SNRPB/SF3B5/SF3A2
GOCC ENDOCYTIC VESICLE MEMBRANE	158	-0.321009	-1.53273	0.000522949	0.00981966	GRIA4/VAMP8/EPN2/HVCN1/DLG4/CALR/RAB9A/RAB7A/HLA-G/LDLR/LRP1/HLA-E/HLA-DQB2/B2M/RAB8B/DMBT1/RAB7B/HLA-A/RAB31/HLA-B/UBB/AP2S1/ATP6V0D1/RAB11B/RAB22A/RAB32/GRIA1/UBC/HLA-C/SLC11A1/ATP6V0B/WNT5A/HLA-DRA/HBEGF/HLA-DQA1/RPS27A/CYBA/RAB43/WNT7A/MARCO/RAB34/HLA-DRB5/ATP6V0A4/RAB20/HLA-DRB1/CD74/HLA-DPA1/ATP6V0C/HLA-DQB1/UBA52/HLA-DPB1/HLA-DQA2/CD9/CAMK2A
GOBP NEGATIVE REGULATION OF LYMPHOCYTE ACTIVATION	145	-0.330004	-1.5675	0.000530638	0.00993604	INPP5D/PTPN6/IHH/CD80/CD300A/FCGR2B/IL4R/TNFAIP3/PGLYRP3/HLA-G/SOCS6/CLEC4G/ZC3H12A/TNFSF18/ZBTB7B/SAMSN1/IRF1/LILRB1/CD86/MICA/LGALS9/LYN/NRARP/IL20RB/TNFRSF21/RUNX1/LRRC32/LAPTM5/PRNP/GAL/ARG2/IL10/IL4/HAVCR2/LST1/TNFSF4/HLA-DRB1/CD74/MDK/LGALS3/SDC4/SOCS1/BCL6/CEBPB/LGALS7B/HLX/IFNB1/VSIG4/TYROBP
GOCC REPLICATION FORK	61	0.530764	1.83114	0.000534412	0.00995464	XRCC2/MCM10/POLA1/TIMELESS/WDHD1/PIF1/MCM3/UHRF1/MMS22L/RPA1/PRIMPOL/TP53/BLM/RAD18/RFC4/POLD3/PRIM2/RAD51D/TONSL/SMARCA5/SMARCAD1/RFC3/PRIM1/WRN/ZRANB3/SMARCAL1/POLA2/HELB/TREX1/PCNA/POLD1/RAD51B/ETAA1/RFC5/DONSON/TIPIN/PLRG1/XRCC3/POLH/RAD51C
GOBP CD4 POSITIVE ALPHA BETA T CELL CYTOKINE PRODUCTION	18	-0.664188	-1.99217	0.000534618	0.00995464	IL18/CD55/NLRP3/IL6/IL4/IL1B/IFNB1
GOCC RECYCLING ENDOSOME MEMBRANE	82	-0.398009	-1.73106	0.000546672	0.0101507	CD274/EHD4/PLEKHB2/VAMP3/NTRK1/RAB11FIP5/NDRG1/VAMP8/RAB4A/HLA-G/RAB35/PDIA3/HLA-E/B2M/RAB12/RAB8B/RFFL/CFTR/RAB13/SCAMP2/HLA-A/HLA-B/SLC39A4/RAC1/RAB11B/GRIA1/STX12/ARF6/HLA-C/RAP2B/EHD1/BAIAP3/RAB17/ABHD17C/PDLIM4/CLIP3
GOBP CENTROSOME DUPLICATION	69	0.512494	1.80332	0.000555085	0.0102682	ARHGEF10/BRCA1/ROCK2/SPICE1/TMEM67/PLK4/GEN1/ALMS1/CEP152/PKHD1/STIL/CENPJ/CCNF/NDC80/BRCA2/PKD2/MDM1/SAC3D1/BRSK1/C10orf90/CKAP5/SASS6/CEP192/CEP44/CEP72/TRIM37/CEP295/CHMP4C/CDK5RAP2/CEP135/CHORDC1/WDR62/CEP63/USP33/RTTN/CCP110/CEP120/RBM14/RAB6C/KAT2B/CDK2/KAT2A/KIAA0753/XRCC3
GOBP CHROMOSOME SEGREGATION	302	0.362385	1.4791	0.000556081	0.0102682	SPATA22/TEX15/C14orf39/CENPF/BRCA1/P3H4/USP44/SYCP2/TOP2A/TEX11/CENPE/HFM1/KIF4A/DLGAP5/CDCA2/MSH4/SMC2/TTK/NUF2/TTN/NEK2/MKI67/ESCO2/BUB1/KNTC1/ANKRD31/CENPK/NCAPG/SPICE1/KIF23/FANCD2/RNF212B/SPC25/SETDB2/BRIP1/SKA1/KIF18B/SPO11/TRIP13/RMI2/GEN1/KIF14/MLH3/SMC6/KIF4B/SMC1B/CDC6/PIBF1/SMC1A/ECT2/BUB1B/RMI1/SPDL1/HORMAD1/SYCE1/SMC4/KIF18A/ANAPC4/NDC80/NCAPG2/CDC16/ATM/RACGAP1/CENPQ/OIP5/TPR/RAD18/…
GOMF LONG CHAIN FATTY ACID BINDING	13	-0.730433	-1.96943	0.000559301	0.0102992	PRR7/PPARD/ALOX5AP/STX3/PPARG/S100A8/S100A9/GPR31
GOBP DEFENSE RESPONSE TO FUNGUS	34	-0.542852	-1.94284	0.000561328	0.010308	DEFA1B/LTF/DEFA3/MPO/RNASE7/IL36RN/COTL1/GAPDH/S100A12/S100A8/ELANE/S100A9/RARRES2/DEFA1
GOBP T CELL DIFFERENTIATION INVOLVED IN IMMUNE RESPONSE	72	-0.418888	-1.80333	0.000564648	0.0103405	ZC3H12A/TNFSF18/ZBTB7B/CD86/PTGER4/GPR183/LGALS9/NFKBID/IL18/RIPK2/RELB/NLRP3/HLA-DRA/RARA/FCER1G/CCL19/IL6/IL4/TNFSF4/HLA-DRB1/BCL3/BCL6/IL27/HLX
GOCC SPLICEOSOMAL COMPLEX	182	-0.307292	-1.51881	0.000574592	0.0104938	SF3A1/DDX41/EIF4A3/RBMX2/CTNNBL1/PABPC1/SNRPB2/CWC15/SNRNP35/LSM6/FRG1/PRKRIP1/SMNDC1/RBM8A/SF1/ISY1/U2AF2/MAGOH/SNIP1/CCDC130/LSM8/SART1/WBP11/BUD13/RBM22/SNRPF/LSM5/HNRNPC/TXNL4A/ALYREF/PPIH/AKAP17A/LSM3/HNRNPF/SNRPE/SNRPA/CCDC12/CIRBP/SNRPG/RALY/XAB2/BUD31/YBX1/SNRPN/ZMAT5/RNF113A/SYF2/USP39/U2AF1L4/RBM3/LSM2/LSM7/RHEB/SF3B6/SNRPD2/SF3B4/PHF5A/SNRPB/SF3B5/SF3A2/SNRPC/RBMXL3/RNF113B/LGALS3
GOBP ANTIGEN PROCESSING AND PRESENTATION OF PEPTIDE OR POLYSACCHARIDE ANTIGEN VIA MHC CLASS II	98	-0.368925	-1.65892	0.000584406	0.0106438	HLA-DOA/CLTA/ACTR1A/AP2M1/FCGR2B/DCTN2/CAPZB/RAB7A/DCTN6/SEC24A/HLA-DQB2/PYCARD/CTSV/DCTN3/AP2S1/CTSD/DYNLL2/HLA-DMB/ARF1/HLA-DRA/HLA-DQA1/FCER1G/TREM2/HLA-DRB5/IFI30/HLA-DRB1/CD74/HLA-DPA1/HLA-DQB1/CTSL/HLA-DPB1/HLA-DQA2/HLA-DMA/DYNC1I1/THBS1
GOCC APICAL PLASMA MEMBRANE	340	0.360777	1.48244	0.000587942	0.0106791	DSG2/CDH2/OTOG/ACE2/SHROOM3/TEK/SLC34A1/SHROOM4/KCNK1/SLC34A2/FOLR1/ABCB11/SLC10A2/LRP2/CASR/THY1/SLC15A2/SLC16A2/SLC44A4/RHCG/CLCA4/DPEP1/SLCO2B1/F2RL2/S100G/ANK2/CD36/RAB27B/KCNK2/UMOD/SLC4A10/AQP10/SLC9A4/OXTR/GNAT3/SLC6A19/AQP6/CEACAM1/ADCY10/FZD6/CLIC5/LMO7/MAL2/KL/AQP2/PDPN/PARD3B/SLC39A14/ABCC5/MPDZ/EMP2/TNIK/CUBN/VANGL2/SHANK2/NHS/SLC29A4/ENPEP/SLC1A1/DPP4/TMEM114/P2RX2/FZD3/MIP/KCNE4/SLC…
GOCC CHROMOSOMAL REGION	300	0.363348	1.48378	0.000592265	0.0107284	ZSCAN4/CENPF/SYCP2L/TOP2A/CENPE/ERCC6L/TERT/RAD50/TTK/NUF2/NEK2/ESCO2/BUB1/MSH2/KNTC1/CENPK/NCAPG/PIF1/MCM3/MTBP/PRKDC/HELLS/RAD51AP1/MCM4/SPC25/SKA1/SPO11/SMC6/CDK1/PKHD1/BOD1L2/DYDC2/SMC1B/CENPI/SMC1A/POT1/RPA1/DNA2/BUB1B/PARP1/SPDL1/XPO1/SMC4/RECQL4/SUV39H2/MCM6/KIF18A/NDC80/ZWILCH/BRCA2/NUP160/ATM/BLM/CENPQ/OIP5/RAD51/TPR/ORC3/CBX1/CKAP5/SKA2/ZWINT/DSCC1/MCM2/PHF6/NCAPD2/RAD51D/NUP107/CENPU/W…
GOBP CELL CYCLE DNA REPLICATION	63	0.514657	1.78387	0.00060071	0.010839	GINS1/POLA1/E2F8/E2F7/MCM3/MCM4/POLE2/MCMDC2/POLE/CDC7/RPA1/DNA2/MCM6/AICDA/BRCA2/RAD51/GINS3/ORC3/RFC4/POLD3/PRIM2/MCM2/FBXO5/RFC3/PRIM1/ATRX/POLA2/CHEK2/PCNA/POLD1/LIG1/RFC5/DBF4B/CDC45/DONSON/TIPIN
GOBP CARDIAC CONDUCTION	144	0.42534	1.63021	0.000601622	0.010839	DSG2/GJA5/ACE2/CACNG4/PKP2/RYR2/RYR3/KCNK1/ABCC9/NPR1/CTNNA3/ISL1/TRPC1/CACNB2/CXADR/CORIN/SCN2B/ANK2/KCNIP1/CACNA1S/HCN4/KCNIP4/CAV1/RNF207/NPR2/ATP1A3/ATP2B4/TRDN/CAMK2D/KCNE4/TNNI3K/KCNH2
GOBP SENSORY PERCEPTION OF CHEMICAL STIMULUS	239	0.376075	1.50374	0.000608894	0.0109404	UGT2A1/OR52K2/GFY/AZGP1/TAS2R8/OR6C2/OR6N2/GJB4/OR2L5/OR52A1/TAS2R10/OR2G3/OR52A5/OR6N1/OR2H2/CFAP69/OR2C1/OR10J3/OR2V1/OR1J4/OR52K1/OR11L1/OR52I1/OR10G3/CD36/OR5C1/TAS2R50/TAS2R31/OR52B6/OR2L2/TAS2R14/GNAT3/OR8D4/OR51E2/OR1L3/OR10Z1/OR51I1/RTP1/OR52N5/TAS2R20/TAS2R46/OR1K1/TAS2R13/TAS2R3/OR2L13/TAS2R5/OR52H1/OR2A7/OR2L3/OR56A3/TAS2R4/OR12D3/P2RX2/OR6K3/OR56A5/OR56B4/OR7C1/SLC24A4/OR2G6/WNT10B/OR…
GOMF SODIUM PROTON ANTIPORTER ACTIVITY	12	0.773715	1.8758	0.000624616	0.0111927	SLC9A2/SLC9A9/SLC9C2/SLC9A4/SLC9C1
GOBP CELLULAR OXIDANT DETOXIFICATION	91	-0.380285	-1.68542	0.000635229	0.0113524	LPO/GSTK1/PTGES/NFE2L2/HBM/MGST3/NQO1/SESN2/PRDX4/PRDX6/SRXN1/TXNDC2/MGST1/GSTP1/GPX7/MPO/TXN/GPX5/GPX6/GSTO1/APOM/ALOX5AP/SOD2/HBA1/GPX3/HBZ/GPX4/HBA2/CYGB/HBB/TPO/GPX1/S100A9
GOBP NEGATIVE REGULATION OF HEMOPOIESIS	98	-0.367529	-1.65265	0.000637233	0.0113577	TOB2/INPP5D/IHH/TRIB1/FCGR2B/IL4R/PGLYRP3/LILRB3/NME2/HLA-G/GPR137B/ZC3H12A/TNFSF18/ZBTB7B/IRF1/LILRB1/LTF/LYN/NRARP/RUNX1/RARA/CARTPT/IL4/TNFSF4/CD74/MDK/SOCS1/BCL6/MAFB/HLX/IFNB1/CCL3/TMEM176A/TMEM176B
GOCC MICROTUBULE	404	0.346644	1.43586	0.000643454	0.011438	FIGN/TUBAL3/DNM3/SHROOM3/MAP2/TTLL7/MAP1LC3C/MID1/EML5/TUBA8/SPAG17/TRIM55/DYNC2H1/KIF21A/LRRC49/EML1/NCKAP5/KIF15/ASPM/TIAM1/DNAH2/CEP162/CENPE/KIF4A/SCTR/FAM161A/DNAH3/FAM110C/CEP57L1/RPGRIP1L/FGF13/MAP1B/KIF11/DNAH9/DCDC2/NEK2/SYBU/SAA1/KNTC1/DNAH11/KIF5A/BAG2/MAP9/DNAH6/NAV3/REEP1/KIF20A/KIF6/EML6/KIF23/HOOK1/MAP7/KIF24/SKA1/KIF18B/ARL6/KIF14/JAKMIP1/KIF4B/CDK1/BOD1L2/GAS2L3/DNAH7/KIF12/ARHGA…
GOMF EXTRACELLULAR LIGAND GATED ION CHANNEL ACTIVITY	72	0.503853	1.77721	0.0006631	0.0117559	GABRE/GABRA2/GRID2/GABRQ/GABRA1/HTR3C/GRIA2/GABRB2/HTR3B/GABRG2/HTR3D/GRIK3/GLRA2/P2RX6/GABRA4/P2RX2/TRPV1/GABRR1/CHRNA6/GRIN1/GRIN2D/CHRNA3/GLRA1/CHRNA9/CHRNB3/GABRG1/GLRB/CHRNG/GRIN2A/GRIN3A
GOBP POSITIVE REGULATION OF NEURON DEATH	89	-0.382752	-1.69151	0.000667149	0.0117963	ITGB2/SSH1/ZNF746/AIMP2/PIN1/CAPN2/FCGR2B/CDK5/CASP8/JUN/FOXO3/ELK1/BAD/CDC34/GSK3A/CDK5R1/NQO1/GRN/EPHA7/DDIT4/BAX/TNF/GRIN2B/CDC42/FOS/BCL2L11/UBE2M/RAPSN/PRNP/DDIT3/WNT5A/ATF4/TGFB2/NUPR1/TFAP2B/GRIK2/TYROBP/CCL3
GOBP REGULATION OF LYMPHOCYTE CHEMOTAXIS	25	-0.596384	-2.00818	0.000668952	0.0117969	CCL5/CXCL14/WNT5A/CCL21/CCL2/CCL4/S100A7/CCL3/CCL7
GOBP SODIUM ION TRANSMEMBRANE TRANSPORT	168	0.407558	1.58768	0.000671214	0.0117985	SCN9A/SLC6A14/SLC34A1/SLC17A7/SLC6A11/FGF14/KCNK1/SLC34A2/SCN3A/HECW1/SLC9A2/PCSK9/SLC9A9/ABCB11/SLC9C2/HCN1/ASIC4/SCN2A/SLC4A4/SCN2B/SLC4A10/SLC24A5/SLC9A4/SLC9C1/SLC6A5/WNK3/HCN4/SLC6A19/CAV3/FGF13/SCN8A/ATP1A3/SLC6A2/ATP2B4/SLC4A9/CAMK2D/SLC17A3/SLC24A4/SLC6A9/SLC12A1/SLC12A3/SLC17A1/NETO1/SLC8A1/ANK3/GPD1L/PKD2/NEDD4/ATP4B/HCN3/SCNN1B/SLC6A16
GOCC TRANSLATION PREINITIATION COMPLEX	18	-0.656827	-1.9701	0.000672582	0.0117985	EIF3H/EIF3I/EIF3D/EIF3L/EIF1B/EIF3F/EIF3G/EIF1/EIF3K
GOBP HORMONE TRANSPORT	296	-0.260793	-1.35274	0.000712683	0.0124691	LRP5L/BAD/LRP1/ACVR1C/IRS2/NR1D1/SREBF1/SLCO4A1/ADRA2C/FOXD1/CCL5/FFAR2/MIDN/RAB8B/SSTR5/FGF23/CACNA1A/SLC25A5/CFTR/GNAS/KCNC2/MPC2/TCF7L2/RAC1/TNF/LYN/RAB11B/HNF4A/EDN3/RBP4/SCT/NR0B2/NMB/PIM3/PPARD/GAL/BAIAP3/EDN1/FGA/KCNB1/SLC2A2/CARTPT/PTPRN/IL6/SLC25A6/NEUROD1/BMP6/VSNL1/HCAR2/HLA-DRB1/ENHO/VGF/AGT/RETN/DRD2/MAFA/IL11/STX1A/GRP/GLP1R/NKX6-1/IL1B/ADCYAP1/TFAP2B/GHRH/APLN/IL1RN/ADM/REN/TRH/TBX…
GOBP POSITIVE REGULATION OF CELL ADHESION	408	-0.250194	-1.32486	0.000721191	0.012585	TGFBR2/SASH3/ICOSLG/ARPC2/CD6/TESK1/C1QBP/CALR/P4HB/AGER/HRG/SIRPA/HLA-G/SERPINF2/CD5/EFEMP2/BAD/HLA-E/TNFSF18/EFNB1/ZBTB7B/NR4A3/FUT3/CCL5/GRB2/NCK2/PYCARD/F11R/LILRB1/CD1D/IL1A/PTPRJ/PTAFR/CD86/RHOA/CCR7/ZP3/ZFHX3/EBI3/HLA-A/LGALS9/NFKBID/RAC1/TNF/LYN/CDC42/CSF1/IL18/VEGFA/MYADM/FOXF1/CD55/RIN2/RELA/HLA-DMB/RIPK2/AZU1/SOX13/NRP1/CD83/TFE3/RUNX1/RRAS/FLOT1/SFRP2/MAP3K8/ITGA5/CD44/WNT5A/NLRP3/HLA…
GOBP TROPHOBLAST CELL MIGRATION	14	-0.706386	-1.96185	0.000753809	0.0130947	GJA1/C1QBP/CALR/ARHGDIB/ACVR1C/AGO2/VEGFA/ACVR1B/ITGB4/APELA/TIMP1
GOBP ACTIN FILAMENT BASED MOVEMENT	145	0.416793	1.60215	0.000754333	0.0130947	DSG2/GJA5/PKP2/TNNI3/RYR2/MYH6/GATA4/CTNNA3/LIMCH1/CACNB2/MYH14/TPM1/SCN2B/NOS1AP/ANK2/HCN4/CAV3/KCNJ8/FGF13/TTN/CAV1/MYH10/PDPN/RNF207/MYO1B/EMP2/EPB41L5/MYO6/MYO1D/CAMK2D/KCNE4/TNNT2/KCNH2
GOBP T CELL CYTOKINE PRODUCTION	36	-0.526719	-1.91013	0.000757907	0.0131226	TRPM4/SASH3/CLC/B2M/HLA-A/IL18/CD55/NLRP3/IL6/IL4/TNFSF4/TNFRSF1B/IL1B/IFNB1
GOBP POSITIVE REGULATION OF CD4 POSITIVE ALPHA BETA T CELL ACTIVATION	37	-0.510045	-1.8703	0.000760714	0.0131252	CD80/IL4R/TGFBR2/SASH3/ZBTB7B/CD86/LGALS9/NFKBID/IL18/CD55/RIPK2/CD83/NLRP3/HLA-DRA/RARA/CCL19/TNFSF4/HLA-DRB1/SOCS1/HLX
GOBP ANIMAL ORGAN REGENERATION	72	-0.412011	-1.77373	0.000761996	0.0131252	GSTP1/HGF/NR0B2/BAK1/IL10/PPARG/MT-CYB/IL6/CDKN1A/RPL30/APOA1/SULF2/CEBPB/C5AR1/ADM/HMOX1/REG1A
GOMF TUBULIN BINDING	345	0.351862	1.44841	0.000764794	0.0131395	DNM3/MAP2/TTLL7/MAP1LC3C/MID1/EML5/DPYSL5/CENPF/BRCA1/KIF21A/PPARGC1A/EML1/JAKMIP2/UNC5C/KIF15/TTLL2/TIAM1/CENPE/KIF4A/FAM161A/CAV3/DLGAP5/FAM110C/CEP57L1/FGF13/MAP1B/KIF11/SYBU/KIF5A/MAP9/NAV3/REEP1/KIF20A/KIF6/SLC6A2/NME8/EML6/KIF23/IFT81/HOOK1/KIF24/SKA1/KIF18B/KRIT1/ALMS1/KIF14/JAKMIP1/KIF4B/TBCEL/GAS2L3/KIF12/GAS2/VPS41/CENPJ/GJB6/TPX2/GAS8/OGG1/PPP1R42/STRBP/KIF18A/MAP1A/SPEF1/LRRK2/IFT74/G…
GOBP T CELL CHEMOTAXIS	26	-0.588673	-1.97965	0.000780066	0.0133674	CCL5/DEFA1B/GPR183/WNT5A/CCL21/DEFA1/S100A7/CXCL16/CCL3/CCL26
GOBP POSITIVE REGULATION OF ALPHA BETA T CELL ACTIVATION	64	-0.426396	-1.78507	0.000789632	0.0134966	IL23A/ADA/IHH/ZBTB16/CD80/IL4R/TGFBR2/SASH3/HLA-E/ZBTB7B/CD86/EBI3/HLA-A/LGALS9/NFKBID/IL18/CD55/RIPK2/CD83/RUNX1/NLRP3/HLA-DRA/RARA/CCL19/TNFSF4/HLA-DRB1/SOCS1/HLX
GOMF CATION CHANNEL ACTIVITY	308	0.363931	1.48901	0.000794498	0.0135255	SCN9A/TRPC6/HTR3C/PIEZO2/CACNG4/KCNQ3/MCOLN3/RYR2/RYR3/GRIA2/HTR3B/KCNK1/SCN3A/KCNT2/ABCC9/KCNV2/HCN1/ASIC4/TRPC1/SCN2A/CACNB2/SCN2B/TRPC4/HTR3D/KCNJ16/KCNMB2/KCNK2/KCNG1/CATSPER4/SLC24A5/KCNH1/KCNIP1/CACNA1S/HCN4/GRIK3/NOX5/KCNIP4/KCNJ8/LRRC38/PKDREJ/SCN8A/CACHD1/UNC80/P2RX6/KCNS2/KCNK9/KCNJ1/KCNN1/KCNB2/P2RX2/CNGB3/CATSPER2/KCNE4/TRPV1/KCNF1/TRPV3/KCNH2/SLC24A4/CNGA3/KCNA2/KCNIP2/CNGA4/CHRNA6/H…
GOBP PATTERN SPECIFICATION PROCESS	412	0.350609	1.45098	0.000795378	0.0135255	SP8/MEIS2/SHROOM3/CXXC4/SEMA3A/BICC1/PBX1/HEY2/MYF6/FOXB1/MID1/BMPR1B/ERBB4/CER1/MDFI/RELN/DLX1/FOLR1/ROBO2/GATA4/HOXB9/LRP2/DYNC2H1/HES1/ALX3/ROBO1/ISL1/NR2F2/BMP2/ARMC4/RIPPLY3/PCGF2/INTU/DZIP1L/XRCC2/DMRTA2/TP63/PCDH8/EN1/TCF15/RAX/CCDC39/HOXD9/BMPR1A/HOXC9/NTF4/RPGRIP1L/WNT6/SIM2/FGFR2/MNS1/RNF207/FST/MLLT3/DNAH11/HEYL/CELSR2/EPB41L5/ARL13B/VANGL2/SATB2/TTC8/FOXC2/FOXC1/PRKDC/PGAP1/CDON/WNT2B…
GOBP MITOCHONDRIAL ELECTRON TRANSPORT UBIQUINOL TO CYTOCHROME C	13	-0.7201	-1.94157	0.000812234	0.013777	UQCC3/UQCRC1/CYC1/UQCR10/UQCRHL/UQCRH/UQCRQ/UQCRFS1/UQCRB/UQCR11/MT-CYB
GOBP DETECTION OF CHEMICAL STIMULUS	227	0.379746	1.51595	0.000817689	0.013814	OR52K2/AZGP1/TAS2R8/OR6C2/OR6N2/RYR2/OR2L5/OR52A1/TAS2R10/OR2G3/OR52A5/OR6N1/OR2H2/CASR/OR2C1/OR10J3/OR2V1/OR1J4/OR52K1/OR11L1/OR52I1/OR10G3/KCNMB2/OR5C1/TAS2R50/TAS2R31/OR52B6/OR2L2/TAS2R14/GNAT3/OR8D4/OR51E2/OR1L3/OR10Z1/OR51I1/RTP1/OR52N5/TAS2R20/TAS2R46/OR1K1/TAS2R13/TAS2R3/OR2L13/TAS2R5/OR52H1/OR2A7/OR2L3/SYT1/OR56A3/TAS2R4/OR12D3/P2RX2/OR6K3/OR56A5/OR56B4/OR7C1/OR2G6/OR10W1/KCNIP2/OR52W1/OR…
GOBP DNA GEOMETRIC CHANGE	109	0.451735	1.70714	0.000820298	0.013814	TOP2A/HFM1/CHD5/ERCC6L/RAD54B/MCM8/RAD50/POLQ/PIF1/MCM3/SMARCA1/MCM4/BRIP1/MCMDC2/DQX1/POT1/RPA1/DNA2/RAD54L/PARP1/RECQL4/MCM6/ASCC3/TP53/BLM/RAD51/GTF2H1/RFC4/DDX1/DSCC1/G3BP1/MCM2/RUVBL1/MTERF1/SMARCAD1/RFC3/WRN/ZRANB3/ATRX/SMARCAL1/ERCC6/NAV2/CHTF18/RECQL5/HELB/TREX1/RECQL/RFC5/GTF2H3/CHD9/DHX9/FANCM/HNRNPA2B1/GTF2H2/CHD1L/GTF2H5/CHTF8/XRCC5/XPC/NBN/DDX11/HMGB1/MCM9/RTEL1/DDX3X/ERCC8
GOBP INTERLEUKIN 4 PRODUCTION	32	-0.538383	-1.89242	0.000822705	0.013814	SASH3/HLA-E/CD86/ZP3/LGALS9/IL20RB/CD83/DDIT3/NLRP3/RARA/FCER1G/HAVCR2/TNFSF4/HLA-DRB1/CEBPB
GOMF MITOGEN ACTIVATED PROTEIN KINASE BINDING	32	-0.538317	-1.89219	0.000822705	0.013814	NFATC1/MAPKAPK3/PTPRJ/PTAFR/DUSP2/DUSP1/ARRB2/MAPKAPK2/TNIP1/DUSP8/MAPK7/DUSP5/DUSP6
GOBP INTERLEUKIN 1 PRODUCTION	102	-0.358151	-1.61155	0.000849296	0.0142246	ERRFI1/NLRP1/SMAD3/GHSR/TMED10/CASP8/TNFAIP3/LILRA2/AGER/SIRPA/ZC3H12A/F2RL1/PYCARD/SERPINB1/TLR8/CCR7/PML/LGALS9/TNF/LILRA5/GSTP1/ARRB2/RIPK2/AZU1/SPHK1/CLEC7A/WNT5A/NLRP3/ARG2/PYDC1/HSPB1/IL10/PANX2/CCL19/TREM2/IL6/HAVCR2/IL1R2/APOA1/TYROBP/CCL3
GOBP REGULATION OF MONONUCLEAR CELL MIGRATION	107	-0.362476	-1.65959	0.000861587	0.0143943	MSN/C1QBP/CALR/MAPK3/AGER/TNFSF18/FPR2/CCL5/PYCARD/AIRE/RHOA/CCR7/LGALS9/TNF/LYN/CSF1/DUSP1/CXCL14/CD200/ECM1/WNT5A/NBL1/ADAM8/CCR1/IL4/MDK/CCL21/LGALS3/THBS1/C5AR1/CCL2/CCL4/RARRES2/S100A7/CCL3/CCL7
GOBP POSITIVE REGULATION OF FATTY ACID BIOSYNTHETIC PROCESS	21	-0.619862	-1.94301	0.000873934	0.0145398	NR1H2/NR1H3/MID1IP1/CD74/APOA1/MLXIPL/IL1B/AVP
GOBP NEGATIVE REGULATION OF RESPONSE TO EXTERNAL STIMULUS	335	-0.256505	-1.33819	0.000874656	0.0145398	SIGIRR/TRIB1/DUSP10/C5AR2/RIOK3/CORO1B/PSMA1/SMAD3/MUL1/MICB/SERPING1/GREM1/FCGR2B/GHSR/TNFAIP3/SH2B3/TRIM21/KIR2DL4/C1QBP/GPS2/LILRA2/HRG/SIRPA/TNFAIP6/HLA-G/SERPINF2/SEMA3C/LDLR/HLA-E/DCST1/NR1D1/WFDC1/FPR2/RGMA/LILRB1/TFPI/GRN/PCBP2/TNFRSF1A/USF1/NLRP6/DRD3/KRT1/PTGER4/MICA/NFKB1/CD34/PSMB4/LTF/HLA-A/HLA-B/LGALS9/TNF/GSTP1/IL20RB/FOXF1/RTN4R/DUSP1/RIN3/ARRB2/CD200/SEC14L1/DDT/CST7/HGF/PLAU/KLF…
GOMF FATTY ACID BINDING	36	-0.523601	-1.89882	0.000883691	0.0146534	AFM/GSTP1/HNF4A/PRR7/PPARD/PMP2/ACOXL/ALOX5AP/STX3/PPARG/S100A8/PTGDS/S100A9/GPR31
GOBP CEREBRAL CORTEX DEVELOPMENT	101	0.448041	1.67197	0.000898509	0.0148622	CDH2/SLIT2/FAT4/DAB1/COL3A1/CNTNAP2/RELN/ARX/ROBO1/NEFL/FOXP2/DMRTA2/PAX5/CCDC141/FGF13/POU3F3/CDON/KIF14/P2RY12/EMX1/NTRK2/GART/ARHGAP11B/BBS2/GNG12/EFHC1/NKX2-1/DIXDC1/HTR6/DAB2IP/BBS4/CDK5R2
GOMF MICROTUBULE MOTOR ACTIVITY	67	0.508049	1.76723	0.000903807	0.0149128	DYNC2H1/KIF21A/KIF15/DNAH2/CENPE/KIF4A/DNAH3/KIF11/DNAH9/DNAH11/KIF5A/DNAH6/KIF20A/KIF6/KIF23/KIF24/KIF18B/KIF14/KIF4B/DNAH7/KIF12/KIF18A/KIF16B/DNAH14/KIF3A/DNAH8/STARD9/DNAH12/KIF3C/KIF26A/KIF2C/KIF20B/KIF5C
GOMF ANION CHANNEL ACTIVITY	82	0.482663	1.73989	0.000941611	0.0154982	GABRE/GABRA2/GABRQ/GABRA1/CLCA1/ANO4/GABRB2/CLCN4/GABRG2/CLCA4/ANO5/BEST3/CLIC5/GLRA2/ANO7/CLCN5/BSND/LRRC8E/GABRA4/CLCNKB/CLCA2/SLC17A3/SLC26A7/GABRR1
GOMF PEPTIDOGLYCAN BINDING	14	-0.697229	-1.93642	0.00094709	0.0155428	PGLYRP1/RNASE7/NLRP3/TREM2/REG1A
GOBP POSITIVE REGULATION OF CD4 POSITIVE ALPHA BETA T CELL DIFFERENTIATION	31	-0.54981	-1.92086	0.000948986	0.0155428	CD80/IL4R/SASH3/ZBTB7B/CD86/LGALS9/NFKBID/IL18/RIPK2/CD83/NLRP3/HLA-DRA/RARA/CCL19/TNFSF4/HLA-DRB1/SOCS1/HLX
GOBP CARDIAC MUSCLE CELL ACTION POTENTIAL	71	0.501124	1.7624	0.000971485	0.0157846	DSG2/GJA5/PKP2/RYR2/CTNNA3/CACNB2/CXADR/SCN2B/NOS1AP/ANK2/HCN4/CAV3/KCNJ8/FGF13/CAV1/RNF207/CAMK2D/KCNE4/KCNH2/KCNIP2/SLC8A1/ANK3/GPD1L/SLC4A3/KCNE1/CACNA1C/AKAP9/SCN3B
GOBP REGULATION OF RESPONSE TO ENDOPLASMIC RETICULUM STRESS	76	-0.392696	-1.70171	0.000971827	0.0157846	PPP1R15B/ATF6B/SVIP/TMEM259/DNAJB9/PDX1/ERN1/BCL2L1/TMED2/UBQLN2/BAG6/HSPA5/PARK7/RNF185/FICD/TXNDC12/CREB3/DDRGK1/BCAP31/FCGR2B/SYVN1/PTPN1/NFE2L2/ERP29/HERPUD1/WFS1/NCK2/PMAIP1/PIGBOS1/BFAR/MANF/BAX/UBXN1/BCL2L11/PPP1R15A/SGTA/NR1H2/NR1H3/BAK1/DDIT3/GRINA/NUPR1/HSPA1A
GOBP REGULATION OF TYPE 2 IMMUNE RESPONSE	30	-0.545758	-1.89777	0.000973018	0.0157846	CD86/IL18/ECM1/NLRP3/ARG2/RARA/IL6/TNFSF4/CD74/BCL6/HLX/IFNB1
GOBP NEGATIVE REGULATION OF CYTOKINE PRODUCTION INVOLVED IN IMMUNE RESPONSE	26	-0.58212	-1.95761	0.00097322	0.0157846	LILRB1/TGFB1/TNF/IL10/APOA1/BCL6/TGFB2/IFNB1/HMOX1
GOBP REGULATION OF CARDIAC MUSCLE CONTRACTION	70	0.499953	1.75583	0.000981873	0.0158536	DSG2/GJA5/ACE2/PKP2/TNNI3/RYR2/GATA4/CTNNA3/ANK2/HCN4/CAV3/FGF13/CAV1/RNF207/ADRA1A/BMP10/CAMK2D/TNNI3K/CHGA
GOBP REGULATION OF POSTSYNAPTIC DENSITY ORGANIZATION	14	0.738519	1.83255	0.000983301	0.0158536	GRID2/CDH2/PTPRD/LRRTM1
GOBP REGULATION OF CENTRIOLE REPLICATION	20	0.683465	1.84114	0.000986176	0.0158536	BRCA1/SPICE1/PLK4/ALMS1/STIL/CENPJ/MDM1/C10orf90/TRIM37/CEP295/CDK5RAP2/CEP120/RBM14/KAT2B/KAT2A
GOBP RIBOSOMAL LARGE SUBUNIT BIOGENESIS	68	-0.413234	-1.76583	0.000986983	0.0158536	ZNF622/RPL3L/GTF3A/RSL1D1/DDX28/RPF1/NSA2/NOP2/RSL24D1/RPL7/MRPL20/MALSU1/TRAF7/RPL26L1/NHP2/RPL6/WDR74/RPL5/EIF6/RPL14/RPL11/RPL23A/RPL10L/RPL7A/RPL3/RPLP0/RPL10A/RPL24/RPL35A/RPL26/RPL10/RPL38/RPL35
GOBP POSITIVE REGULATION OF GRANULOCYTE CHEMOTAXIS	26	-0.581411	-1.95523	0.00100294	0.0160562	CCR7/RAC1/EDN1/CCL19/IL4/CD74/MDK/CCL21/CXCL8/C5AR1/S100A7
GOBP PHAGOCYTOSIS	263	-0.270582	-1.3881	0.00100465	0.0160562	CLN3/MYO1G/ELMO2/ATG3/SH3BP1/RAB5A/PRTN3/PLD2/CD300A/SNX3/FCGR2B/MYD88/FCGR2A/WAS/ARPC2/CALR/ELMO1/MAPK3/SIRPA/RAB7A/WASF2/ARHGAP25/XKR8/PLSCR1/ICAM5/PIP5K1A/LDLR/LRP1/ANXA11/CDC42SE1/BRK1/FPR2/F2RL1/IGLL1/C1orf43/GRB2/PYCARD/PLCG1/ARPC1A/ARPC3/WIPF1/BAIAP2/TUSC2/PTPRJ/RAB7B/HAVCR1/C2/PTX3/JMJD6/RAB31/ACTG1/CRP/ICAM3/RAC1/TNF/LYN/CDC42/AZU1/SLC11A1/NR1H3/SPHK1/ADORA2A/CLEC7A/RARA/CEACAM4/CYBA/IL1…
GOMF CALCIUM DEPENDENT PROTEIN BINDING	75	-0.395011	-1.71245	0.00100683	0.0160562	ANXA7/RBM22/TSG101/SLC9A1/TNNT3/S100A5/ANXA6/CHP1/PEF1/ANXA11/ALG2/NSMF/S100A1/DMBT1/VPS37B/VAMP2/S100A11/ANXA2/S100B/S100A4/TNNC2/RAC3/S100A6/S100A12/S100A8/CABP1/S100A16/S100A10/STX1A/S100A9/S100P/S100A7/SYN1
GOBP FEEDING BEHAVIOR	88	-0.379716	-1.66941	0.00101075	0.0160692	HAND2/HCRTR1/OPRD1/DACH1/HCRTR2/FOS/ADORA2A/GDF15/GAL/GALR2/HCRT/PMCH/CALCA/CARTPT/CNTFR/RETN/DRD2/AGRP/PYY/GFRAL/OXT/APLN/NPW/CCK/REN/PPY/TRH
GOBP PROTEIN TARGETING TO MITOCHONDRION	96	-0.370925	-1.66068	0.00101246	0.0160692	HTRA2/PDCD5/HAX1/TOMM34/FBXO7/FZD5/RAC2/ATG13/BAG4/DNAJC19/TIMM8B/TIMM22/MFF/BCAP31/GRPEL1/BAG3/MGARP/TIMM23/TIMM13/UBE2D3/TOMM22/TIMM10/UBL5/DNAJC15/TIMM9/SREBF1/GSK3A/USP36/TOMM20L/AIP/FIS1/HSPA1L/UBE2L3/TIMM17B/TOMM5/BID/NDUFA13/ROMO1/TSPO/TOMM7/SLC25A6/UBL4B
GOMF PROTEIN TAG	12	-0.747757	-2.01131	0.0010367	0.0163533	SUMO1/SUMO2/NEDD8/URM1/UBL5/SUMO3/UBB/UBC/RPS27A/ISG15/UBA52
GOCC POTASSIUM CHANNEL COMPLEX	96	0.454902	1.67773	0.00103758	0.0163533	DPP10/KCNQ3/CNTNAP2/KCNK1/ABCC9/KCNV2/HCN1/KCNJ16/NOS1AP/KCNMB2/KCNK2/KCNG1/KCNH1/KCNIP1/HCN4/GRIK3/KCNIP4/KCNJ8/LRRC38/KCNS2/KCNJ1/KCNN1/KCNB2/KCNE4/AMIGO1/KCNF1/KCNH2/KCNA2/KCNIP2/KCND2
GOBP NEGATIVE REGULATION OF INFLAMMATORY RESPONSE	116	-0.347668	-1.58997	0.00103772	0.0163533	DUSP10/PSMA1/SMAD3/FCGR2B/GHSR/TNFAIP3/GPS2/SIRPA/TNFAIP6/LDLR/NR1D1/WFDC1/FPR2/GRN/TNFRSF1A/NLRP6/KRT1/PTGER4/NFKB1/PSMB4/GSTP1/IL20RB/FOXF1/CD200/CST7/HGF/KLF4/NR1H3/PPARD/METRNL/NLRP3/IL10/NT5E/MAPK7/SOCS3/SERPINF1/PPARG/IL4/PROC/HLA-DRB1/RPS19/MDK/TNFRSF1B/APOA1/ELANE/GPX1/ADCYAP1/GPR31
GOBP NEGATIVE REGULATION OF CD4 POSITIVE ALPHA BETA T CELL ACTIVATION	31	-0.547361	-1.91231	0.00106063	0.0166749	ZC3H12A/TNFSF18/ZBTB7B/LGALS9/RUNX1/ARG2/IL4/TNFSF4/BCL6/LGALS7B/HLX
GOMF TRANSMITTER GATED CHANNEL ACTIVITY	58	0.522213	1.78273	0.00108307	0.0169876	GABRE/GABRA2/GRID2/GABRA1/HTR3C/GRIA2/GABRB2/HTR3B/GABRG2/HTR3D/GRIK3/GLRA2/GABRA4/GABRR1/CHRNA6/GRIN1/GRIN2D/CHRNA3/GLRA1/CHRNA9/CHRNB3/GABRG1/GLRB/CHRNG/GRIN2A/GRIN3A/CHRNA2/GRIN3B
GOCC EXCITATORY SYNAPSE	45	0.55533	1.822	0.00108617	0.0169963	GRID2/PLCB4/SLC17A7/GRIA2/LRRTM1/NLGN4Y/NLGN4X/FGFR2/P2RX6/SYT1/SLC6A9/IGSF11/GRIN1/SLC17A6/NETO1
GOBP REGULATION OF FATTY ACID TRANSPORT	45	-0.471855	-1.82954	0.00110013	0.0171744	FIS1/P2RX4/HRH3/ADORA2A/AVPR1B/EDN1/THBS1/IL1B/OXT/CCK/TRH/AVP
GOCC RECEPTOR COMPLEX	401	0.344367	1.42519	0.0011245	0.0175124	GABRE/EPHA3/GABRA2/GRID2/OLFM3/GABRQ/SLITRK5/GABRA1/ITGA2B/CACNG4/GPR37/TEK/ITGBL1/HTR2A/GRIA2/GABRB2/GPR63/BMPR1B/HTR3B/ERBB4/NPR1/LRP2/GABRG2/LEPR/PTPRB/VWC2/EPHA5/TRPC1/ROR1/LRRC7/BMP2/ITGB3/CAPRIN2/FCRL5/CD36/NR1H4/BMPR1A/TSHR/GRIK3/CEACAM1/EPHB3/PLP1/CR2/RAMP3/FGFR2/GRM1/GPR62/P2RX6/AMHR2/CUBN/TFR2/SHANK2/GABBR1/MST1R/GABRA4/IL23R/GFRA1/FGFR3/TSPAN32/P2RX2/PLXNC1/EPHA10/NR3C2/NT5DC3/TRPV3/GP…
GOBP REGULATION OF INTRINSIC APOPTOTIC SIGNALING PATHWAY IN RESPONSE TO DNA DAMAGE BY P53 CLASS MEDIATOR	16	-0.682	-1.96621	0.00112703	0.0175124	CD44/ZNF385A/MIF/RPL26/CD74
GOBP REGULATION OF MACROPHAGE ACTIVATION	52	-0.466215	-1.87105	0.00116528	0.0180645	FCGR2B/IL4R/TNIP2/GPR137B/LDLR/ZC3H12A/NR1D1/GRN/CEBPA/IL1RL1/CD200/CST7/NR1H3/SPHK1/WNT5A/IL10/TREM2/MIF/IL6/IL4/IL31RA/HAVCR2/CD74/THBS1/VSIG4/CCL3
GOBP POSITIVE REGULATION OF TRIGLYCERIDE LIPASE ACTIVITY	10	-0.755096	-1.92357	0.00116976	0.0180919	GPIHBP1/APOC2/PNLIP/NR1H2/NR1H3/APOA1
GOBP REGULATION OF MITOCHONDRIAL MEMBRANE PERMEABILITY	69	-0.410982	-1.75426	0.00118949	0.0183545	PPP3CC/NMT1/NAIF1/TP53BP2/FZD9/TMEM102/BLOC1S2/PPIF/YWHAH/SLC9A1/MUL1/CASP8/BAD/GSK3A/GZMB/SLC25A5/PMAIP1/MTRNR2L5/PPP3R1/BAX/VDAC2/CHCHD10/EYA2/BCL2L11/BBC3/HK2/BMF/BID/BAK1/DYNLT1/HEBP2/SFN/ALKBH7/HSPA1A/CAMK2A
GOBP NEGATIVE REGULATION OF PROTEIN MODIFICATION BY SMALL PROTEIN CONJUGATION OR REMOVAL	81	-0.3818	-1.65424	0.00119545	0.0184038	CDK5/TNFAIP3/TRIM21/CAMLG/GPS2/HMG20B/MAD2L2/TTC36/RASD2/CHP1/PPIA/VPS28/RPL5/OTUB1/UBXN1/ARRB2/PRR7/RELA/RPL23/RPL11/SPRY2/SQSTM1/HSPA1B/TSPO/ISG15/RPS3/RPS7/HSPA1A
GOBP REGULATION OF DNA BINDING TRANSCRIPTION FACTOR ACTIVITY	415	-0.243861	-1.30554	0.00120792	0.018553	ARHGEF2/DDRGK1/IL1RAP/SIGIRR/TRIB1/TRAF3/TAB2/PIM1/ADORA3/SMAD3/NHLH2/GREM1/COMMD1/RNF41/MYD88/TNFAIP3/JUN/TRIM21/HIPK2/WNT2/MAD2L2/MAPK3/AGER/CRTC3/BHLHE40/POU4F2/CHP1/ZC3H12A/TNFSF18/PPIA/BUD31/TRIM13/NFAM1/WFS1/MAPK11/PYCARD/DAP/PRKCH/FOSL1/RAB7B/HAND2/NFKB1/ZBTB7A/OPRD1/PLA2G1B/LTF/UBB/LGALS9/TCF7L2/TNF/LAMTOR5/NFKBIE/NEUROG2/CYTL1/FOS/IL18/VEGFA/CYP1B1/ARRB2/NFKBIB/CD200/NFKB2/RELA/UBC/RIPK2…
GOBP CELL COMMUNICATION INVOLVED IN CARDIAC CONDUCTION	55	0.516592	1.74531	0.00123404	0.0189106	DSG2/GJA5/PKP2/RYR2/CTNNA3/CACNB2/CXADR/ANK2/HCN4/CAV1/RNF207/ATP1A3/TRDN/CAMK2D/TNNI3K
GOBP RIBOSOMAL LARGE SUBUNIT ASSEMBLY	26	-0.574771	-1.9329	0.00124066	0.0189315	RPL3L/DDX28/NOP2/RSL24D1/MRPL20/TRAF7/RPL6/RPL5/RPL11/RPL23A/RPL10L/RPL3/RPLP0/RPL24/RPL10/RPL38
GOCC RESPIRATORY CHAIN COMPLEX III	13	-0.706261	-1.90425	0.00124109	0.0189315	UQCC3/UQCRC1/CYC1/UQCR10/UQCRHL/UQCRH/UQCRQ/UQCRFS1/UQCRB/MT-CO1/MT-CYB
GOBP REGULATION OF REACTIVE OXYGEN SPECIES METABOLIC PROCESS	167	-0.305394	-1.47477	0.00126195	0.0192058	SMAD3/BIRC2/RNF41/BST1/SLC25A33/TGFBR2/HVCN1/GADD45A/HIF1A/SIRPA/ARF4/NFE2L2/ZC3H12A/PDGFRB/FPR2/F2RL1/GRB2/TGFB1/TUSC2/CD34/PTX3/DDAH2/CRP/RAC1/TNF/EIF6/GSTP1/GNAI2/CYP1B1/P2RX4/KLF4/HK2/PID1/CLEC7A/PAX2/ARG2/ROMO1/EDN1/CYBA/IL10/TSPO/SOD2/NOXO1/KLF2/SLC5A3/CDKN1A/ICAM1/TICAM1/AGT/HBB/MT-CO2/MMP3/THBS1/IL1B/PDGFB/TYROBP
GOCC LATE ENDOSOME MEMBRANE	129	-0.325176	-1.49874	0.00127062	0.0192938	CHMP1B/MVB12B/ABHD6/SNF8/STX8/STARD3/MCOLN1/CHMP6/CLN3/NTRK1/LAMP1/LAMTOR2/TSG101/VPS18/MVB12A/ARL8B/VTI1A/PLD3/VAMP8/YIPF2/ANXA6/RAB7A/STARD3NL/LAMTOR1/HGS/PLD1/MREG/VPS28/RAB7B/VPS37B/UBXN6/LAMTOR5/CHMP2A/HLA-DMB/ANXA2/SLC11A1/LAPTM4A/LITAF/LAMTOR4/HLA-DRA/BAIAP3/RHOB/CD63/IFITM3/ARL8A/HLA-DRB5/CD68/HLA-DRB1/CHMP4B/HLA-DMA/VPS37D/ANXA8/GALNTL5
GOMF VOLTAGE GATED ION CHANNEL ACTIVITY	191	0.389684	1.53309	0.0013001	0.0196966	SCN9A/CACNG4/KCNQ3/CLCN4/KCNK1/SCN3A/KCNT2/ABCC9/KCNV2/HCN1/SCN2A/CACNB2/SCN2B/KCNJ16/KCNK2/KCNG1/CATSPER4/KCNH1/KCNIP1/CACNA1S/HCN4/KCNIP4/KCNJ8/CLIC5/LRRC38/SCN8A/CACHD1/CLCN5/KCNS2/KCNK9/KCNJ1/CLCNKB/KCNB2/CATSPER2/KCNE4/KCNF1/SLC17A3/KCNH2/KCNA2/KCNIP2/HTR1B/GRIN1/GRIN2D/KCND2/NOX1/KCNG4/KCNJ9/PKD2/HCN3/KCNE1/KCNJ15/KCNK5/KCNQ4/CACNA1C/CACNA1E/SCN11A/GRIN2A/GRIN3A/SCN3B/KCNJ14/KCNH7/CLCN3/CLC…
GOBP REPLICATION FORK PROCESSING	36	0.573843	1.79465	0.0013234	0.0199975	FAM111A/GEN1/MMS22L/ZGRF1/DNA2/PRIMPOL/BRCA2/BLM/RAD51/EXD2/TONSL/SAMHD1/WRN/THOC1/ZRANB3/ATRX/SMARCAL1/ATR/EME1/PCNA/ETAA1/TRAIP/RFWD3/FANCM/EME2/NUCKS1/DDX11/CORT/RTEL1/BOD1L1
GOBP REGULATION OF DENDRITIC CELL DIFFERENTIATION	12	-0.741566	-1.99466	0.00132597	0.0199975	FCGR2B/AGER/HLA-G/LILRB1/HLA-B/LGALS9/CEBPB/TMEM176A/TMEM176B
GOBP NEGATIVE REGULATION OF RELEASE OF CYTOCHROME C FROM MITOCHONDRIA	16	-0.678005	-1.95469	0.00134043	0.0201701	GHITM/FXN/BCL2L1/IGF1/TRIAP1/PPIF/ARRB2/HGF/PRELID1/GPX1/AVP
GOBP SENSORY PERCEPTION OF MECHANICAL STIMULUS	157	0.407626	1.58816	0.001346	0.0201898	MYO3B/OTOG/PIEZO2/COL11A1/EYA4/PAX3/HTR2A/OTOGL/GABRB2/USH1C/LRP2/EPYC/ROR1/MYH14/PCDH15/ESPNL/EYA1/TSPEAR/LOXHD1/OTOF/CLIC5/SRRM4/DCDC2/SNAI2/MYO6/PGAP1/COL4A3/P2RX2/MYO3A/COL1A1/COCH/TMPRSS3/LHFPL4/SLITRK6/TUB/ITGA2/GJB6/PPIP5K2/ATP8B1/PKHD1L1/TECTA/CNTN5/CXCL12/TFAP2A/ESPN/CHRNA9/SLC26A4/SERPINE2/KCNE1/KCNQ4/ZNF354A/TRPA1/USH1G
GOBP RESPONSE TO ETHANOL	124	-0.326688	-1.52124	0.00134846	0.0201898	SREBF1/RGS19/NQO1/ADH7/RGS4/PEMT/KCNC2/EEF2/GRIN2B/GSTP1/RPS4X/RBP4/NR0B2/BAK1/NLRP3/SOD2/RPL15/MT-CYB/MT-ND4/SPI1/ICAM1/S100A8/DRD2/CSF3/ADCYAP1/CD14/BGLAP/SPARC/CCL7/TRH/AVP
GOBP MEIOTIC CHROMOSOME SEGREGATION	75	0.476446	1.69092	0.00135083	0.0201898	SPATA22/TEX15/C14orf39/P3H4/SYCP2/TOP2A/TEX11/HFM1/MSH4/SMC2/TTK/NUF2/BUB1/ANKRD31/FANCD2/RNF212B/BRIP1/SPO11/TRIP13/MLH3/BUB1B/RMI1/HORMAD1/SYCE1/SMC4/ATM/ESPL1/C1orf146/TOP2B/MEIOB/SLX4/EME1/NDC1/CCNE2/STAG3
GOBP REGULATION OF T HELPER 1 CELL DIFFERENTIATION	10	-0.749628	-1.90964	0.00135867	0.0202615	CD80/IL4R/RIPK2/CCL19/TNFSF4/IL27/HLX
GOBP INTERLEUKIN 2 PRODUCTION	60	-0.430724	-1.79358	0.00136212	0.0202676	GBP1/CD80/TNFAIP3/SASH3/PDE4B/IL1A/CD86/CD34/IL20RB/RIPK2/EZR/CD83/RUNX1/LAPTM5/PRNP/CLEC7A/RPS3/HAVCR2/ZFP36/IL1B/VSIG4
GOBP POSITIVE REGULATION OF ANION TRANSPORT	461	-0.237881	-1.25053	0.00136626	0.0202839	GPS2/ANG/PRKACA/BAG3/KCNN4/HIF1A/OAZ1/CNST/UBE2D3/ABCA1/UBL5/POU4F2/PTGES/BAD/CHP1/LRP1/NFE2L2/ZC3H12A/IRS2/PPIA/NR4A3/RPH3AL/F2RL1/GSK3A/CDK5R1/RAB8B/NUTF2/GZMB/USP36/APBB1/TGFB1/PMAIP1/VPS28/IL1A/PTAFR/CFTR/ABCB1/PPP3R1/PLA2G1B/VAMP2/MPC2/FIS1/TCF7L2/HSPA1L/UBE2L3/RAC1/TNF/CDC42/P2RX4/BBC3/FGF19/ARF6/OAZ2/ANXA2/NR1H2/EZR/BID/RBP4/PRELID1/NR1H3/DBI/SCT/NR0B2/ADORA2A/PRNP/PPARD/EMD/ATF4/GAL/PLTP/…
GOBP POSITIVE REGULATION OF DNA BINDING TRANSCRIPTION FACTOR ACTIVITY	260	-0.273815	-1.39374	0.00138109	0.0204189	TNFSF18/PPIA/BUD31/TRIM13/NFAM1/PYCARD/PRKCH/FOSL1/RAB7B/NFKB1/ZBTB7A/OPRD1/PLA2G1B/LTF/UBB/LGALS9/TNF/LAMTOR5/NEUROG2/CYTL1/IL18/VEGFA/CD200/NFKB2/RELA/UBC/RIPK2/SLCO3A1/PHB2/FLOT1/SPHK1/DDIT3/WNT5A/NDP/NLRP3/HSPA1B/ADAM8/RPS27A/IRAK2/EDN1/CIB1/CRTC2/JUP/IL10/RPS3/PPARG/IL6/NEUROD1/FOXA1/S100A12/ICAM1/S100A8/AR/TICAM1/UBA52/AGT/CSF3/RGCC/NKX6-1/HSPA1A/IL1B/S100A9/CAMK2A
GOBP FERTILIZATION	171	0.396602	1.54954	0.00138148	0.0204189	TRPC6/ZP4/SPACA3/CLGN/SPACA7/C16orf92/FOLR1/CFAP69/BSPH1/RNASE10/NR2F2/SYCP2/DKKL1/SPINK13/FETUB/TEX11/RIMBP3/CATSPER4/HOXD9/NOX5/LYZL6/PKDREJ/ADAM32/IQCF1/STXBP1/MST1R/TEX101/CCDC136/UBXN8/UNC13B/APOB/RIMBP3C/CATSPER2/GLIPR1L2/TDRKH/CDK1/WBP2NL/ELSPBP1/SPAG1/FAM170A/SPAM1/TDRD9/TRPC3/ADAM21/ADAM20/TDRD12/ATP8B3/CATSPERB/ROPN1B/CECR2/GLRA1/AKAP3/CRISP1/WEE2/GLRB/KLHL10
GOBP REGULATION OF T HELPER 2 CELL DIFFERENTIATION	11	-0.736656	-1.9188	0.00139462	0.0205299	IL4R/CD86/IL18/NLRP3/RARA/TNFSF4/BCL6/HLX
GOBP NEGATIVE REGULATION OF INTRINSIC APOPTOTIC SIGNALING PATHWAY	86	-0.38166	-1.66598	0.00139514	0.0205299	PTTG1IP/PARK7/NDUFS3/TXNDC12/CREB3/PPIF/ARHGEF2/ENO1/YBX3/SYVN1/HIF1A/PTPN1/MMP9/NFE2L2/PPIA/HERPUD1/VDAC2/CDKN2D/BID/SFRP2/NDUFA13/CD44/GRINA/ZNF385A/HSPB1/SOD2/MAPK7/MIF/PLAUR/TPT1/ACKR3/CD74/SRC/GPX1/SNAI1/HSPA1A
GOBP ACTIVATION OF IMMUNE RESPONSE	430	-0.240929	-1.28773	0.00141459	0.0207702	PSMD9/CD3D/ITK/YES1/EP300/CBLB/MYO1C/LILRB4/RAP1A/MFAP4/CFI/PIK3CD/RBCK1/ARPC1B/CLEC4E/RAPGEF1/PSMA6/ADA/VTCN1/PSME2/PRKD2/FBXW11/ZCCHC3/BCL10/MYO1G/ELMO2/INPP5D/PTPN6/TAB2/GBP1/C5AR2/PSMB2/PSMA1/PLD2/CREBBP/CD300A/MICB/SERPING1/PHPT1/FCGR2B/PSMC4/CLEC4D/ICOSLG/FCGR2A/PSMA2/WAS/ARPC2/PSMB10/C1QBP/ELMO1/GPS2/LILRA2/PRKACA/KCNN4/MUC20/MAPK3/MUC5AC/WASF2/PLSCR1/PSMA7/PRAM1/PSMB7/PSMD12/CPN1/ZC3H12A/…
GOBP POSITIVE REGULATION OF INFLAMMATORY RESPONSE	117	-0.338775	-1.55142	0.00142034	0.0207994	HLA-E/TNFSF18/FFAR2/GRN/TNFRSF1A/PTGER4/CCR7/ZP3/CEBPA/TNF/LILRA5/IL18/C2CD4A/IL1RL1/DDT/WNT5A/ADAM8/TNIP1/NFKBIA/TREM2/IL6/GPSM3/TNFSF4/RPS19/MDK/S100A12/S100A8/AGT/NUPR1/CEBPB/IL1B/S100A9/PLA2G2A/PDE2A/CCL3/CCL24
GOBP ACTIVATION OF INNATE IMMUNE RESPONSE	138	-0.315099	-1.45908	0.00142282	0.0207994	MUC6/PSMC3/TBK1/HEXIM1/PRKCD/PSMB5/PSMB8/PSMD9/EP300/CLEC4E/PSMA6/PSME2/FBXW11/ZCCHC3/BCL10/TAB2/PSMB2/PSMA1/CREBBP/PSMC4/CLEC4D/PSMA2/PSMB10/LILRA2/PRKACA/MUC20/MUC5AC/PSMA7/PSMB7/PSMD12/PSMB1/CLEC4A/PSMD8/FFAR2/PSMD7/ICAM2/PSME1/PYCARD/MUC17/PSMB6/PSMF1/NFKB1/PSMB3/PSMB4/ICAM3/LYN/PQBP1/RELA/RELB/FCER1G/MUCL1/SRC/MUC12/CLEC10A/TYROBP
GOBP CELL KILLING	156	-0.31069	-1.48706	0.00144171	0.0209874	AGER/HRG/HLA-G/SEMG1/BAD/LYZ/HLA-E/CTSH/B2M/FCER2/F2RL1/GZMB/LILRB1/CD1D/TUSC2/DEFA1B/MICA/LTF/HLA-A/HLA-B/DEFA3/ULBP2/LGALS9/IL18/CD55/BCL2L11/ARRB2/RNF19B/STXBP2/LCE3A/AZU1/C9/PGLYRP1/CLEC7A/CD1B/HLA-DRA/ROMO1/CD1C/IL4/RAET1G/GAPDH/HAVCR2/HLA-DRB1/RPS19/RPL30/S100A12/ICAM1/ELANE/SERPINB9/DEFA1/TYROBP
GOMF ANTIGEN BINDING	53	-0.444392	-1.78336	0.00144313	0.0209874	LILRA2/SIRPA/HLA-G/HLA-E/IGLL1/CD1D/TGFB1/CD48/HLA-A/HLA-B/HLA-C/CD1B/TSPAN4/HLA-DRA/HLA-DQA1/HLA-DRB5/CD1C/HLA-DRB1/HLA-DPA1/HLA-DQB1/HLA-DPB1
GOMF OXIDOREDUCTASE ACTIVITY ACTING ON PEROXIDE AS ACCEPTOR	56	-0.432027	-1.78568	0.00144513	0.0209874	LPO/GSTK1/PTGES/HBM/MGST3/SESN2/PRDX4/PRDX6/MGST1/GSTP1/GPX7/MPO/GPX5/GPX6/ALOX5AP/HBA1/GPX3/HBZ/GPX4/HBA2/CYGB/HBB/TPO/GPX1
GOBP POSITIVE REGULATION OF SECRETION	283	-0.264418	-1.36345	0.00145043	0.0210097	ANG/RAB9A/ATP6AP1/KCNN4/HIF1A/RAB7A/EDNRB/PTGES/BAD/LRP1/IRS2/PPIA/HGS/RPH3AL/F2RL1/RAB8B/CACNA1G/APBB1/TGFB1/AQP1/IL1A/PTAFR/CFTR/DRD3/ZP3/PLA2G1B/MPC2/TCF7L2/RAC1/GNAI2/P2RX4/CHMP2A/ARF6/NR1H2/EZR/EDN3/RBP4/SCT/NR0B2/NMB/ADORA2A/PPARD/GAL/ARF1/ADAM8/BAIAP3/AVPR1B/EDN1/FGA/KCNB1/RAB3A/TREM2/CARTPT/CACNA1H/IL4/BMP6/VSNL1/HCAR2/HLA-DRB1/S100A8/GAB2/SDC4/RETN/DRD2/TGFB2/STX1A/GRP/RGCC/NKX6-1/IL1B/A…
GOCC SYNAPTIC MEMBRANE	357	0.354014	1.46011	0.00145473	0.0210097	GABRE/GABRA2/GRID2/GABRQ/CDH2/LRFN2/GABRA1/DNM3/CNTN1/CACNG4/HTR2A/CDH10/SLC6A11/GRIA2/GABRB2/IL1RAPL1/HTR3B/KCNK1/PTPRD/ERBB4/FLRT3/LRRTM1/CHRM2/NTNG1/LRFN3/GABRG2/SCN2A/NLGN4Y/ITGB3/STX19/TIAM1/ANK2/PCDH8/SEMA4F/KCNH1/OTOF/RGS7BP/SLC6A5/GRIK3/ADAM22/GLRA2/PRRT2/NLGN4X/UNC13A/IGSF21/GRM1/P2RX6/ADRA1A/RIMS3/STXBP1/SYT1/SHANK2/SLC6A2/GABBR1/GABRA4/ATP2B4/ANK1/UNC13B/SLITRK1/IGSF9B/TRPV1/GPC4/LHFPL…
GOBP PRODUCTION OF MOLECULAR MEDIATOR OF IMMUNE RESPONSE	182	-0.296482	-1.46538	0.00145612	0.0210097	FCGR2B/SUPT6H/IL4R/TRPM4/POLB/SASH3/KIR2DL4/CLC/MAD2L2/HLA-G/KLK5/HLA-E/B2M/NR4A3/FFAR2/F2RL1/LILRB1/TGFB1/CLCF1/CD86/GPI/HLA-A/TNF/IL18/CD55/PHB2/RBP4/LAPTM5/CLEC7A/WNT5A/NLRP3/IL10/TNFRSF4/IL6/IL4/RAET1G/TNFSF4/HLA-DRB1/CD74/PGC/TNFRSF1B/APOA1/TICAM1/HLA-DQB1/TMIGD2/BCL6/TGFB2/ELANE/IL1B/IFNB1/HMOX1
GOMF MICROTUBULE BINDING	253	0.365067	1.46794	0.00146979	0.0211612	DNM3/MAP2/MAP1LC3C/MID1/EML5/DPYSL5/CENPF/KIF21A/EML1/JAKMIP2/KIF15/TIAM1/CENPE/KIF4A/FAM161A/DLGAP5/CEP57L1/FGF13/MAP1B/KIF11/SYBU/KIF5A/MAP9/NAV3/REEP1/KIF20A/KIF6/NME8/EML6/KIF23/HOOK1/KIF24/SKA1/KIF18B/KRIT1/ALMS1/KIF14/JAKMIP1/KIF4B/GAS2L3/KIF12/GAS2/VPS41/GJB6/TPX2/GAS8/OGG1/STRBP/KIF18A/MAP1A/SPEF1/LRRK2/GTSE1/TUBGCP4/KIF16B/NEFM/MDM1/MTCL1/DPYSL2/RACGAP1/KIF3A/VASH2/LRPPRC/NEFH/C10orf90/M…
GOCC ENDOPLASMIC RETICULUM LUMEN	294	0.354903	1.44566	0.00148696	0.0213622	COL5A1/CDH2/COL11A1/FKBP10/LTBP1/COL4A5/COL3A1/ENAM/COL21A1/STC2/PCSK9/TSPAN15/COL12A1/DMP1/COL4A6/ADAMTS5/COL8A1/PENK/CHRDL1/TNC/ADAMTSL1/CYP2W1/COL16A1/P3H2/WNT5B/COL4A1/P4HA3/COL18A1/KNG1/CES3/FBN1/COL25A1/ARSF/COLGALT2/WNT6/TXNDC16/SERPINA10/UGGT2/CHGB/PDGFD/COL1A2/GCG/COL5A2/SPP2/TRDN/TSPAN5/EDEM3/COL4A3/APOB/FOXRED2/COL1A1/F2/COL22A1/COL4A4/MEPE/COL28A1/COL23A1/LIPC/DNAJC10/COL5A3/WNT3A/SPO…
GOBP NEURON PROJECTION GUIDANCE	269	0.366608	1.47963	0.00150602	0.0215895	EPHA3/SLIT2/NEO1/DAB1/SEMA3A/DOK5/SEMA3G/DOK6/BMPR1B/RELN/KALRN/FLRT3/ROBO2/SEMA3D/ARX/DPYSL5/SEMA5A/ENAH/ROBO1/SEMA5B/EPHA5/ISL1/TNR/UNC5C/NCAM1/NFIB/SEMA4F/LHX4/NFASC/VSTM2L/SEMA6C/RNF165/NTN4/EPHB3/SEMA6D/CNTN4/SEMA6A/ZSWIM5/GDF7/RAP1GAP/CHL1/SPTA1/KIF5A/LHX9/DLX5/CHN1/LGR6/GFRA1/SLIT3/OTX2/FZD3/PLXNC1/EPHA10/DOK4/LAMA3/DCC/MYOT/PTCH1/NTN3/NGFR/WNT3A/GLI2/CXCL12/MYCBP2/DPYSL4/OPHN1/EPHB1/EPHA2…
GOBP INTERLEUKIN 10 PRODUCTION	55	-0.438708	-1.80586	0.00151723	0.0217036	FCGR2B/SASH3/AGER/F2RL1/PYCARD/LILRB1/TUSC2/CD34/LGALS9/LILRA5/IL20RB/HGF/CD83/TNFRSF21/CLEC7A/ISG15/TREM2/IL6/IL4/TNFSF4/HLA-DRB1/BCL3/TYROBP
GOCC GABA RECEPTOR COMPLEX	19	0.679335	1.81793	0.00156274	0.0223067	GABRE/GABRA2/GABRQ/GABRA1/GABRB2/GABRG2
GOBP T CELL MEDIATED IMMUNITY	97	-0.357892	-1.60051	0.00157899	0.0224904	CD70/RFTN1/CTSC/FZD5/IL12RB1/GZMM/LILRB4/PRF1/IL23A/CD1E/IL1R1/MYO1G/FADD/FCGR2B/TRPM4/SASH3/WAS/CLC/AGER/HLA-G/CLEC4G/HLA-E/CTSH/B2M/AIRE/LILRB1/CD1D/MICA/ZP3/HLA-A/HLA-B/IL18/IL20RB/CD55/NLRP3/CD1B/HLA-DRA/IL6/CD1C/IL4/TNFSF4/HLA-DRB1/TNFRSF1B/ICAM1/IL1B/IFNB1
GOBP INTERLEUKIN 1 BETA PRODUCTION	88	-0.371059	-1.63135	0.00158282	0.0224969	ERRFI1/NLRP1/SMAD3/GHSR/CASP8/TNFAIP3/LILRA2/AGER/SIRPA/ZC3H12A/F2RL1/PYCARD/SERPINB1/TLR8/CCR7/PML/LGALS9/TNF/LILRA5/GSTP1/ARRB2/RIPK2/AZU1/SPHK1/CLEC7A/WNT5A/NLRP3/ARG2/PYDC1/HSPB1/CCL19/TREM2/IL6/APOA1/TYROBP/CCL3
GOBP P38MAPK CASCADE	44	-0.467901	-1.78971	0.00160939	0.0228227	EMC10/DUSP10/ZFP36L1/GADD45G/GADD45A/AGER/MAP3K3/ZC3H12A/HAND2/LGALS9/VEGFA/DUSP1/HGF/RELL1/EZR/MAPKAPK2/MAP2K3/NCF1/SPHK1/PER1/SPI1/GADD45B/ZFP36/IL1B
GOBP CARDIAC MUSCLE TISSUE DEVELOPMENT	185	0.391881	1.54099	0.00161258	0.0228227	DSG2/COL11A1/PKP2/SGCD/TNNI3/RYR2/MYH6/HEY2/LRRC10/YAP1/ERBB4/GATA4/LRP2/TP73/ISL1/AKAP6/BMP2/CXADR/TPM1/KCNK2/FGF2/ADAMTS9/BMPR1A/CAV3/BMP5/MYLK3/TTN/PTCD2/FGFR2/PROX1/ADRA1A/BMP10/FOXC2/FOXC1
GOBP CARDIAC MUSCLE CONTRACTION	127	0.421612	1.60376	0.00162335	0.0229264	DSG2/GJA5/ACE2/PKP2/TNNI3/RYR2/MYH6/GATA4/CTNNA3/CACNB2/TPM1/SCN2B/NOS1AP/ANK2/HCN4/CAV3/KCNJ8/FGF13/TTN/CAV1/RNF207/ADRA1A/BMP10/CAMK2D/KCNE4/TNNT2/TNNI3K/KCNH2/PPP1R13L/CHGA
GOBP MITOCHONDRIAL GENE EXPRESSION	158	-0.305746	-1.45985	0.00164634	0.0231854	MRPS30/NOA1/TUFM/MRPL15/MRPS2/ALKBH1/MRPL20/MRPS23/MRPL34/MRPS18A/AURKAIP1/MRPS21/MRPL45/MALSU1/MRPL37/MRPL40/SLC25A33/MRPS33/MRPL28/MRPL14/MRPL43/FOXO3/C1QBP/MRPL44/MRPL36/MRPL17/MRPL9/MRPL18/MRPL4/MRPL11/MRPL16/MRPS12/MRPS36/MRPS6/OXA1L/MRPL2/MRPL53/MRPL22/MRPL52/MPV17L2/MRPL10/MRPL41/MRPS15/CHCHD10/MRPL21/MTRF1L/GADD45GIP1/NDUFA7/MRPL33/MRPL54/MRPL23/MRPL57/MRPL55/MRPS24
GOBP NEGATIVE REGULATION OF MACROPHAGE ACTIVATION	16	-0.673178	-1.94078	0.00164864	0.0231854	FCGR2B/LDLR/ZC3H12A/NR1D1/GRN/CD200/CST7/NR1H3/IL4/IL31RA/VSIG4
GOBP NEGATIVE REGULATION OF INTRINSIC APOPTOTIC SIGNALING PATHWAY IN RESPONSE TO DNA DAMAGE	29	-0.543518	-1.86922	0.00165707	0.0232548	CDKN2D/BID/SFRP2/CD44/ZNF385A/MIF/TPT1/ACKR3/CD74/SNAI1
GOBP DETECTION OF CALCIUM ION	13	0.735153	1.81059	0.00168416	0.0235683	RYR2/CASR/KCNMB2/SYT1/KCNIP2/CASQ2
GOBP INTERLEUKIN 6 PRODUCTION	129	-0.32167	-1.48258	0.00168648	0.0235683	IFIH1/BCL10/INPP5D/CAPN2/ARHGEF2/IL1RAP/PTPN6/C5AR2/MYD88/GHSR/TNFAIP3/HYAL2/LILRA2/AGER/SIRPA/ZC3H12A/F2RL1/PYCARD/IL1A/PTAFR/RAB7B/TLR8/HLA-B/LGALS9/TNF/LILRA5/ARRB2/AKIRIN2/CD200/RIPK2/HGF/C1QTNF4/MAPKAPK2/IL36RN/CLEC7A/WNT5A/CYBA/IL10/KLF2/TREM2/IL6/HAVCR2/TNFSF4/CD74/TICAM1/CEBPB/IL1B/ADCYAP1/IL1RL2/TYROBP
GOBP ENDOTHELIAL CELL PROLIFERATION	140	-0.315535	-1.47948	0.00171909	0.0239737	TNF/NRARP/VEGFA/F3/FGFR1/MYDGF/NRP1/NRP2/NR4A1/TNFSF12/ECM1/WNT5A/PTPRM/IL10/PPARG/PPP1R16B/BMP6/EGFL7/MDK/APELA/APOA1/ZNF580/THBS1/MMP14/RGCC/CCL2/PRL/APLN/PDGFB/SPARC/CCL26/HMOX1/CCL24
GOBP REGULATION OF HEART RATE	89	0.462026	1.68286	0.00174154	0.0242361	DSG2/PKP2/SEMA3A/RYR2/MYH6/HEY2/CTNNA3/ISL1/CACNB2/SPX/TPM1/SCN2B/NOS1AP/ANK2/HCN4/CAV3/CAV1/ADRA1A/SLC1A1/AVPR1A/CAMK2D/KCNE4/TNNI3K/KCNH2/SLC8A1/GPD1L/CASQ2/TACR3/KCNE1/MYH7/BVES/CACNA1C/AKAP9/SCN3B/NMU
GOBP NEGATIVE CHEMOTAXIS	46	0.546604	1.80378	0.0018034	0.0250448	SLIT2/SEMA3A/SEMA3G/FLRT3/ROBO2/SEMA3D/SEMA5A/ROBO1/SEMA5B/UNC5C/ITGB3/SEMA4F/SEMA6C/SEMA6D/SEMA6A/LGR6/DPP4/SLIT3
GOBP POSITIVE REGULATION OF LYMPHOCYTE CHEMOTAXIS	19	-0.624708	-1.90832	0.00182512	0.0252937	CCL5/CXCL14/WNT5A/CCL21/CCL4/S100A7/CCL3/CCL7
GOBP PEPTIDE SECRETION	379	-0.246847	-1.30471	0.00183951	0.0254035	ANG/KCNN4/HIF1A/PORCN/MTNR1B/ABCA1/BLOC1S3/LRP5L/BAD/LRP1/ACVR1C/IRS2/PPIA/NR1D1/SREBF1/ERP29/ADRA2C/RPH3AL/CCL5/FFAR2/F2RL1/RAB12/MIDN/RAB8B/SSTR5/CACNA1A/APBB1/SLC25A5/TGFB1/IL1A/CFTR/DRD3/RAB13/PLA2G1B/KCNC2/MPC2/MIA2/TCF7L2/RAC1/TNF/RAB11B/HNF4A/CD200/ARF6/NR1H2/EZR/EDN3/RBP4/NR1H3/SCT/NR0B2/PIM3/ADORA2A/PPARD/GAL/ARF1/RHBDF1/ADAM8/BAIAP3/EDN1/FGA/KCNB1/RAB3A/SLC2A2/TREM2/CARTPT/PTPRN/IL6/SLC…
GOBP REGULATION OF HEART CONTRACTION	228	0.371401	1.48436	0.00184067	0.0254035	DSG2/GJA5/ACE2/CACNG4/PKP2/SEMA3A/TNNI3/RYR2/RYR3/MYH6/HEY2/KCNK1/ABCC9/NPR1/CHRM2/GATA4/CTNNA3/ISL1/TRPC1/CACNB2/CXADR/CORIN/SPX/TPM1/SCN2B/NOS1AP/ANK2/KCNIP1/CACNA1S/HCN4/CAV3/KCNIP4/FGF13/CAV1/RNF207/NPR2/ADRA1A/ATP1A3/BMP10/ATP2B4/TRDN/SLC1A1/AVPR1A/CAMK2D/KCNE4/TNNT2/TNNI3K/IL2/KCNH2/FOXN4
GOBP POSITIVE REGULATION OF PRODUCTION OF MOLECULAR MEDIATOR OF IMMUNE RESPONSE	92	-0.356878	-1.58333	0.00185232	0.0255115	IL4R/SASH3/KIR2DL4/MAD2L2/HLA-G/KLK5/HLA-E/B2M/NR4A3/FFAR2/F2RL1/LILRB1/TGFB1/CLCF1/GPI/HLA-A/IL18/RBP4/LAPTM5/CLEC7A/WNT5A/NLRP3/IL10/TNFRSF4/IL6/IL4/RAET1G/TNFSF4/CD74/PGC/TICAM1/IL1B
GOBP CARDIAC MUSCLE CELL CONTRACTION	68	0.495423	1.73404	0.00186139	0.025535	DSG2/GJA5/PKP2/RYR2/GATA4/CTNNA3/CACNB2/SCN2B/NOS1AP/ANK2/HCN4/CAV3/KCNJ8/FGF13/CAV1/RNF207/CAMK2D/KCNE4/KCNH2
GOBP DNA STRAND ELONGATION	25	0.636165	1.80519	0.00186169	0.025535	GINS1/TERT/RAD50/POLA1/MCM3/MCM4/MCMDC2/POLE/POT1/DNA2/GINS4/GINS3/RFC4/POLD3/RFC3/PCNA/LIG1
GOCC CILIARY PLASM	113	0.4257	1.61199	0.00187518	0.0256672	SPAG17/CENPF/DYNC2H1/ARMC4/LCA5/DZIP1L/DNAH2/CEP162/CCDC39/CFAP54/GNAT3/DNAH3/RPGRIP1L/DNAH9/DCDC2/MNS1/DNAH11/DNAH6/NME8/BBS5/ARL6/DNAH7/GAS8/GLI2/CCDC114/LCA5L/SPEF1/BBS7/PIK3C3/CCDC113/WDR35/DNAH14/CFAP74/IFT172/EFHC1/DNAH8/WDR11/CFAP70/EFHC2/IFT140/SPATA7/CFAP46/CCDC40/TTC30A/TTLL8/RSPH6A
GOMF VOLTAGE GATED POTASSIUM CHANNEL ACTIVITY	83	0.459512	1.65578	0.00188844	0.0257958	KCNQ3/KCNK1/KCNT2/ABCC9/KCNV2/HCN1/KCNJ16/KCNK2/KCNG1/KCNH1/HCN4/KCNJ8/LRRC38/KCNS2/KCNK9/KCNJ1/KCNB2/KCNE4/KCNF1/KCNH2/KCNA2/KCNIP2/KCND2/KCNG4/KCNJ9/PKD2/HCN3/KCNE1/KCNJ15/KCNQ4/KCNJ14/KCNH7
GOBP MULTICELLULAR ORGANISMAL SIGNALING	198	0.390374	1.54311	0.00190164	0.0259229	DSG2/SCN9A/GJA5/ACE2/CACNG4/PKP2/RYR2/RYR3/CNTNAP2/KCNK1/SCN3A/ABCC9/NPR1/CTNNA3/ISL1/TRPC1/TNR/SCN2A/CACNB2/CXADR/MYH14/CORIN/SCN2B/ANK2/KCNMB2/KCNIP1/CACNA1S/HCN4/NFASC/KCNIP4/DRD5/SCN8A/CAV1/RNF207/NPR2/ATP1A3/JAM3/ATP2B4/TRDN/AVPR1A/CAMK2D/KCNE4/TNNI3K/KCNH2/ITGA2/KCNA2/KCNIP2/NTRK2/KCND2/SLC8A1/ANK3/GHRL/SLC4A3/CASQ2
GOBP DETECTION OF EXTERNAL BIOTIC STIMULUS	24	-0.571227	-1.89314	0.00191592	0.0260644	PGLYRP3/DMBT1/CD1D/HLA-A/HLA-B/PGLYRP1/CLEC7A/TREM2/HLA-DRB1/LY96/SSC5D
GOBP VASCULAR PROCESS IN CIRCULATORY SYSTEM	238	0.364324	1.45686	0.00196006	0.02659	C2CD4B/GJA5/ACE2/SLIT2/PDE3A/CPS1/TEK/SLCO1C1/HTR2A/FGB/SLC13A3/ABCC9/EDNRA/NPR1/SLC7A3/AGTR1/LRP2/CASR/LEPR/SLC15A2/SLC16A2/ARHGAP42/DDAH1/SLC4A4/PRKG1/SLCO2B1/CD36/KCNMB2/OXTR/KNG1/CEACAM1/KCNJ8/SLC2A10/DRD5/SH3GL2/TJP1/MYLK3/CAV1/ANGPT1/ROCK2/ADRA1A/ABCC5/SLC29A4/FOXC2/FOXC1/ATP2B4/SLC1A1/TJP2/AVPR1A/ZDHHC21/SLC16A12/P2RY1/SLC6A9/DBH/ABCA2/HTR1B/BBS2/SLC8A1/SLC44A1/CHRM3/UTS2B/UTS2R/SLC4A3/KEL…
GOBP PROTEASOMAL UBIQUITIN INDEPENDENT PROTEIN CATABOLIC PROCESS	22	-0.583627	-1.85993	0.00196254	0.02659	PSMB5/PSMB8/PSMA6/PSMB2/PSMA1/PSMA2/PSMB10/PSMA7/PSMB7/NFE2L2/PSMB1/PSMB6/PSMB3/PSMB4
GOBP LIVER REGENERATION	31	-0.528992	-1.84813	0.00197146	0.0266566	IL10/IL6/RPL30/SULF2/CEBPB/HMOX1/REG1A
GOBP INFLAMMATORY RESPONSE TO WOUNDING	14	-0.677577	-1.88184	0.00198123	0.0267345	HIF1A/AGER/GRN/TGFB1/IL1A/MDK/TIMP1/HMOX1
GOCC RNA POLYMERASE II CORE COMPLEX	15	-0.662947	-1.87137	0.00198552	0.0267383	POLR2A/POLR2K/POLR2G/POLR2C/POLR2E/POLR2J2/POLR2I/POLR2L/POLR2J
GOMF GLYCOSAMINOGLYCAN BINDING	210	0.378458	1.50276	0.00199015	0.0267466	COL5A1/SLIT2/COL11A1/POSTN/IMPG1/SPOCK3/CFH/SMOC2/LIPI/SULF1/ADAMTS15/ADAMTS5/SEMA5A/LIPH/ADAMTS1/BSPH1/EPYC/SELP/THBS2/FGF2/RSPO2/KNG1/FBN1/COL25A1/DCN/ADAMTSL5/BGN/PTPRF/SERPINA10/FGFR2/VIT/PTN/SAA1/HMMR/ADAMTS8/ADAMTS3/RSPO3/PCOLCE2/LGR6/CXCL13/ECM2/APOB/PRELP/SLIT3/F2/THBS4/LPL/FGF1/FGF10/LPA/CEL/LIPC/AOC1/PTCH1/ELSPBP1/COL5A3/GREM2/ANGPTL3/EXTL2/TMEM184A/EGFLAM/SFRP1/LXN/PRG2/CCL15/COLQ/ZNF1…
GOBP CHROMOSOME ORGANIZATION INVOLVED IN MEIOTIC CELL CYCLE	56	0.51248	1.73503	0.00199821	0.0268009	SPATA22/TEX15/C14orf39/P3H4/SYCP2/TEX11/MSH4/RAD50/SMC2/BUB1/ANKRD31/FANCD2/RNF212B/BRIP1/SPO11/TRIP13/MLH3/BUB1B/HORMAD1/SYCE1/SMC4/ATM/RAD51/NCAPD2/C1orf146/MEIOB/NCAPD3/ATRX/NDC1/CCNE2/STAG3
GOCC PROTEASOME CORE COMPLEX	20	-0.611694	-1.89658	0.00202647	0.0271254	PSMB5/PSMB8/PSMA6/PSMB2/PSMA1/PSMA2/PSMB10/PSMA7/PSMB7/PSMB1/PSMB6/PSMF1/PSMB3/PSMB4
GOBP MICROTUBULE ORGANIZING CENTER ORGANIZATION	135	0.416706	1.59563	0.00205568	0.0274612	HEPACAM2/ARHGEF10/BRCA1/XRCC2/KIF11/NEK2/ROCK2/MAP9/SPICE1/TMEM67/CNTLN/PLK4/GEN1/ALMS1/CEP152/CDK1/PKHD1/FOXJ1/STIL/CENPJ/CCNF/NDC80/BRCA2/KIAA1614/PKD2/MDM1/SAC3D1/KIF3A/BRSK1/C10orf90/CKAP5/SASS6/UBXN2B/CEP192/CEP44/CEP72/TRIM37/CROCC/CEP295/CHMP4C/TUBE1/CDK5RAP2/PARD6B/BBS4/CEP135/CHORDC1/WDR62/CEP250/ODF2/CEP63/USP33/CHEK1/PCM1/HAUS5/CETN3/RTTN/CLASP2/CCP110/CEP120/RBM14/RAB6C/KAT2B/CDK2/AUR…
GOBP POSITIVE REGULATION OF PROTEOLYSIS	344	-0.252646	-1.32775	0.00209495	0.0279299	TNFRSF10A/FBXW11/BCL10/KLHL40/AURKAIP1/DDRGK1/TRIB3/NLRP1/TRIB1/BCAP31/FADD/ENO1/ANP32B/SMAD3/MUL1/NUB1/EFNA3/CSNK1A1/IST1/PSMC4/CASP8/ASTL/FAM122A/TNFRSF10B/AGER/HSF1/CRADD/SEMG1/BAD/NFE2L2/ZC3H12A/ACVR1C/FZR1/CTSH/MTCH1/HERPUD1/GSK3A/RAD23A/PSME1/PYCARD/DAP/GRN/PSENEN/PMAIP1/TANK/FURIN/RBX1/APH1A/CSNK1D/CEBPA/BAX/PML/LGALS9/FIS1/CTSD/CSNK1E/TNF/GRIN2B/LYN/BCL2L11/AKIRIN2/RNF19B/F3/BBC3/PRR7/RIP…
GOBP REGULATION OF NEURON PROJECTION DEVELOPMENT	406	0.332811	1.37842	0.00214396	0.0285032	EPHA3/TRPC6/GRID2/CDH2/SLIT2/DNM3/CNTN1/KLK8/PPP1R9A/DAB1/SEMA3A/MAP2/PRKD1/SERPINI1/SEMA3G/IL1RAPL1/PTPRD/HECW1/RELN/KALRN/ROBO2/SEMA3D/PTPRG/SEMA5A/NTNG1/THY1/ROBO1/SEMA5B/ROR1/TNR/LRRC7/KNDC1/NEFL/CAPRIN2/TIAM1/NEGR1/SEMA4F/ARHGAP44/KANK1/SEMA6C/BMP5/EPHB3/SEMA6D/FGF13/SEMA6A/MAP1B/PTPRF/PLK5/PTN/TENM3/CHODL/TNIK/CHN1/SLC39A12/TRIM67/CX3CL1/SLITRK1/MT3/BHLHB9/BRSK2/TSKU/PLXNC1/PAK3/AMIGO1/DCC/…
GOMF ATP DEPENDENT MICROTUBULE MOTOR ACTIVITY MINUS END DIRECTED	18	0.669051	1.77175	0.00214931	0.0285032	DYNC2H1/DNAH2/DNAH3/DNAH9/DNAH11/DNAH6/DNAH7/DNAH14/DNAH8/DNAH12
GOBP REGULATION OF PROTEIN MODIFICATION BY SMALL PROTEIN CONJUGATION OR REMOVAL	217	-0.273733	-1.3567	0.00215078	0.0285032	ZMIZ1/UBE2N/HSPA5/DCUN1D3/PTTG1IP/CBLB/PARK7/U2AF2/SIRT7/HDAC3/AIMP2/PIN1/RNF111/CUL3/BCL10/KLHL40/TRIB3/RASSF5/GOLGA2/BIRC2/MUL1/COMMD1/CDK5/TNFAIP3/TRIM21/RAB1A/UBE2I/CAMLG/GPS2/HMG20B/SIAH2/HIF1A/MAD2L2/TTC36/TOLLIP/RASD2/CHP1/PEF1/ZC3H12A/FZR1/PPIA/HERPUD1/GSK3A/WFS1/TANK/VPS28/RBX1/RPL5/OTUB1/UBB/UBE2L3/UBXN1/UBE2S/ARRB2/PHF23/PRR7/RELA/RIPK2/UBE2D1/RPL23/RPL11/LAPTM5/SPHK1/SPRY2/SQSTM1/HSPA…
GOBP SPERM MOTILITY	87	0.45527	1.6499	0.0022044	0.0291023	DEFB1/FSIP2/CFAP69/RNASE10/CATSPER4/CCDC39/CFAP44/TEKT3/SLC9C1/IQCF1/SPEF2/DNAH11/TEX101/NME8/ATP2B4/APOB/CATSPER2/EFCAB9/ENKUR/VPS13A/GAS8/TACR1/BBS2/ROPN1B/TACR3/PLA2G3/CCR6/TTC12/IQCG/SLC26A8/PRSS55/TSSK4/GAPDHS/TAC4/ATP1A4/RGN/CCDC40/DRC7
GOBP NEGATIVE REGULATION OF IMMUNE EFFECTOR PROCESS	119	-0.328752	-1.50787	0.00220472	0.0291023	DUSP10/RIOK3/MUL1/CD300A/MICB/SERPING1/FCGR2B/IL4R/PGLYRP3/KIR2DL4/C1QBP/HLA-G/CLEC4G/ZC3H12A/HLA-E/TNFSF18/ZBTB7B/LILRB1/GRN/PCBP2/TGFB1/MICA/HLA-A/HLA-B/LGALS9/TNF/IL20RB/FOXF1/CD55/ARRB2/SEC14L1/IL10/IL4/HAVCR2/TNFSF4/RPS19/APOA1/LGALS3/BCL6/TGFB2/SERPINB9/HLX/IFNB1/VSIG4/HMOX1
GOBP T HELPER 1 TYPE IMMUNE RESPONSE	40	-0.469488	-1.77854	0.00222308	0.0292867	EBI3/IL18/IL1RL1/RIPK2/SLC11A1/RELB/CCL19/HAVCR2/TNFSF4/HLA-DRB1/BCL3/IL27/HLX/IL1B
GOBP NEGATIVE REGULATION OF FATTY ACID TRANSPORT	13	-0.685688	-1.84879	0.00223324	0.0293214	IRS2/FIS1/HRH3/THBS1/TRH
GOBP DETOXIFICATION	123	-0.327462	-1.51127	0.00223452	0.0293214	GSTK1/PTGES/NFE2L2/HBM/MGST3/NQO1/SESN2/MT2A/PRDX4/PRDX6/MT1HL1/SRXN1/TXNDC2/MGST1/GSTP1/MT1G/GPX7/MPO/TXN/GPX5/GPX6/GSTO1/APOM/ALOX5AP/SOD2/HBA1/GPX3/HBZ/GPX4/HBA2/CYGB/HBB/TPO/GPX1/S100A9/MT1H
GOBP ALPHA BETA T CELL PROLIFERATION	36	-0.497427	-1.8039	0.00224973	0.029463	CBLB/CD274/IL23A/TGFBR2/HLA-E/ZBTB7B/IRF1/SH3RF1/EBI3/HLA-A/LGALS9/IL18/CD55/RIPK2/ARG2/ELF4/TNFSF4/LGALS7B
GOMF GABA RECEPTOR ACTIVITY	21	0.648437	1.77326	0.00225935	0.0295311	GABRE/GABRA2/GABRQ/GABRA1/GABRB2/GABRG2
GOBP MEIOSIS I CELL CYCLE PROCESS	111	0.423033	1.59808	0.00227944	0.0296384	SPATA22/TEX15/C14orf39/P3H4/SYCP2/TOP2A/TEX11/HFM1/RAD54B/MSH4/RAD50/ANKRD31/CDC25A/FANCD2/RNF212B/RAD51AP1/BRIP1/SPO11/TRIP13/MLH3/C11orf80/RAD54L/TDRD9/RMI1/HORMAD1/SYCE1/BRCA2/PRDM7/ATM/TEX19/RAD51/ESPL1/MYBL1/WEE2/C1orf146/RAD51D/TOP2B/FBXO5/MOV10L1/MSH3/MEIOB/SLX4/EME1/NDC1/MSH6/CCNE2/STAG3/MSH5/PTTG2/RAD51B/DMC1
GOBP PATTERN RECOGNITION RECEPTOR SIGNALING PATHWAY	192	-0.292521	-1.43278	0.00228148	0.0296384	UBE2V1/CLEC4E/RNF135/FGG/IFIH1/ZCCHC3/BCL10/FADD/TRAF3/TAB2/RIOK3/SLC15A4/BIRC2/CD300A/MYD88/CASP8/TNFAIP3/C1QBP/GPS2/LILRA2/TNIP2/UBE2D3/BPIFB1/MAPKAPK3/NR1D1/FFAR2/F2RL1/S100A1/IRF1/CNPY3/TANK/NLRP6/RAB7B/TLR8/LTF/CTSB/IRF7/UBB/LYN/ARRB2/SEC14L1/RELA/UBC/RIPK2/PHB2/UBE2D1/MAPKAPK2/NR1H3/FLOT1/UBE2D2/HSPA1B/RPS27A/IRAK2/CYBA/FGA/TNIP1/NFKBIA/LILRA4/HAVCR2/SFTPA2/LY96/S100A8/TICAM1/SLC15A3/UBA52/…
GOBP AXON DEVELOPMENT	487	0.327123	1.36145	0.00228404	0.0296384	EPHA3/CDH2/SLITRK5/SLIT2/KLK8/NEO1/DAB1/SEMA3A/MAP2/DOK5/SEMA3G/DOK6/FOXB1/BMPR1B/CDH11/RELN/KALRN/FLRT3/FOLR1/ROBO2/SEMA3D/ARX/DPYSL5/SEMA5A/NTNG1/TNC/ENAH/THY1/ROBO1/SEMA5B/EPHA5/ISL1/TNR/UNC5C/NEFL/NCAM1/NFIB/TIAM1/SEMA4F/LHX4/NFASC/VSTM2L/SEMA6C/RNF165/NTN4/EPHB3/PLP1/SEMA6D/FGF13/CNTN4/SEMA6A/ZSWIM5/GDF7/MAP1B/PTPRF/RAP1GAP/FGFR2/CHL1/PTN/SPTA1/OLFM1/KIF5A/CHODL/LHX9/DCLK1/DLX5/CHN1/STXBP1/J…
GOMF POTASSIUM ION TRANSMEMBRANE TRANSPORTER ACTIVITY	148	0.409781	1.57763	0.00228535	0.0296384	KCNQ3/KCNK1/KCNT2/ABCC9/SLC9A2/SLC9A9/KCNV2/SLC9C2/HCN1/KCNJ16/KCNMB2/KCNK2/KCNG1/SLC24A5/KCNH1/SLC9A4/KCNIP1/SLC9C1/HCN4/GRIK3/KCNIP4/KCNJ8/LRRC38/KCNS2/ATP1A3/KCNK9/KCNJ1/KCNN1/KCNB2/KCNE4/KCNF1/KCNH2/SLC24A4/SLC12A1/SLC12A3/KCNA2/KCNIP2/KCND2/KCNG4/KCNJ9/PKD2/ATP4B/HCN3/KCNE1/KCNJ15/KCNK5/KCNQ4/SLC12A8/KCNJ14/KCNH7/ATP12A/KCNJ12/ATP1A4/LRRC26
GOBP DETECTION OF STIMULUS	418	0.3296	1.36444	0.00230045	0.0297763	CDH2/PIEZO2/HMGA2/COL11A1/OR52K2/AZGP1/TAS2R8/OR6C2/OR6N2/RYR2/HTR2A/OR2L5/OR52A1/TAS2R10/YAP1/GUCY2F/OR2G3/OR52A5/OR6N1/OR2H2/CASR/OR2C1/OR10J3/OR2V1/OR1J4/SEMA5B/OR52K1/OR11L1/OR52I1/OR10G3/RGS9BP/KCNMB2/OR5C1/TAS2R50/TAS2R31/OR52B6/OR2L2/TAS2R14/GNAT3/OR8D4/OR51E2/CAV3/OR1L3/OR10Z1/OR51I1/PKDREJ/RTP1/TTN/OR52N5/TAS2R20/TAS2R46/OR1K1/TAS2R13/TAS2R3/OR2L13/TAS2R5/TIMELESS/RRH/OR52H1/OR2A7/OR2L3/…
GOBP ACTIN MEDIATED CELL CONTRACTION	115	0.432637	1.63943	0.00232832	0.0300582	DSG2/GJA5/PKP2/TNNI3/RYR2/MYH6/GATA4/CTNNA3/LIMCH1/CACNB2/TPM1/SCN2B/NOS1AP/ANK2/HCN4/CAV3/KCNJ8/FGF13/TTN/CAV1/PDPN/RNF207/EMP2/EPB41L5/CAMK2D/KCNE4/TNNT2/KCNH2
GOMF ATP DEPENDENT MICROTUBULE MOTOR ACTIVITY	35	0.572522	1.77435	0.00233168	0.0300582	DYNC2H1/DNAH2/CENPE/DNAH3/KIF11/DNAH9/DNAH11/KIF5A/DNAH6/KIF18B/KIF14/DNAH7/KIF18A/KIF16B/DNAH14/KIF3A/DNAH8/DNAH12/KIF20B/KIF5C
GOBP MITOTIC SISTER CHROMATID SEGREGATION	155	0.396523	1.54094	0.00233576	0.0300582	CENPF/USP44/CENPE/KIF4A/DLGAP5/SMC2/TTK/NUF2/TTN/NEK2/BUB1/KNTC1/CENPK/NCAPG/KIF23/KIF18B/TRIP13/GEN1/KIF14/KIF4B/SMC1B/CDC6/PIBF1/SMC1A/BUB1B/SPDL1/SMC4/KIF18A/ANAPC4/NDC80/NCAPG2/CDC16/ATM/RACGAP1/TPR/ESPL1/ZWINT/NUSAP1/DSCC1/NCAPD2/RB1/ANAPC1/FBXO5/CHMP4C/CDK5RAP2/NCAPD3/ATRX/CCNB1/MAP10/CDCA5/KIF2C/NCAPH/MAD2L1/DSN1/APC/KNSTRN/ZW10
GOCC APICAL DENDRITE	18	0.662629	1.75474	0.00234097	0.0300673	MAP2/PPARGC1A/SLC4A10/MAP1B/SLC1A1/MYO1D
GOBP DNA STRAND ELONGATION INVOLVED IN DNA REPLICATION	19	0.670159	1.79338	0.00235088	0.0301365	GINS1/POLA1/MCM3/MCM4/MCMDC2/POLE/DNA2/GINS4/GINS3/RFC4/POLD3/RFC3/PCNA/LIG1/LIG3
GOBP RIBONUCLEOPROTEIN COMPLEX BIOGENESIS	413	-0.235266	-1.25643	0.00235574	0.0301408	SRSF12/EIF2D/C1QBP/SNRPE/TRMT112/MRPL36/NOB1/NHP2/RPL6/SNRPG/STRAP/XAB2/EIF3H/AGO2/WDR74/USP36/MRPL22/MPV17L2/MRPL10/EIF3I/EIF3D/CLP1/RPL5/USP39/EIF3L/ABT1/LSM2/RPS6/EIF6/RPL14/SNRPD2/RPS24/CELF5/NPM3/YBEY/SNRPB/RPL11/EIF3F/RPSA/SF3A2/SNRPC/RPL23A/EIF3G/RPL10L/ISG20/RPL7A/RPL3/RPS8/EIF3K/RPS7/RPLP0/RPL10A/RPL24/RPL35A/RPS5/RPS25/RPS2/RPL26/RPL10/NOP10/RPL13A/RPS19/RPS9/RPS17/RPL38/RPS14/RPS27/RPL…
GOMF SOLUTE PROTON ANTIPORTER ACTIVITY	19	0.669518	1.79166	0.00237806	0.0303681	CLCN4/SLC9A2/SLC9A9/SLC9C2/SLC9A4/SLC9C1/CLCN5
GOBP DNA DOUBLE STRAND BREAK PROCESSING	24	0.619301	1.74199	0.00242883	0.0309572	C14orf39/BRCA1/RAD50/BRIP1/SPO11/DNA2/ATM/BLM/UBE2V2/EXD2/BARD1/SMARCAD1/SLX4/RAD52/HELB
GOBP NEGATIVE REGULATION OF LEUKOCYTE PROLIFERATION	84	-0.368869	-1.61429	0.00245915	0.0312131	CBLB/CD274/LILRB4/VTCN1/INPP5D/PTPN6/IHH/CD80/CD300A/GREM1/FCGR2B/TNFAIP3/HLA-G/CLEC4G/ZBTB7B/LILRB1/CD86/LGALS9/CRP/LYN/GSTP1/IL20RB/TNFRSF21/LRRC32/PRNP/GAL/ARG2/IL10/HAVCR2/LST1/HLA-DRB1/SDC4/CEBPB/LGALS7B/VSIG4/TYROBP
GOBP BUNDLE OF HIS CELL TO PURKINJE MYOCYTE COMMUNICATION	14	0.718523	1.78293	0.00245972	0.0312131	DSG2/GJA5/PKP2/CTNNA3
GOCC DENSE CORE GRANULE	28	0.601563	1.76591	0.00246296	0.0312131	MYRIP/PENK/STXBP5L/SPX/SLC6A5/SYT9/SYT4/SYT1/DMXL2/VPS13C/SLC6A9/CHGA/VPS13A
GOBP DNA CONFORMATION CHANGE	256	0.361567	1.45483	0.00247827	0.0313476	HMGA2/TOP2A/HFM1/CHD5/TSPYL5/ERCC6L/RAD54B/MCM8/RAD50/NAP1L3/SMC2/POLQ/TTN/CENPK/NCAPG/PIF1/MCM3/SMARCA1/HELLS/MCM4/SETDB2/BRIP1/SOX9/MCMDC2/DQX1/TET1/CENPI/POT1/RPA1/DNA2/RAD54L/PARP1/SMC4/RECQL4/ERN2/MCM6/AICDA/NCAPG2/ASCC3/APOBEC1/TP53/BLM/CENPQ/OIP5/RAD51/TPR/TSPYL6/GTF2H1/RFC4/DDX1/FAM172A/NUSAP1/SHPRH/DSCC1/G3BP1/MCM2/NCAPD2/TOP2B/RUVBL1/SMARCA5/MTERF1/CENPU/SMARCAD1/RFC3/ASF1B/WRN/ZRANB3/N…
GOBP VENTRICULAR CARDIAC MUSCLE CELL ACTION POTENTIAL	32	0.579455	1.75206	0.00248835	0.0314154	DSG2/PKP2/RYR2/CTNNA3/NOS1AP/ANK2/CAV3/KCNJ8/CAV1/RNF207/KCNE4/KCNH2/GPD1L/KCNE1/CACNA1C/SCN3B
GOBP NEURONAL STEM CELL POPULATION MAINTENANCE	19	0.66829	1.78838	0.00251395	0.0316786	IGF2BP1/CDH2/HES1/PROX1/FANCD2/PRRX1/FANCC/JAG1
GOBP ENDOSOMAL TRANSPORT	219	-0.269201	-1.33535	0.00252319	0.031735	GGA3/YKT6/CORO1C/PICALM/CMTM6/EHD3/RAB8A/TRAPPC10/TBC1D14/RILP/DENND1C/DENND1A/VPS4A/SPAG9/CHMP1B/MVB12B/RGP1/SNF8/SNX9/EHD4/BLOC1S2/TBC1D10A/VPS51/VAMP3/RHOBTB3/CHMP6/TSG101/ZFYVE9/MVB12A/ARL8B/VTI1A/SNX3/TMEM50A/WAS/RAB9A/RAB7A/ARL4C/ABCA1/RAB35/SNX8/GGA1/LAMTOR1/SNX18/HGS/STX5/STX10/VPS28/RAB7B/RAB13/CLN5/VPS37B/GRIP2/UBXN6/BLOC1S1/UBB/SNX31/RAB11B/DENND5A/ANXA8L1/TOM1/CHMP2A/ARF6/UBC/CALY/RNF…
GOBP ACTION POTENTIAL	128	0.415752	1.57989	0.002534	0.031811	DSG2/SCN9A/GJA5/PKP2/RYR2/SCN3A/CTNNA3/AKAP6/SCN2A/CACNB2/CXADR/MYH14/SCN2B/NOS1AP/ANK2/CD36/KCNMB2/HCN4/CAV3/KCNJ8/FGF13/SCN8A/CAV1/RNF207/ADRA1A/CAMK2D/KCNE4/KCNH2/KCNA2/GNA14/KCNIP2/NTRK2/CNR2/KCND2/SLC8A1/ANK3/GPD1L/SLC4A3/GLRA1/KCNE1/GNA11/CACNA1C/SCN11A/AKAP9/SCN3B
GOBP DNA REPLICATION INITIATION	40	0.543715	1.73619	0.00254116	0.0318409	MCM10/NOC3L/TICRR/POLA1/MCM3/MCM4/POLE2/MCMDC2/CDC6/POLE/GMNC/MCM6/GINS3/ORC3/ORC6/PRIM2/MCM2/PRIM1/POLA2/CCNE2/ORC2/CDC45/TOPBP1/ORC5
GOBP REGULATION OF ANTIGEN PROCESSING AND PRESENTATION	20	-0.602299	-1.86745	0.00258549	0.0323356	TAPBPL/YTHDF1/HLA-DOA/FCGR2B/WAS/PYCARD/CCR7/SLC11A1/CCL19/TREM2/CD68/CD74/CCL21/THBS1
GOCC SECRETORY GRANULE MEMBRANE	289	-0.259968	-1.36598	0.00259651	0.0323563	VAPA/TCIRG1/ANXA7/SIGLEC9/MCEMP1/DEGS1/LAMP1/LAMTOR2/DDOST/SLC15A4/GAA/CD300A/ORMDL3/TMED10/BST1/LHFPL2/VAMP8/SERPINA5/CLEC4D/SELL/HVCN1/FCGR2A/LILRB3/SURF4/SIRPA/RAB7A/LAMTOR1/FPR2/CD53/RPH3AL/NFAM1/SERPINB12/BSG/DMBT1/PLD1/PSAP/SERPINB6/PTPRJ/PTAFR/CYSTM1/RHOA/NDUFC2/AGPAT2/RAB31/VAMP2/HLA-B/MGST1/RAC1/TMBIM1/CD55/TOM1/HLA-C/RAP2B/PLAU/AZU1/SLC11A1/RHOF/CD44/TMEM179B/FCAR/ADAM8/CYBA/B4GALT1/CKA…
GOBP CARDIAC MUSCLE CELL ACTION POTENTIAL INVOLVED IN CONTRACTION	50	0.525138	1.75408	0.00259685	0.0323563	DSG2/GJA5/PKP2/RYR2/CTNNA3/CACNB2/SCN2B/NOS1AP/ANK2/CAV3/KCNJ8/CAV1/RNF207
GOBP ORGAN GROWTH	144	0.398441	1.52711	0.00260237	0.0323645	MYH6/HEY2/YAP1/ERBB4/CER1/ARX/GATA4/RAG2/LEPR/PLAG1/TP73/AKAP6/ESR1/WWC1/KCNK2/FGF2/IFT80/RSPO2/BMPR1A/CAV3/WWC2/NLGN4X/FGFR2/PROX1/ADRA1A/BMP10/FOXC2/FOXC1/FGFR3/IL7/TSKU/FGF10/SOX9
GOBP SENSORY PERCEPTION OF SMELL	177	0.385665	1.51284	0.00263648	0.0327277	UGT2A1/OR52K2/GFY/OR6C2/OR6N2/GJB4/OR2L5/OR52A1/OR2G3/OR52A5/OR6N1/OR2H2/CFAP69/OR2C1/OR10J3/OR2V1/OR1J4/OR52K1/OR11L1/OR52I1/OR10G3/OR5C1/OR52B6/OR2L2/OR8D4/OR51E2/OR1L3/OR10Z1/OR51I1/OR52N5/OR1K1/OR2L13/OR52H1/OR2A7/OR2L3/OR56A3/OR12D3/OR6K3/OR56A5/OR56B4/OR7C1/SLC24A4/OR2G6/OR10W1/CNGA4/OR52W1/OR2AG2
GOBP REGULATION OF LIPID LOCALIZATION	163	-0.30222	-1.44676	0.00267062	0.0330899	ABCA1/PLIN3/PTGES/LRP1/ZC3H12A/IRS2/LAMTOR1/FURIN/NFKB1/CIDEA/FIS1/CRP/TNF/P2RX4/HRH3/ANXA2/NR1H2/EHD1/PRELID1/NR1H3/DBI/PNPLA2/ADORA2A/PPARD/GAL/PLTP/HILPDA/AVPR1B/EDN1/TSPO/NFKBIA/PPARG/IL6/BMP6/APOA1/AGT/RETN/PLIN2/THBS1/IL1B/APOC3/OXT/CETP/CCK/REN/TRH/AVP
GOMF GDP BINDING	72	-0.3836	-1.65141	0.00267956	0.0331235	DIRAS1/ERAS/RAP1B/RAB18/ARL2/RAP1A/GNAI1/PCK1/RAB21/RAB5A/GBP1/ARL8B/RIT1/NME2/RAB4A/RAB9A/RAB7A/RAB35/RRAGD/RAB12/RAB8B/RAB31/RHEB/RAB11B/RAB22A/RAB2A/ARF6/RAP2B/RRAS/ARF1/RALA/RAB5C/RHOB/RAB17/GNAT1
GOCC U4 SNRNP	10	-0.723553	-1.84322	0.00268327	0.0331235	SNRPF/SNRPE/SNRPG/SNRPN/SNRPD2/SNRPB
GOCC LATE ENDOSOME	255	-0.26748	-1.36506	0.00271358	0.0334357	CHMP1B/MVB12B/ABHD6/DERL2/SNF8/SLC2A4/MAP2K2/SLC30A2/RAP1A/STX8/STARD3/MCOLN1/SLC31A1/GJA1/CD1E/CHMP6/TCIRG1/CLN3/NTRK1/LAMP1/LAMTOR2/KCNQ1/NMNAT2/TSG101/VPS18/MVB12A/ARL8B/VTI1A/PLD3/VAMP8/YIPF2/ANXA6/RAB9A/MAPK3/RAB7A/LDLR/STARD3NL/MFSD12/LAMTOR1/CTSH/HGS/MAP2K1/SFTPB/MAP1LC3A/PLD1/GRN/PSAP/SLA2/MREG/VPS28/RAB7B/VPS37B/UBXN6/GRIN2B/LAMTOR5/RAB22A/CHMP2A/HLA-DMB/CST7/ANXA2/SLC11A1/LAPTM4A/LITAF/…
GOBP FORMATION OF CYTOPLASMIC TRANSLATION INITIATION COMPLEX	16	-0.653015	-1.88265	0.00272091	0.0334642	EIF3H/EIF3I/EIF3D/EIF3L/EIF3F/EIF3G/EIF3K
GOBP CELLULAR RESPONSE TO ARSENIC CONTAINING SUBSTANCE	18	-0.614433	-1.84294	0.00277269	0.0340383	PPIF/HSF1/ZC3H12A/MKNK2/ATF4/GSTO1/ATF3/HMOX1
GOBP CELLULAR RESPONSE TO CORTICOSTEROID STIMULUS	58	-0.428245	-1.7725	0.00278391	0.0341131	SSTR4/ERRFI1/MYOD1/PCK1/AKR1C3/ZFP36L1/SSTR2/NPAS4/SSTR5/AQP1/SRD5A1/DDIT4/ZFP36L2/UBE2L3/GSTP1/SSTR3/BCL2L11/KLF9/SMYD3/SCNN1G/SGK1/EDN1/FOXO1/SERPINF1/ICAM1/ZFP36/ADCYAP1/MT-ND3
GOBP FATTY ACID TRANSPORT	145	-0.302419	-1.43647	0.0027952	0.0341886	SLC25A18/DRD3/PLA2G1B/VAMP2/FIS1/SLC5A8/CLN8/P2RX4/SLC1A6/HRH3/PRKAG2/SLC1A7/NMB/ADORA2A/PPARD/PLA2G12B/LCN1/AVPR1B/EDN1/MID1IP1/RAB3A/PPARG/DRD2/PLIN2/STX1A/THBS1/IL1B/PLA2G2A/OXT/CCK/TRH/AVP
GOMF GLUTATHIONE PEROXIDASE ACTIVITY	21	-0.585926	-1.83664	0.00281324	0.0343462	GSTK1/PTGES/MGST3/PRDX6/MGST1/GSTP1/GPX7/GPX5/GPX6/ALOX5AP/GPX3/GPX4/GPX1
GOBP REGULATION OF BLOOD CIRCULATION	271	0.358402	1.44763	0.00282606	0.0344397	DSG2/GJA5/ACE2/CACNG4/PKP2/SEMA3A/TNNI3/RYR2/HTR2A/RYR3/MYH6/FGB/HEY2/KCNK1/ABCC9/NPR1/AGTR1/CHRM2/GATA4/CTNNA3/CASR/ISL1/TRPC1/ARHGAP42/CACNB2/CXADR/CORIN/SPX/TPM1/SCN2B/NOS1AP/ANK2/KCNMB2/OXTR/KCNIP1/CACNA1S/HCN4/CAV3/KCNIP4/FGF13/CAV1/RNF207/NPR2/ADRA1A/ATP1A3/BMP10/ATP2B4/TRDN/SLC1A1/AVPR1A/CAMK2D/KCNE4/TNNT2/ZDHHC21/TNNI3K/IL2/KCNH2/FOXN4/CHGA/DBH/KCNIP2
GOBP POSITIVE REGULATION OF SMALL MOLECULE METABOLIC PROCESS	129	-0.314627	-1.45012	0.0028429	0.034558	HRH1/RDH10/DGAT2/ENO1/ABCG1/GHSR/GCK/HIF1A/APOC2/PFKFB3/IRS2/NR1D1/SREBF1/NR4A3/PMAIP1/PTAFR/TNF/PTH1R/PPP1R3G/NR1H2/NR1H3/GUCA1A/PID1/TMSB4X/PPARD/AVPR1B/MID1IP1/RCVRN/TREM2/PPARG/IL4/BMP6/CD74/APOA1/MLXIPL/SRC/MT-CO2/IL1B/ADM/AVP
GOBP OSTEOCLAST DIFFERENTIATION	89	-0.358934	-1.58625	0.00284614	0.034558	DCSTAMP/LILRB4/IL23A/LRRK1/SBNO2/TCIRG1/TOB2/INPP5D/EFNA2/LILRB3/ATP6AP1/POU4F2/GPR137B/LILRB1/GNAS/LTF/GPR183/TNF/CSF1/FOS/IL20/ANXA2/TFE3/CCR1/TREM2/CARTPT/IL4/JUNB/GAB2/SRC/CEBPB/MAFB/BGLAP/TYROBP/CCL3
GOBP POSITIVE REGULATION OF VIRAL TRANSCRIPTION	26	-0.546365	-1.83737	0.00285194	0.0345655	MDFIC/CDK9/NELFA/POLR2A/POLR2K/POLR2G/GTF2F1/SUPT5H/POLR2C/POLR2E/NELFE/POLR2I/SUPT4H1/POLR2L/POLR2J
GOBP CHROMOSOME SEPARATION	90	0.44229	1.61771	0.00285753	0.0345703	CENPF/USP44/TOP2A/TEX11/CENPE/HFM1/DLGAP5/MSH4/TTK/BUB1/KNTC1/TRIP13/GEN1/CDC6/BUB1B/RMI1/SPDL1/ANAPC4/NDC80/CDC16/ATM/TPR/ESPL1/ZWINT/RB1/TOP2B/ANAPC1/FBXO5/SMARCAD1/CDK5RAP2/MEIOB/CCNB1/SLX4/EME1/MAD2L1/APC/ZW10/RECQL5/PTTG2/ANAPC7/FANCM/PCID2/CDC20/KLHL22/XRCC3/CDC23/MLH1/EME2
GOBP NEGATIVE REGULATION OF INNATE IMMUNE RESPONSE	60	-0.415253	-1.72915	0.00286502	0.0345982	DUSP10/MUL1/SERPING1/TNFAIP3/TRIM21/KIR2DL4/HLA-G/HLA-E/DCST1/LILRB1/GRN/MICA/HLA-A/HLA-B/LGALS9/ARRB2/NR1H2/NR1H3/PPARG/HAVCR2/RPS19/DRD2/SERPINB9/VSIG4
GOMF PROTEOGLYCAN BINDING	35	0.565653	1.75307	0.00291318	0.0351162	COL5A1/HPSE2/SLIT2/CFH/SEMA5A/TNC/PTPRF/PTN/FST/LPL/COL5A3/ITGA2
GOBP POSITIVE REGULATION OF CYTOKINE PRODUCTION INVOLVED IN IMMUNE RESPONSE	53	-0.428501	-1.71959	0.00298164	0.0358766	SASH3/KIR2DL4/HLA-G/HLA-E/B2M/NR4A3/FFAR2/F2RL1/LILRB1/HLA-A/IL18/LAPTM5/CLEC7A/WNT5A/NLRP3/IL6/RAET1G/TNFSF4/CD74/TICAM1/IL1B
GOCC INTRINSIC COMPONENT OF ORGANELLE MEMBRANE	377	-0.246349	-1.29881	0.00299236	0.0359407	SARAF/EMC8/SAMD8/FUNDC2/CLN3/EMC4/LAMP1/SLC25A3/MTX1/DGAT2/YIF1B/RAB5A/EMC10/BCAP31/LBR/STEAP2/SLC15A4/ECE1/AUP1/MUL1/FITM1/SYS1/RFNG/AMFR/TECR/SLC35A2/CSGALNACT2/TPST1/CALR/SYVN1/RAB4A/MGARP/PORCN/A4GALT/SYPL1/TIMM23/PEX16/MPC1/HLA-G/GRAMD1A/RCE1/EMC3/RAB35/PDIA3/ELOVL1/HLA-E/CHST2/HLA-DQB2/B2M/WFS1/LFNG/OXA1L/SPPL3/BNIP1/STX10/MREG/FURIN/TOMM20L/PIGBOS1/SLC37A3/VOPP1/OPRD1/FKBP8/MBOAT4/BFAR/HLA…
GOBP REGULATION OF DENDRITIC CELL ANTIGEN PROCESSING AND PRESENTATION	11	-0.716996	-1.86759	0.00304674	0.036528	FCGR2B/CCR7/SLC11A1/CCL19/CD68/CD74/CCL21/THBS1
GOBP NEUROINFLAMMATORY RESPONSE	36	-0.488269	-1.77069	0.00306164	0.0365854	MMP9/LDLR/NR1D1/GRN/TNF/IL18/CD200/CST7/SPHK1/TREM2/IL6/IL4/TNFRSF1B/MMP3/NUPR1/IL1B/CCL3
GOMF AMIDE BINDING	363	-0.243085	-1.27816	0.0030625	0.0365854	RAMP2/FCGR2B/GHSR/GRPR/GRIA4/GALR3/SSTR2/KDELR2/PPIH/CALR/ANG/NMUR2/ITM2A/AGER/ITM2C/PPIAL4E/SRP14/HLA-G/NFATC1/EDNRB/PTGES/EPHB2/KDELR1/LDLR/LRP1/HLA-E/PPIA/GPR1/FKBP2/FPR2/KPNA7/SSTR5/PSAP/CD1D/CACNA1A/APBB1/FURIN/TOMM20L/SRD5A1/HCRTR1/PFDN1/NPBWR2/OPRD1/PPP3R1/MTHFS/EBI3/HLA-A/HLA-B/VDAC2/MGST1/PFDN4/HCRTR2/GRIN2B/CLN8/GSTP1/SSTR3/RTN4R/GNMT/GRIA1/PTH1R/RELA/HLA-C/NPFFR2/PHB2/DBI/ITM2B/PRNP/CD…
GOBP GERM CELL DEVELOPMENT	227	0.361722	1.444	0.00310295	0.0370023	NME5/PDE3A/DEFB1/EREG/DAZL/BMPR1B/C14orf39/FSIP2/DZIP1/DPY19L2/CFAP69/BSPH1/PDILT/AMH/RIMBP3/CATSPER4/FIGLA/CFAP44/PYGO1/CHD5/IQCF1/SPEF2/PTN/NPR2/MSH2/TTC26/JAM3/ANGPT2/ADAD1/CCDC136/GPR149/HOOK1/PAQR8/RIMBP3C/BRIP1/CATSPER2/PLD6/SPO11/TRIP13/FAM9C/EFCAB9/ELSPBP1/HORMAD1/STRBP/BBS2/JAM2/SOHLH2/BRCA2/ATM/LGR5/SIX5/ROPN1B/DHH/PLA2G3/CCR6/WEE2/TTC12/IQCG/KLHL10/FBXO5/SLC26A8/FANCC/TSSK4/MOV10L1/TUB…
GOBP LOCOMOTORY BEHAVIOR	155	0.391162	1.52011	0.00313537	0.0373221	NOVA1/OTOG/GPR37/DAB1/GAD1/CALB1/MCOLN3/PREX2/KLHL1/KALRN/PENK/TNR/NEGR1/EN1/SLC4A10/HOXD9/NTF4/ADAM22/GRM1/OPRK1/DPP4/IDO1/HOXB8/SLITRK6/DBH/VPS13A/SLC18A2/NPY1R/ABCA2/GRIN2D/BSX/KCND2/LRRK2/CHRNA3/CXCL12/HTR2C/GLRA1/NKX2-1/TAL1/GLRB/GPR52/DMBX1
GOBP FOREBRAIN GENERATION OF NEURONS	54	0.500122	1.68848	0.00317377	0.0377119	SLIT2/SEMA3A/ERBB4/DLX1/ROBO2/ARX/HES1/ROBO1/SLC4A10/DCT/FGFR2/PROX1/DLX5/SATB2/SOX1/WNT3A
GOBP CELL COMMUNICATION BY ELECTRICAL COUPLING INVOLVED IN CARDIAC CONDUCTION	24	0.612897	1.72398	0.00319083	0.0378471	GJA5/PKP2/RYR2/CAV1/ATP1A3/TRDN/CAMK2D/SLC8A1
GOMF TASTE RECEPTOR ACTIVITY	23	0.638305	1.77923	0.00320499	0.0379475	TAS2R8/TAS2R10/TAS2R50/TAS2R31/TAS2R14/TAS2R20/TAS2R46/TAS2R13/TAS2R3/TAS2R5/TAS2R4/TAS2R40/TAS2R7
GOBP POSITIVE REGULATION OF CARDIAC MUSCLE CELL PROLIFERATION	22	0.631659	1.74905	0.00323109	0.0381888	HEY2/YAP1/ERBB4/FGF2/BMPR1A/FGFR2/BMP10
GOCC ESCRT I COMPLEX	10	-0.714843	-1.82103	0.00330065	0.0389418	MVB12B/TSG101/MVB12A/VPS28/VPS37B/UBAP1/VPS37D
GOMF SOLUTE SODIUM SYMPORTER ACTIVITY	72	0.471216	1.6621	0.00333084	0.0392286	SLC34A1/SLC17A7/SLC6A11/SLC13A3/SLC34A2/SLC10A2/SLC13A1/SLC4A4/SLC4A10/SLC6A5/SLC10A4/SLC13A4/SLC5A4/SLC5A9/SLC6A2/SLC1A1/SLC4A9/SLC17A3/SLC6A9/SLC28A3/SLC12A1/SLC12A3/SLC10A6/SLC18A2/SLC17A1
GOBP REGULATION OF HEART RATE BY CARDIAC CONDUCTION	38	0.53477	1.68881	0.00333719	0.0392341	DSG2/PKP2/CTNNA3/ISL1/CACNB2/SCN2B/ANK2/HCN4/CAV1/CAMK2D/KCNE4/KCNH2
GOBP HYDROGEN PEROXIDE BIOSYNTHETIC PROCESS	16	-0.640953	-1.84787	0.00336745	0.0395158	CYBA/SOD2/MT-CO2/CYP1A1/CYP1A2
GOBP PROTEIN LOCALIZATION TO CHROMOSOME	80	0.45918	1.65431	0.00337301	0.0395158	ESR1/MCM8/TERT/TTK/ESCO2/MSH2/MTBP/SPO11/CDK1/POT1/RPA1/BUB1B/SPDL1/NDC80/ZWILCH/BRCA2/ATM/XRCC4/CENPQ/RB1/ATRX/ATR/CDCA5/ZW10/CENPA/CCT5/GNL3/DKC1/EZH2/SMC5/CHAMP1/GNL3L/XRCC5/AURKB
GOMF CO RECEPTOR BINDING	13	0.713503	1.75726	0.00338495	0.0395861	NEO1/BMP2/DKKL1/DKK2/TFR2/WNT3A/LRRK2/HFE/DKK4/BMP4
GOBP POSITIVE REGULATION OF NEUTROPHIL MIGRATION	28	-0.532509	-1.81103	0.00340426	0.0397422	CCR7/RAC1/ADAM8/EDN1/CCL19/CD74/MDK/CCL21/CXCL8/C5AR1/CD99
GOBP POSITIVE REGULATION OF LYMPHOCYTE MIGRATION	35	-0.481316	-1.72664	0.00343377	0.0400167	CCL5/PYCARD/RHOA/CXCL14/WNT5A/ADAM8/CCL21/CCL4/S100A7/CCL3/CCL7
GOBP POSITIVE REGULATION OF INTERFERON GAMMA PRODUCTION	64	-0.395088	-1.654	0.00348554	0.040549	PDE4B/PYCARD/TLR8/ZP3/EBI3/HLA-A/LGALS9/TNF/IL18/RIPK2/SLC11A1/CLEC7A/WNT5A/HAVCR2/TNFSF4/BCL3/HLA-DPA1/HLA-DPB1/IL27/IL1B/CD14
GOBP EXTRINSIC APOPTOTIC SIGNALING PATHWAY VIA DEATH DOMAIN RECEPTORS	81	-0.361712	-1.56721	0.00350543	0.0407094	PARK7/BLOC1S2/PEA15/FGG/STX4/TNFRSF10A/ARHGEF2/FADD/CASP8/TNFAIP3/BAG3/ITPRIP/TNFRSF10B/CRADD/BAD/RFFL/SCRT2/TNFRSF1A/PMAIP1/ZSWIM2/DEDD/BAX/TNF/TMBIM1/HGF/BID/SFRP2/FGA/ATF3/ICAM1/GABARAP/DEDD2/LGALS3/THBS1/GPX1/HMOX1
GOBP LYMPHOCYTE APOPTOTIC PROCESS	69	-0.388368	-1.65773	0.00353123	0.0408688	ADA/BCL10/FADD/PDCD1/ORMDL3/LMBR1L/CLC/HIF1A/IRS2/ST3GAL1/CCL5/TSC22D3/BAX/RPS6/LGALS9/LGALS14/PTCRA/LYN/TRAF3IP2/BCL2L11/TNFRSF21/PRELID1/BAK1/WNT5A/ARG2/ADAM8/IL10/CD74/EFNA1/LGALS3/BCL6
GOBP SA NODE CELL TO ATRIAL CARDIAC MUSCLE CELL COMMUNICATION	11	0.743529	1.75724	0.00353142	0.0408688	GJA5/RYR2/ANK2/HCN4
GOBP VIRAL BUDDING VIA HOST ESCRT COMPLEX	21	-0.577671	-1.81076	0.00358775	0.0414488	CHMP1A/CHMP3/VPS4A/CHMP1B/SNF8/CHMP6/TSG101/MVB12A/VPS28/VPS37B/CHMP2A/CHMP4B/VPS37D
GOBP SISTER CHROMATID SEGREGATION	181	0.383199	1.50167	0.00359948	0.0415124	CENPF/USP44/TOP2A/CENPE/KIF4A/DLGAP5/SMC2/TTK/NUF2/TTN/NEK2/ESCO2/BUB1/KNTC1/CENPK/NCAPG/KIF23/KIF18B/TRIP13/RMI2/GEN1/KIF14/KIF4B/SMC1B/CDC6/PIBF1/SMC1A/BUB1B/SPDL1/HORMAD1/SMC4/KIF18A/ANAPC4/NDC80/NCAPG2/CDC16/ATM/RACGAP1/TPR/ESPL1/ZWINT/NUSAP1/DSCC1/NCAPD2/RB1/TOP2B/ANAPC1/FBXO5/CHMP4C/CDK5RAP2/NCAPD3/ATRX/CCNB1/MAP10/CDCA5/KIF2C/NCAPH/MAD2L1/DSN1/APC/KNSTRN/ZW10/STAG3/CDCA8/PTTG2/ANAPC7/ESCO1…
GOMF CYTOKINE RECEPTOR ACTIVITY	97	-0.343459	-1.53597	0.00360755	0.0415261	CRLF2/IFNAR2/IL1RAPL2/CCR7/EBI3/IL20RB/IL1RL1/F3/GFRA4/IL3RA/IL10RA/CD44/CCR1/IL15RA/CXCR4/GPR35/IL31RA/CNTFR/ACKR3/CD74/IL1R2/CCRL2/IFNGR2/GFRAL/IL1RL2/IL5RA
GOMF EXTRACELLULAR MATRIX STRUCTURAL CONSTITUENT CONFERRING COMPRESSION RESISTANCE	21	0.630224	1.72345	0.00361652	0.0415261	ENAM/STATH/LUM/OGN/ASPN/DCN/FMOD/BGN/PRELP
GOMF POTASSIUM ION ANTIPORTER ACTIVITY	16	0.687546	1.75828	0.00361936	0.0415261	SLC9A2/SLC9A9/SLC9C2/SLC24A5/SLC9A4/SLC9C1
GOCC U12 TYPE SPLICEOSOMAL COMPLEX	28	-0.529644	-1.80129	0.00365411	0.0418527	SNRPF/SNRPE/SNRPG/YBX1/ZMAT5/LSM7/SF3B6/SNRPD2/SF3B4/PHF5A/SNRPB/SF3B5/RBMXL3
GOBP DENDRITE MORPHOGENESIS	135	0.405726	1.55359	0.00370351	0.0422905	TRPC6/SLITRK5/DNM3/PPP1R9A/CTNND2/SEMA3A/MAP2/PREX2/IL1RAPL1/PTPRD/HECW1/RELN/KALRN/KNDC1/CAPRIN2/TIAM1/ARHGAP44/RBFOX2/EPHB3/DCDC2/PTN/CELSR2/DCLK1/TNIK/SHANK2
GOBP NEGATIVE REGULATION OF EPITHELIAL TO MESENCHYMAL TRANSITION	34	-0.49393	-1.76775	0.00370502	0.0422905	MAD2L2/STRAP/TBX5/SPRY1/SDHAF2/SPRED2/NOG/SFRP2/ADIPOR1/SPRY2/FOXA1/DACT3/EFNA1/TGFB2
GOBP HEART PROCESS	272	0.350991	1.4191	0.00375861	0.0428289	DSG2/GJA5/ACE2/CACNG4/PKP2/SEMA3A/SGCD/TNNI3/RYR2/RYR3/MYH6/HEY2/KCNK1/YAP1/ABCC9/NPR1/CHRM2/GATA4/CTNNA3/ISL1/TRPC1/CACNB2/CXADR/CORIN/SPX/TPM1/SCN2B/NOS1AP/ANK2/KCNIP1/CACNA1S/HCN4/CAV3/KCNIP4/KCNJ8/FGF13/TTN/CAV1/RAMP3/RNF207/NPR2/ADRA1A/ATP1A3/BMP10/ATP2B4/TRDN/SLC1A1/AVPR1A/CAMK2D/KCNE4/TNNT2/TNNI3K/IL2/KCNH2/FOXN4/PPP1R13L/CHGA/KCNIP2
GOMF BILE ACID TRANSMEMBRANE TRANSPORTER ACTIVITY	18	0.6493	1.71944	0.00376956	0.0428804	SLCO1C1/SLCO1A2/ABCB11/SLC10A2/SLCO2B1/SLCO1B3/CEACAM1/SLC10A4
GOBP REGULATION OF CELL COMMUNICATION BY ELECTRICAL COUPLING	14	0.703658	1.74605	0.00380069	0.0431608	GJA5/CAV1/TRDN/CAMK2D/SLC8A1/ANK3/CASQ2
GOBP ANTIGEN PROCESSING AND PRESENTATION OF PEPTIDE ANTIGEN VIA MHC CLASS I	98	-0.337492	-1.51758	0.00383342	0.0434585	SEC24B/IKBKG/NCF4/FCGR1A/PSMD13/TAPBP/FCGR1B/TAP1/PSMC3/TAPBPL/PSMB5/PSMB8/NCF2/SEC13/ACE/PSMD9/VAMP3/PSMA6/PSME2/BCAP31/PSMB2/PSMA1/PSMC4/VAMP8/PSMA2/PSMB10/CALR/HLA-G/PSMA7/PSMB7/PSMD12/PDIA3/HLA-E/SEC24A/B2M/PSMB1/CLEC4A/PSMD8/PSMD7/PSME1/PSMB6/PSMF1/PSMB3/PSMB4/HLA-A/HLA-B/HLA-C/NCF1/CYBA/FCER1G/IFI30/ITGB5
GOBP VESICLE ORGANIZATION	323	-0.240974	-1.24066	0.00384715	0.0435401	TGFBRAP1/STX4/CHMP6/VAPA/CUL3/CLN3/TFG/ASIP/CNIH2/TSG101/AP2M1/GOLGA2/VPS18/RFX2/MVB12A/VTI1A/SNX3/TMED10/IST1/VAMP8/TRAPPC4/RAB1A/DLG4/CALR/TXNDC8/RAB7A/ABCA1/BLOC1S3/BLOC1S4/CHP1/PEF1/TRAPPC6A/SEC24A/LAMTOR1/HGS/RAB1B/RAB8B/TRAPPC2L/SHROOM2/STX5/SRGN/NAPA/PPP6C/STX10/VPS28/TRAPPC1/RAB7B/RAB13/VPS37B/CSNK1D/TMEM127/CD34/VAMP2/BLOC1S1/INSIG1/RAB22A/ANXA8L1/RAB32/CHMP2A/GRIA1/SERPINA1/STX12/CTSZ/A…
GOBP PROTON TRANSMEMBRANE TRANSPORT	132	-0.309945	-1.4512	0.00393382	0.0444455	SLC15A1/ATP6V1G1/COX6C/ATP6V0D1/COX7A2/NDUFA4/COX17/PHB2/MT-ND5/COX7A2L/COX7C/TMSB4X/ATP6V0B/OTOP3/COX7B/SLC17A5/COX6A1/COX6B1/COX5A/COX8A/MT-CO1/COX4I1/SLC9A3R1/ATP2A1/MT-CYB/ATP6V0A4/MT-ND4/ATP6V0C/MT-ATP6/ATP6V1F/MT-CO2/MT-CO3/SLC36A3/MT-ATP8/C15orf48
GOBP IMMUNOLOGICAL SYNAPSE FORMATION	13	-0.668436	-1.80227	0.00396356	0.0446289	PRF1/CD6/MSN/NCK2/CCR7/CCL19/HAVCR2/CCL21/LGALS3
GOBP MONOCYTE DIFFERENTIATION	34	-0.487923	-1.74625	0.00396731	0.0446289	ZBTB46/CSF1R/DCSTAMP/PDE1B/INPP5D/ZFP36L1/JUN/CSF2/IRF7/CSF1/MT1G/VEGFA/PPARG/IL31RA/HLA-DRB1/CD74
GOBP HEMATOPOIETIC STEM CELL HOMEOSTASIS	12	0.720112	1.74585	0.00397013	0.0446289	MYCT1/EMCN/GPRASP2
GOBP REGULATION OF PEPTIDE SECRETION	289	-0.25446	-1.33704	0.00398167	0.0446832	LRP5L/BAD/LRP1/ACVR1C/IRS2/PPIA/NR1D1/SREBF1/ERP29/ADRA2C/RPH3AL/CCL5/FFAR2/F2RL1/MIDN/RAB8B/SSTR5/CACNA1A/APBB1/SLC25A5/TGFB1/IL1A/CFTR/DRD3/PLA2G1B/KCNC2/MPC2/TCF7L2/RAC1/TNF/HNF4A/CD200/ARF6/NR1H2/EZR/RBP4/NR1H3/SCT/NR0B2/PIM3/ADORA2A/PPARD/ARF1/RHBDF1/ADAM8/BAIAP3/FGA/KCNB1/SLC2A2/TREM2/CARTPT/IL6/SLC25A6/NEUROD1/BMP6/VSNL1/HCAR2/HLA-DRB1/CD74/ENHO/S100A8/DRD2/TGFB2/STX1A/GRP/GLP1R/NKX6-1/IL1…
GOBP T CELL ACTIVATION VIA T CELL RECEPTOR CONTACT WITH ANTIGEN BOUND TO MHC MOLECULE ON ANTIGEN PRESENTING CELL	10	-0.703439	-1.79198	0.00410799	0.0460233	LILRB1/LGALS9/HLA-DMB/HAVCR2/ICAM1/LGALS3
GOBP CEREBRAL CORTEX CELL MIGRATION	37	0.537028	1.68592	0.00412345	0.046119	SLIT2/DAB1/RELN/ARX/ROBO1/CCDC141/FGF13/POU3F3/P2RY12/EFHC1/NKX2-1/DIXDC1/HTR6/DAB2IP/CDK5R2
GOBP CELLULAR RESPONSE TO TOXIC SUBSTANCE	108	-0.333672	-1.5273	0.00413165	0.0461333	LPO/GSTK1/PTGES/NFE2L2/HBM/MGST3/NQO1/SESN2/PRDX4/PRDX6/SRXN1/OPRD1/TXNDC2/KCNC2/MGST1/GSTP1/GPX7/MPO/TXN/GPX5/GPX6/GSTO1/APOM/ALOX5AP/SOD2/HBA1/GPX3/HBZ/GPX4/HBA2/CYGB/HBB/TPO/GPX1/S100A9
GOBP REGULATION OF LEUKOCYTE APOPTOTIC PROCESS	77	-0.36042	-1.56084	0.00416937	0.0464767	CD274/PIK3CD/ADA/BCL10/FADD/PDCD1/GHSR/ORMDL3/HIF1A/IRS2/ST3GAL1/CCL5/LILRB1/CCR7/TSC22D3/IRF7/BAX/LGALS9/LGALS14/PTCRA/LYN/PRELID1/WNT5A/ARG2/ADAM8/IL10/CCL19/HCAR2/CD74/EFNA1/CCL21/LGALS3/BCL6
GOBP SPINAL CORD DEVELOPMENT	98	0.429492	1.5886	0.00421157	0.0468687	DAB1/FOXB1/RELN/DYNC2H1/ISL1/ACTL6B/NEFL/INTU/LHX4/DAAM2/GDF7/VIT/PTN/PROX1/ACTL6A/PAX6/ADARB1/SOX1/DCC/HOXB8/FOXN4/PTCH1/WNT3A/GLI2/MDGA1/PKD2/HOXC10/IFT172/SOX11/TAL1/GDF11
GOBP REGULATION OF ORGANIC ACID TRANSPORT	56	-0.405284	-1.67514	0.00424927	0.0472094	PTGES/IRS2/RGS4/FIS1/P2RX4/HRH3/ADORA2A/SLC43A2/AVPR1B/EDN1/THBS1/IL1B/OXT/SLC38A3/CCK/TRH/AVP
GOBP NEGATIVE REGULATION OF T CELL PROLIFERATION	62	-0.391503	-1.64253	0.00427468	0.0474127	CBLB/CD274/LILRB4/VTCN1/PTPN6/IHH/CD80/HLA-G/CLEC4G/ZBTB7B/LILRB1/CD86/LGALS9/IL20RB/TNFRSF21/LRRC32/PRNP/ARG2/IL10/HAVCR2/HLA-DRB1/SDC4/CEBPB/LGALS7B/VSIG4
GOBP NEGATIVE REGULATION OF ALPHA BETA T CELL DIFFERENTIATION	26	-0.535944	-1.80233	0.00429154	0.0475207	IHH/IL4R/ZC3H12A/TNFSF18/ZBTB7B/RUNX1/IL4/TNFSF4/SOCS1/BCL6/HLX
GOBP NUCLEAR TRANSCRIBED MRNA CATABOLIC PROCESS DEADENYLATION DEPENDENT DECAY	70	-0.378867	-1.6322	0.00432575	0.04782	EXOSC5/CNOT3/PABPC1/SAMD4B/LSM6/RC3H2/CNOT6L/EXOSC1/LSM1/CNOT4/CNOT2/CNOT8/POLR2G/SAMD4A/ZFP36L1/LSM5/LSM3/PATL1/AGO2/TNKS1BP1/ZFP36L2/DCP1A/LSM2/LSM7/TOB1/ZFP36/PNLDC1/NANOS3
GOBP REGULATION OF INTRINSIC APOPTOTIC SIGNALING PATHWAY BY P53 CLASS MEDIATOR	25	-0.544931	-1.83493	0.00435073	0.0480165	UBB/RPL11/CD44/ZNF385A/RPS7/MIF/RPL26/CD74
GOBP REGULATION OF G PROTEIN COUPLED RECEPTOR SIGNALING PATHWAY	137	-0.308795	-1.43166	0.00437723	0.0482291	RGS2/FGF8/SAG/MGRN1/KLK5/PDE4B/CCL5/GSK3A/PDE6G/RGS10/DRD3/RGS4/ZDHHC7/CNGB1/GRK5/GRK7/GNAI2/APLP1/ARRB2/GUCA1A/DYNLT1/EDN1/PDE6H/RGS9/APELA/GNG4/DRD2/CXCL8/GRP/GRK1/CNGA1/ADCYAP1/GNAT1/APLN/ADM/CAMK2A/RAMP1
GOBP NEGATIVE REGULATION OF EXTRINSIC APOPTOTIC SIGNALING PATHWAY	100	-0.338255	-1.51455	0.00441103	0.0484543	CASP8/TNFAIP3/SIAH2/ITPRIP/TNFRSF10B/CSF2/RFFL/SCRT2/SH3RF1/IL1A/TCF7L2/TNF/TMBIM1/EYA2/GSTP1/RELA/HGF/SFRP2/HSPA1B/FGA/MAPK7/IL4/ICAM1/AR/LGALS3/SRC/IL19/THBS1/GPX1/GFRAL/HSPA1A/IL1B/HMOX1
GOBP REGULATION OF STRIATED MUSCLE CONTRACTION	84	0.447133	1.61424	0.00441221	0.0484543	DSG2/GJA5/ACE2/PKP2/TNNI3/RYR2/GATA4/CTNNA3/ANK2/HCN4/CAV3/FGF13/CAV1/RNF207/ADRA1A/BMP10/CAMK2D/TNNI3K
GOMF LIPID TRANSPORTER ACTIVITY	154	0.39082	1.51632	0.00444588	0.0487384	SLCO1C1/SLC27A6/SLC17A7/PLSCR5/ABCA13/SLCO1A2/ABCB11/SLC10A2/ABCA9/SLCO2B1/CD36/SLCO1B3/CEACAM1/SLC10A4/OSBPL6/ABCA3/ABCA5/TTPA/ANO7/PLSCR4/SLC22A9/TMEM30B/ARV1/SLC1A1/ATP10D/OSBPL10/ABCA12/ABCD2/APOB/ABCA10/SLC10A6/ABCA2/ATP8B1/OSBPL3/SLC17A6/APOC4/ATP11C/ATP8B3/SLC27A4/PLEKHA8/ABCA7/SLC1A5/SLC10A5/AKR1C4/ATP8A1/ATP8B4/ANO9/PLSCR2/ABCA6
GOBP AXONEME ASSEMBLY	63	0.47601	1.64991	0.0044527	0.0487384	FSIP2/SPAG17/CFAP69/LRRC49/ARMC4/CCDC39/CFAP44/SPEF2/TTC26/DNAAF3/DAW1/FOXJ1/DNAH7/SPAG1/GAS8/CCDC114/BBS2/SPEF1/CFAP74/PLA2G3/DNAH8/TTC12/IQCG/LRGUK/DNAAF5/RSPH1/CFAP46/CCDC40/RSPH6A/LRRC6/DNAL1
GOBP REGULATION OF SYNCYTIUM FORMATION BY PLASMA MEMBRANE FUSION	24	-0.54279	-1.79889	0.00447829	0.0489382	CAPN2/MYOD1/IL4R/CD53/EHD1/FLOT1/SCGB3A1/GDF15/TREM2/IL4/GCM1/TYROBP
GOBP NATURAL KILLER CELL CHEMOTAXIS	11	-0.70576	-1.83832	0.00450915	0.0491947	CCL5/CXCL14/CCL2/CCL4/CCL3/CCL7
GOBP SYNAPTIC TRANSMISSION GABAERGIC	42	0.523204	1.69067	0.00453643	0.049324	GABRE/GABRA2/GABRA1/GABRB2/GABRG2/OXTR/SYN3/CA7/ADRA1A/STXBP1/GABRA4/CNR2/HTR1B/HAP1
GOCC PROTON TRANSPORTING TWO SECTOR ATPASE COMPLEX PROTON TRANSPORTING DOMAIN	12	-0.699643	-1.88189	0.00454319	0.049324	ATP6V0E1/TCIRG1/ATP6V0D1/ATP6V0B/ATP6V0A4/ATP6V0C/MT-ATP6/MT-ATP8
GOCC MITOCHONDRIAL RESPIRATORY CHAIN COMPLEX IV	12	-0.698563	-1.87899	0.00454319	0.049324	UQCRFS1/NDUFA4/COX7C/COX6A1/COX5A/MT-CO1/COX4I1/C15orf48
GOBP POTASSIUM ION TRANSPORT	222	0.361461	1.44219	0.00455652	0.0493882	DPP10/GJA5/KCNQ3/HTR2A/KCNK1/KCNT2/ABCC9/SLC9A2/SLC9A9/KCNV2/SLC9C2/HCN1/VIP/AKAP6/KCNJ16/NOS1AP/ANK2/KCNMB2/KCNK2/KCNG1/SLC24A5/KCNH1/SLC9A4/KCNIP1/SLC9C1/WNK3/HCN4/CAV3/KCNIP4/KCNJ8/LRRC38/CAV1/RNF207/KCNS2/ATP1A3/KCNK9/KCNJ1/KCNN1/KCNB2/KCNE4/AMIGO1/KCNF1/KCNH2/P2RY12/SLC24A4/SLC12A1/SLC12A3/KCNA2/KCNIP2/KCND2/NETO1/ANK3/KCNG4/KCNJ9/PKD2/CASQ2/KEL/NEDD4/ATP4B/HCN3/KCNE1/KCNJ15/KCNK5/KCNQ4/SLC1…
GOBP NEGATIVE REGULATION OF INTRACELLULAR ESTROGEN RECEPTOR SIGNALING PATHWAY	13	0.705105	1.73658	0.00457962	0.0494452	BRCA1/ISL1/ZNF366/CYP7B1/TP63
GOCC CILIARY BASAL BODY	137	0.406455	1.55947	0.0045827	0.0494452	DZIP1/CENPF/INTU/LCA5/DZIP1L/IFT80/TBATA/FAM161A/MLF1/RPGRIP1L/CEP78/TTC26/DAAM1/TTC8/IFT81/BBS5/ARMC9/KIAA0586/PKHD1/CDKL5/GAS8/CEP19/BBS2/BBS7/MKS1/CCDC113/WDR35/PKD2/AGBL2/IFT172/TTLL11/CCDC170/WDR11/IFT88/USH1G/AGBL4/CFAP70/BBS4/EFHC2/CCDC178/IFT140/OFD1/C5orf49/PTK2/JADE1/GLE1/SPATA7/CEP250/PCM1/IQCD/RPGR/TTC30A/POC1A/RTTN/CDC45/CEP41/TTLL6/TTLL9/ARHGAP35/CCDC66/CCDC88A/CCDC65/ODF2L/BBS1/KIF…
GOBP RESPONSE TO CORTICOSTEROID	148	-0.295752	-1.40988	0.00458403	0.0494452	SSTR5/FOSL1/AQP1/PTAFR/SRD5A1/DDIT4/ZFP36L2/UBE2L3/TNF/GSTP1/FOS/SSTR3/DUSP1/BCL2L11/KLF9/SMYD3/SCNN1G/SGK1/EDN1/FOXO1/IL10/SERPINF1/AGXT/IL6/BMP6/CDKN1A/ICAM1/SRC/ZFP36/ADCYAP1/MT-ND3/OXT/BGLAP/IL1RN/ADM/SPARC/TRH
GOMF INHIBITORY EXTRACELLULAR LIGAND GATED ION CHANNEL ACTIVITY	14	0.698556	1.73339	0.00460082	0.0494992	GABRE/GABRA2/GABRA1/GABRB2/GABRG2/GLRA2/GABRA4
GOCC INTRINSIC COMPONENT OF SYNAPTIC MEMBRANE	135	0.401118	1.53595	0.00460389	0.0494992	GRID2/CDH2/LRFN2/CNTN1/CACNG4/HTR2A/CDH10/SLC6A11/GABRB2/PTPRD/ERBB4/FLRT3/LRRTM1/NTNG1/LRFN3/SCN2A/PCDH8/RGS7BP/SLC6A5/ADAM22/P2RX6/ADRA1A/GABRA4/ATP2B4/SLITRK1/GPC4/DCC/P2RY1/SLC6A9/GRM3/HTR1B/GPHN/KCND2/NETO1/SLC8A1/CNTN5
GOBP SODIUM ION IMPORT ACROSS PLASMA MEMBRANE	19	0.652701	1.74666	0.00461574	0.0495467	SLC34A1/SLC9A2/SLC9A9/SLC9C2/SLC9A4/SLC9C1/HCN4
GOBP REGULATION OF LEUKOCYTE MEDIATED IMMUNITY	197	-0.279722	-1.36598	0.00463427	0.0496652	CD300A/FCGR2B/SUPT6H/IL4R/TRPM4/VAMP8/SASH3/WAS/KIR2DL4/CLC/MAD2L2/AGER/HLA-G/CLEC4G/PRAM1/HLA-E/B2M/FCER2/F2RL1/LILRB1/CD1D/TGFB1/CLCF1/PTAFR/MICA/ZP3/HLA-A/HLA-B/LGALS9/TNF/LYN/IL18/IL20RB/FOXF1/ARRB2/STXBP2/CLEC7A/NLRP3/CD1B/HLA-DRA/IL10/IL6/CD1C/IL4/RAET1G/HAVCR2/TNFSF4/HLA-DRB1/TNFRSF1B/ICAM1/TICAM1/GAB2/BCL6/SERPINB9/IL1B/IFNB1/TYROBP/HMOX1
GOMF PROTON TRANSMEMBRANE TRANSPORTER ACTIVITY	105	-0.341725	-1.54907	0.00464167	0.0496652	SLC15A1/ATP6V1G1/COX6C/ATP6V0D1/COX7A2/NDUFA4/SLC11A1/COX7A2L/COX5B/COX7C/ATP6V0B/OTOP3/COX7B/SLC17A5/COX6A1/COX6B1/COX5A/COX8A/MT-CO1/COX4I1/ATP2A1/ATP6V0A4/ATP6V0C/MT-ATP6/ATP6V1F/MT-CO2/MT-CO3/SLC36A3/MT-ATP8/C15orf48
GOBP SEQUESTERING OF METAL ION	14	-0.642337	-1.78397	0.0046587	0.0497497	LCN2/S100A8/S100A9/FTL/S100A7/FTH1
GOBP ER NUCLEUS SIGNALING PATHWAY	50	-0.427763	-1.68942	0.0046645	0.0497497	AMFR/CALR/PTPN1/NFE2L2/SREBF1/ZBTB7B/HERPUD1/WFS1/NCK2/INSIG1/BCL2L11/PPP1R15A/DDIT3/ATF4/ATF3/CXCL8/CCL2
GOCC CELL CELL JUNCTION	462	0.31864	1.32318	0.00467604	0.0497931	DSC3/DSG2/TRPC6/CDH2/GJA5/SHROOM3/CLDN16/PKP2/CTNND2/TEK/CDC42BPA/SHROOM4/GJB4/CDH10/GJB3/CCDC85A/CDH6/CNTNAP2/CDH11/HMCN1/OPALIN/CLDN18/PCDH9/FLRT3/ABCB11/CLDN3/FLRT1/CTNNA3/TMEM47/STXBP6/AKAP6/SCN2A/CXADR/ITGB3/AMOTL2/TRPC4/TIAM1/ANK2/GJB5/CADM3/OXTR/WNK3/CAV3/NFASC/CEACAM1/NPHP1/RPGRIP1L/TJP1/FGF13/PTPRK/KIRREL3/IGSF21/PARD3B/MPDZ/EPB41L5/VANGL2/JAM3/NHS/DPP4/TJP2/DSG4/LIMS2/MAGI3/MIP/KRIT1/CG…
GOBP NEGATIVE REGULATION OF CELL KILLING	24	-0.541613	-1.79499	0.00470648	0.0499577	FCGR2B/KIR2DL4/HLA-G/HLA-E/LILRB1/MICA/HLA-A/HLA-B/LGALS9/ARRB2/IL4/HAVCR2/SERPINB9
GOBP POSITIVE REGULATION OF INTERLEUKIN 4 PRODUCTION	24	-0.541031	-1.79307	0.00470648	0.0499577	SASH3/HLA-E/CD86/ZP3/LGALS9/IL20RB/NLRP3/RARA/FCER1G/HAVCR2/TNFSF4/CEBPB
GOMF METAL ION PROTON ANTIPORTER ACTIVITY	14	0.69591	1.72682	0.00471513	0.0499698	SLC9A2/SLC9A9/SLC9C2/SLC9A4/SLC9C1
GOCC U2 SNRNP	20	-0.581383	-1.8026	0.00474709	0.0502288	SNRPD3/SF3B2/SNRPA1/SF3A1/RBMX2/SNRPB2/SNRPE/SNRPG/SNRPN/SF3B6/SNRPD2/PHF5A/SNRPB/SF3B5/SF3A2
GOBP MYELOID LEUKOCYTE CYTOKINE PRODUCTION	26	-0.532498	-1.79074	0.00477171	0.0504092	HLA-G/NR4A3/LILRB1/TGFB1/LAPTM5/WNT5A/CD74/TICAM1/BCL6/TGFB2/HMOX1
GOBP I KAPPAB KINASE NF KAPPAB SIGNALING	272	-0.25235	-1.30223	0.00482323	0.0508729	UBE2V1/SNIP1/GJA1/JMJD8/BRD4/RORA/VAPA/BCL10/TFG/DDRGK1/FADD/TRAF3/TAB2/RIOK3/BIRC2/MUL1/TRAF4/MYD88/CASP8/TNFAIP3/OTUD7A/TRIM21/MAP3K14/TNFRSF10B/TNIP2/SIRPA/MAP3K3/TMEM9B/NKIRAS2/IFIT5/ZC3H12A/LTBR/NR1D1/TRIM13/F2RL1/SECTM1/PYCARD/TNFRSF1A/TANK/NLRP6/PRDX4/TLR8/RHOA/CCR7/LTF/UBB/LGALS9/TNF/LAMTOR5/GSTP1/EEF1D/TRAF3IP2/RELA/UBC/RIPK2/PIM2/S100B/LITAF/RELB/ECM1/WNT5A/S100A4/SQSTM1/C18orf32/RPS27A…
GOBP REGULATION OF T CELL MEDIATED IMMUNITY	74	-0.367276	-1.58635	0.00487503	0.051338	IL23A/CD1E/IL1R1/FADD/FCGR2B/TRPM4/SASH3/WAS/CLC/AGER/HLA-G/CLEC4G/HLA-E/B2M/LILRB1/CD1D/ZP3/HLA-A/HLA-B/IL18/IL20RB/NLRP3/CD1B/HLA-DRA/IL6/CD1C/TNFSF4/HLA-DRB1/TNFRSF1B/IL1B/IFNB1
GOCC INTRINSIC COMPONENT OF POSTSYNAPTIC MEMBRANE	102	0.414894	1.5463	0.00490063	0.0515262	GRID2/CDH2/LRFN2/CNTN1/CACNG4/HTR2A/CDH10/SLC6A11/GABRB2/ERBB4/FLRT3/LRRTM1/LRFN3/PCDH8/RGS7BP/ADAM22/P2RX6/ADRA1A/GABRA4/SLITRK1/DCC/SLC6A9/GRM3/KCND2/NETO1/SLC8A1
GOBP MODULATION BY SYMBIONT OF HOST PROCESS	37	-0.459347	-1.6844	0.00494789	0.0519412	CASP8/HIPK2/HYAL2/RRAGA/BAD/KPNA7/ULK1/DEFA1B/BCL2L11/PHB2/TNIP1/SERPINB9/DEFA1
GOMF SYMPORTER ACTIVITY	142	0.394718	1.51628	0.00499374	0.05234	SLC6A14/SLC34A1/SLC17A7/SLC6A11/SLC13A3/SLC34A2/SLC16A9/SLC10A2/SLC15A2/SLC16A2/SLC13A1/SLC4A4/SLC4A10/SLC24A5/SLC6A5/SLC6A19/SLC2A10/SLC10A4/SLC13A4/SLC39A14/SLC5A4/SLC5A9/SLC6A2/SLC1A1/SLC4A9/SLC16A12/SLC17A3/SLC24A4/SLC6A9/SLC28A3/MFSD3/SLC12A1/SLC12A3/SLC38A4/SLC10A6/SLC18A2/SLC17A1/SLC17A6/SLC15A5/SLC2A13/SLC16A7/SLC6A16/SLC22A3/SLC16A8/SLC16A4/SLC1A5/SLC12A8/SLC10A5/SLC16A13/SLC34A3/SLC4A7
GOCC ENDOPEPTIDASE COMPLEX	67	-0.391632	-1.68075	0.00501434	0.0523935	HTRA2/ZFAND2B/PSMC3/PSMB5/PSMB8/PSMD9/TXNL1/PSMA6/PSME2/PSMB2/PSMA1/PSMC4/PSMA2/PSMB10/PSMA7/PSMB7/PSMD12/PSMB1/PSMD8/PSMD7/RAD23A/PSME1/PSMB6/PSMF1/PSMB3/PSMB4/PIGT/HSPB1/ADRM1
GOBP BIOLOGICAL PROCESS INVOLVED IN INTERACTION WITH HOST	213	-0.268747	-1.32924	0.00501763	0.0523935	CBLL1/TSG101/CD80/VPS18/SNX3/IST1/ALYREF/CASP8/VAMP8/PGLYRP3/TRIM21/HIPK2/HYAL2/P4HB/RAB7A/CLEC4G/PLSCR1/RRAGA/BAD/LDLR/SIVA1/PPIA/TRIM13/KPNA7/ULK1/GRB2/BSG/F11R/DEFA1B/HAVCR1/CD86/VPS37B/PTX3/PML/LGALS9/CD55/BCL2L11/CHMP2A/PHB2/NRP1/ITGA5/DYNLT1/RPSA/HSPA1B/LGALS1/TNIP1/IFITM3/TNFRSF4/CXCR4/HLA-DRB1/CD74/CHMP4B/ITGB5/ICAM1/CTSL/LY6E/CLDN6/SRC/ANPEP/CXCL8/SERPINB9/HSPA1A/DEFA1
GOMF CCR CHEMOKINE RECEPTOR BINDING	33	-0.499121	-1.76144	0.00502242	0.0523935	CCL19/CCL23/CCRL2/CCL21/CCL2/CCL4/CCL3/CCL26/CCL3L3/CCL7/CCL24
GOBP UTERUS DEVELOPMENT	18	-0.59481	-1.78408	0.00506871	0.052778	RBP4/WNT5A/LHX1/WNT7A/SRC/TGFB2
GOBP TAIL ANCHORED MEMBRANE PROTEIN INSERTION INTO ER MEMBRANE	14	-0.635021	-1.76365	0.00507511	0.052778	BAG6/UBL4A/EMC8/EMC4/EMC10/EMC3/EMC9/EMC7/SGTA/GET4/EMC6
GOBP HEART FORMATION	28	0.578205	1.69734	0.00510739	0.0530309	FOLR1/ROBO2/LRP2/HES1/ROBO1/ISL1/BMP2/BMPR1A
GOBP T HELPER 2 CELL CYTOKINE PRODUCTION	13	-0.65849	-1.77545	0.00511849	0.0530635	NLRP3/IL6/IL4/IFNB1
GOBP RESPONSE TO ALCOHOL	226	-0.273107	-1.35555	0.00519169	0.0537388	GRAMD1A/IGFBP7/F7/BAD/SREBF1/RGS19/PTGER2/NQO1/FOSL1/ADH7/TGFB1/CFTR/RGS4/PEMT/PTGER4/CCR7/KCNC2/EEF2/GRIN2B/GSTP1/FOS/KLF9/RPS4X/KLF4/GNG2/SCNN1G/RBP4/NR0B2/BAK1/SGK1/NLRP3/JUP/SOD2/RPL15/KLF2/CCL19/PPARG/MT-CYB/MT-ND4/TNFSF4/CDKN1A/SPI1/ICAM1/S100A8/CCL21/DRD2/CSF3/ADCYAP1/CD14/OXT/BGLAP/SPARC/CCL3/CCL7/TRH/AVP
GOBP POSITIVE REGULATION OF MONONUCLEAR CELL MIGRATION	61	-0.395063	-1.64911	0.00521116	0.0537993	C1QBP/CALR/AGER/TNFSF18/FPR2/CCL5/PYCARD/RHOA/CCR7/LGALS9/TNF/CXCL14/WNT5A/ADAM8/CCR1/IL4/CCL21/LGALS3/CCL4/S100A7/CCL3/CCL7
GOBP POSITIVE REGULATION OF HEART GROWTH	34	0.54868	1.68502	0.00521368	0.0537993	HEY2/YAP1/ERBB4/AKAP6/FGF2/BMPR1A/FGFR2/PROX1/BMP10
GOCC EUKARYOTIC 48S PREINITIATION COMPLEX	15	-0.631792	-1.78343	0.00522264	0.0538086	EIF3H/EIF3I/EIF3D/EIF3L/EIF3F/EIF3G/EIF3K
GOBP NEGATIVE REGULATION OF RESPONSE TO ENDOPLASMIC RETICULUM STRESS	39	-0.462072	-1.72507	0.00527953	0.054276	PPP1R15B/ATF6B/SVIP/DNAJB9/PDX1/BCL2L1/TMED2/HSPA5/PARK7/TXNDC12/CREB3/DDRGK1/SYVN1/PTPN1/HERPUD1/WFS1/NCK2/BFAR/UBXN1/PPP1R15A/SGTA/NR1H2/NR1H3/GRINA/HSPA1A
GOBP SKELETAL SYSTEM DEVELOPMENT	460	0.317063	1.31698	0.00528429	0.054276	MMP16/FREM1/HMGA2/COL11A1/FAT4/TEK/PBX1/COL3A1/LOX/BMPR1B/CDH11/SULF1/CER1/GDF10/MDFI/CLDN18/SCIN/DLX1/RAB23/HOXB9/EPYC/ALX3/LUM/BMP2/PCGF2/BMP3/TNFSF11/GDF2/NFIB/TP63/IRX5/MMP13/GPLD1/WNT5B/EN1/FGF2/IFT80/TCF15/HAS2/RSPO2/PAX5/HOXD9/PKDCC/BMPR1A/UCMA/MBOAT2/HOXC9/FBN1/TNFRSF11B/SLC2A10/BMP5/ADAMTS4/BGN/FGFR2/SPEF2/KIAA1217/SNAI2/FST/NPR2/PITX1/DSPP/SLC39A14/COL1A2/DLX5/GDF3/SP5/EFEMP1/SATB2/COL5…
GOBP REGULATION OF SYNAPSE ASSEMBLY	89	0.440702	1.60519	0.00531041	0.0544603	GRID2/SLITRK5/PPP1R9A/GPC6/IL1RAPL1/PTPRD/FLRT3/LRRTM1/ROBO2/LRFN3/CBLN2/OXTR/LRRN1/EPHB3/SLITRK1/BHLHB9/AMIGO1/GPC4/LHFPL4/SLITRK6/WNT3A/NTRK2/MDGA1/GHRL/EPHB1/UBE2V2/MUSK
GOBP POSITIVE REGULATION OF FATTY ACID METABOLIC PROCESS	36	-0.468707	-1.69975	0.0053376	0.0545712	GHSR/APOC2/IRS2/NR4A3/NR1H2/NR1H3/PPARD/MID1IP1/PPARG/CD74/APOA1/MLXIPL/IL1B/AVP
GOBP POSITIVE REGULATION OF INTERLEUKIN 10 PRODUCTION	36	-0.467499	-1.69537	0.0053376	0.0545712	PYCARD/TUSC2/CD34/LGALS9/LILRA5/IL20RB/HGF/CD83/CLEC7A/TREM2/IL6/IL4/TNFSF4/BCL3
GOBP REGULATION OF DEFENSE RESPONSE TO BACTERIUM	14	-0.632165	-1.75572	0.00549255	0.0560695	KLK5/F2RL1/GRN/ARG2/CYBA/HAVCR2/PGC
GOBP CELL CELL ADHESION INVOLVED IN GASTRULATION	11	-0.699487	-1.82198	0.00553572	0.0562366	MYADM/KLF4/IL10/MAPK7/APOA1/IL1RN
GOBP NEGATIVE REGULATION OF TYPE 2 IMMUNE RESPONSE	13	-0.656615	-1.7704	0.0055395	0.0562366	ARG2/BCL6/HLX/IFNB1
GOBP DETECTION OF BIOTIC STIMULUS	36	-0.466704	-1.69249	0.00554158	0.0562366	DMBT1/CD1D/PTPRJ/DACH1/HLA-A/HLA-B/PGLYRP1/CLEC7A/NLRP3/TSPO/TREM2/HLA-DRB1/LY96/SSC5D
GOBP REGULATION OF FATTY ACID BIOSYNTHETIC PROCESS	46	-0.446828	-1.73719	0.00554267	0.0562366	INSIG1/EIF6/PRKAG2/NR1H2/NR1H3/PDK4/ADIPOR1/MID1IP1/CD74/APOA1/MLXIPL/IL1B/APOC3/AVP
GOMF S100 PROTEIN BINDING	14	-0.630057	-1.74986	0.00559717	0.0567032	AGER/ANXA11/S100A1/S100A11/ANXA2/S100B/EZR/S100A6
GOBP POSITIVE REGULATION OF INTERLEUKIN 2 PRODUCTION	30	-0.495996	-1.72473	0.00569148	0.0575712	PDE4D/SPTBN1/PRKD2/CD80/SASH3/PDE4B/IL1A/CD86/RIPK2/CD83/RUNX1/CLEC7A/RPS3/IL1B
GOBP REGULATION OF AXONOGENESIS	149	0.384132	1.47999	0.00570936	0.0576646	CDH2/SLIT2/DAB1/SEMA3A/MAP2/SEMA3G/ROBO2/SEMA3D/SEMA5A/THY1/ROBO1/SEMA5B/TNR/NEFL/TIAM1/SEMA4F/SEMA6C/EPHB3/SEMA6D/FGF13/SEMA6A/MAP1B/CHODL/CHN1/SLITRK1/MT3/BRSK2/PLXNC1/PAK3/AMIGO1/DCC/NGFR/CDKL5/WNT3A/NTRK2/CXCL12/TIAM2/KEL/BRSK1/WNT3/SEMA4G/MAG
GOMF LIGAND GATED CATION CHANNEL ACTIVITY	107	0.424388	1.58875	0.00580426	0.0585039	HTR3C/MCOLN3/RYR2/RYR3/GRIA2/HTR3B/KCNK1/ABCC9/HCN1/ASIC4/HTR3D/KCNJ16/HCN4/GRIK3/KCNJ8/P2RX6/KCNJ1/P2RX2/CNGB3/TRPV1/KCNH2/CNGA3/CNGA4/CHRNA6/GRIN1/GRIN2D/CHRNA3/KCNJ9/PKD2/SCNN1B/CHRNA9/CHRNB3/KCNJ15/CHRNG/MCOLN2/TRPA1/GRIN2A/GRIN3A/KCNJ14/CHRNA2/GRIN3B/KCNJ12/TPCN1
GOBP RESPONSE TO TEMPERATURE STIMULUS	217	-0.262309	-1.30008	0.00581001	0.0585039	NUP98/POM121/ZNF516/FGF16/SLC9A1/CREBBP/THRA/MICB/BAG1/CASP8/HSPA2/PRKACA/BAG3/MAPK3/IGFBP7/HSF1/TRPM3/CIRBP/IER5/IL1A/MICA/CD34/CIDEA/CDH8/AKT1S1/HSPA1L/LYN/FOS/DRGX/ARRB2/DNAJB1/MAPKAPK2/HSBP1L1/METRNL/HSPA1B/TGFB1I1/FOXO1/SOD2/SLC12A5/CALCA/TRPV4/NFKBIA/PPARG/MT-CYB/CXCR4/HSPA6/CDKN1A/VGF/MT-CO2/THBS1/HSPA1A/CD14/GRIK2/P2RX3/ADM/TRH/CAMK2A/HMOX1
GOMF GABA GATED CHLORIDE ION CHANNEL ACTIVITY	12	0.706082	1.71183	0.00582477	0.058564	GABRE/GABRA2/GABRA1/GABRB2/GABRG2
GOCC INTEGRAL COMPONENT OF PRESYNAPTIC ACTIVE ZONE MEMBRANE	11	0.725544	1.71473	0.00584609	0.0586898	CDH2/CDH10/LRFN3/ATP2B4/P2RY1
GOBP CENTRIOLE ASSEMBLY	43	0.517582	1.68537	0.00588959	0.0590376	BRCA1/SPICE1/PLK4/ALMS1/CEP152/STIL/CENPJ/MDM1/C10orf90/SASS6/CEP192/CEP44/CEP72/TRIM37/CEP295/CDK5RAP2/CEP135/WDR62/CEP63/RTTN/CCP110/CEP120/RBM14/KAT2B/CDK2/KAT2A/KIAA0753
GOMF PROTEASE BINDING	122	-0.310993	-1.43405	0.00591974	0.0591756	TNFRSF10A/IL1R1/BCL10/SPATA2/FADD/RIOK3/AMFR/SERPINA5/SELL/TNFAIP3/SYVN1/INSL3/SERPINF2/CRADD/LDLR/LRP1/BIN1/CDK5R1/RFFL/RAD23A/PYCARD/PSAP/FURIN/SERPINB6/CSTB/BFAR/TNF/SERPINB13/SERPINA1/F3/UBC/RIPK2/ANXA2/TIMP2/FLOT1/PRNP/ECM1/CSTA/ADRM1/RHBDD2/ELANE/CST3/SERPINB9/TIMP1
GOBP INHIBITORY SYNAPSE ASSEMBLY	16	0.672256	1.71917	0.00592111	0.0591756	GABRA2/GABRA1/GABRB2/GABRG2/LGI2/FGF13
GOBP SENSORY PERCEPTION OF BITTER TASTE	35	0.546065	1.69236	0.00595696	0.0594448	AZGP1/TAS2R8/TAS2R10/TAS2R50/TAS2R31/TAS2R14/GNAT3/RTP1/TAS2R20/TAS2R46/TAS2R13/TAS2R3/TAS2R5/TAS2R4
GOBP PHOSPHATIDYLINOSITOL 3 PHOSPHATE BIOSYNTHETIC PROCESS	14	0.688461	1.70834	0.00603076	0.0600912	PIK3C2G/PIK3R3/INPP4B/INPP4A/PIK3C3/FIG4/ATM
GOBP NEGATIVE REGULATION OF INTRACELLULAR SIGNAL TRANSDUCTION	453	-0.224679	-1.1828	0.00606857	0.0603778	BMP7/PLEK/VGLL4/NDUFS3/HDAC3/KCTD10/MYOZ1/RAPGEF1/TXNDC12/INPP5K/CREB3/PIN1/RORA/PPIF/CUL3/DUSP14/ERRFI1/ARHGEF2/PTPN6/SH3BP1/STMN3/TRIB3/DUSP10/GBP1/ENO1/RIOK3/MUL1/ARNTL/CD300A/YBX3/CASP8/TNFAIP3/OTUD7A/SH2B3/RGS2/HYAL2/C1QBP/CRYBA1/SYVN1/GPS2/HIF1A/MTNR1B/CRTC3/SIRPA/PTPN1/MMP9/SPINK1/ARHGAP25/HLA-G/MGRN1/EPHB2/CHP1/NFE2L2/ZC3H12A/PPIA/NR1D1/TNFAIP8L1/CDC34/HERPUD1/F2RL1/GSK3A/RFFL/IGBP1/PYCAR…
GOBP REGULATION OF CELLULAR AMINO ACID METABOLIC PROCESS	60	-0.395494	-1.64688	0.00609956	0.0605956	PSMB5/PSMB8/PSMD9/BHMT/PARK7/PSMA6/PSME2/CLN3/OAZ3/PSMB2/PSMA1/PSMC4/PSMA2/PSMB10/OAZ1/PSMA7/PSMB7/PSMD12/PSMB1/PSMD8/PSMD7/NQO1/PSME1/PSMB6/PSMF1/PSMB3/PSMB4/OAZ2/SLC7A7
GOBP NEGATIVE REGULATION OF EPIDERMIS DEVELOPMENT	10	0.738046	1.68469	0.00612225	0.0607305	HES1/TP63/GDF3
GOCC MITOTIC SPINDLE	147	0.380894	1.46547	0.00613156	0.0607325	SLC34A1/HEPACAM2/EML1/ASPM/CENPE/CKAP2L/FAM161A/KIF11/DCDC2/TBCK/MAP9/KIF23/SKA1/KIF18B/CXCR2/SMC6/CDK1/PKHD1/CDC6/CDC7/SMC1A/TPX2/ECT2/KIF18A/CDC16/PKD2/RACGAP1/TPR/CNTRL/EFHC1/ESPL1/KATNBL1/NUSAP1/CDC14B/CEP295/CDK5RAP2/RMDN2/MAP10/EFHC2/MAD2L1/KIF20B/KNSTRN/CTTN
GOBP METANEPHRIC TUBULE DEVELOPMENT	21	0.611805	1.67308	0.00617573	0.0610792	FAT4/CALB1/LGR4/YAP1/HES1/UMOD/POU3F3
GOBP NEGATIVE REGULATION OF CD4 POSITIVE ALPHA BETA T CELL DIFFERENTIATION	22	-0.544313	-1.73464	0.00619187	0.0611482	IL4R/ZC3H12A/TNFSF18/ZBTB7B/RUNX1/IL4/TNFSF4/BCL6/HLX
GOBP CELLULAR RESPONSE TO EXTERNAL STIMULUS	288	-0.24526	-1.27921	0.00623132	0.0614467	ATP1A2/MYOD1/PCK1/AKR1C3/FADD/PIM1/SLC9A1/WDR45/STK24/DAPL1/PPP1R9B/MYD88/CASP8/TXN2/JUN/GADD45A/FOXO3/MFSD2A/MAP3K14/BAG3/MAPK3/TNFRSF10B/WNT11/WIPI2/DNAJC15/CRADD/RRAGA/BAD/NFE2L2/ZC3H12A/WIPI1/LTBR/WDR45B/SREBF1/RRAGD/ULK1/IRF1/F11R/DAP/MAP1LC3A/SESN2/FGF23/FOSL1/TNFRSF1A/USF1/AQP1/PMAIP1/SRD5A1/PTGER4/TLR8/ASGR1/NFKB1/GABARAPL1/MAX/NUAK2/SLC39A4/RAC1/LYN/GSTP1/FOS/PRKAG2/VDR/SFRP2/PDK4/BAK1/C…
GOBP SMOOTHENED SIGNALING PATHWAY	122	0.403893	1.53551	0.00625405	0.0615499	DZIP1/DYNC2H1/HES1/INTU/DZIP1L/IFT80/RPGRIP1L/DCDC2/FGFR2/ARL13B/TTC26/CDON/IFT81/OTX2/FGF10/ARMC9/TBC1D32/KIAA0586/TMEM231/HHIP/PTCH1/WNT10B/STIL/ENPP1/DISP2/GAS8/GLI2/GPR161/BBS7/SFRP1/GPC2/STK36/HHAT/CC2D2A/TTC23/DHH/IFT172/SERPINE2/TUBD1/RB1/WDR11/PRRX1/TMEM17/WDR19/PRKACB/IFT140/HERC4/IFT27/MEGF8/UCHL5/SHH
GOBP POSITIVE REGULATION OF VASCULATURE DEVELOPMENT	147	-0.288063	-1.37554	0.00626025	0.0615499	RAMP2/GREM1/GHSR/ADM2/TGFBR2/HSPB6/HIPK2/HIF1A/VEGFB/NFE2L2/ZC3H12A/CTSH/S100A1/AGO2/PKM/PLCG1/GRN/BTG1/AQP1/IL1A/CD34/VEGFA/CYP1B1/F3/HGF/KLF4/HK2/MYDGF/RUNX1/RRAS/SFRP2/TNFSF12/SPHK1/ITGA5/ECM1/WNT5A/CMA1/CELA1/HSPB1/JUP/IL10/RHOB/CXCR4/MDK/APELA/TMIGD2/CXCL8/THBS1/C5AR1/IL1B/ADM/HMOX1/CCL24
GOBP REGULATION OF LYMPHOCYTE MIGRATION	60	-0.395114	-1.64529	0.00627017	0.0615566	CCL5/PYCARD/AIRE/RHOA/CXCL14/CD200/ECM1/WNT5A/ADAM8/CCL21/CCL2/CCL4/S100A7/CCL3/CCL7
GOBP ACUTE INFLAMMATORY RESPONSE TO ANTIGENIC STIMULUS	21	-0.554493	-1.73811	0.00628795	0.0616404	FCGR2B/CD6/HLA-E/CCR7/ZP3/IL20RB/IL31RA/ICAM1/ELANE/ADCYAP1
GOBP PULMONARY VALVE MORPHOGENESIS	17	0.65773	1.71983	0.00633151	0.0619534	GJA5/SLIT2/HEY2/ROBO2/ROBO1/HEYL
GOBP ENDOCRINE HORMONE SECRETION	40	-0.443864	-1.68147	0.00633846	0.0619534	FOXD1/RAB8B/GNAS/GAL/BMP6/HCAR2/AGT/RETN/IL1B/APLN/REN/TBX3
GOBP COLLAGEN ACTIVATED TYROSINE KINASE RECEPTOR SIGNALING PATHWAY	12	0.701588	1.70094	0.00634867	0.0619623	COL4A5/COL4A6/COL4A1/COL4A3/COL1A1/COL4A2/MUSK
GOBP POSITIVE REGULATION OF ENDOCYTOSIS	97	-0.333283	-1.49046	0.00637847	0.0621621	LRP1/SH3GL1/B2M/F2RL1/VPS28/RAB31/CDC42/VEGFA/ARRB2/CALY/ANXA2/FLOT1/WNT5A/ARF1/CD151/CD63/CCL19/TREM2/PPARG/IL4/APELA/CCL21/DRD2/CD14/APLN/CLIP3
GOBP REGULATION OF MYELOID LEUKOCYTE DIFFERENTIATION	112	-0.318345	-1.44539	0.00641202	0.0623978	TOB2/INPP5D/PF4/TRIB1/FADD/ZFP36L1/CASP8/JUN/LILRB3/NME2/ATP6AP1/POU4F2/GPR137B/LILRB1/TGFB1/GNAS/LTF/IRF7/TNF/LYN/CSF1/FOS/IL20/TFE3/RUNX1/EVI2B/RARA/CCR1/TREM2/CARTPT/IL4/HLA-DRB1/CD74/CEBPB/MAFB/BGLAP/TYROBP/CCL3
GOBP POSITIVE REGULATION OF PROTEIN POLYMERIZATION	121	-0.305495	-1.40157	0.00644937	0.0625745	CORO1A/VASP/ARL2/MYO1C/SNX9/VIL1/ARPC1B/RICTOR/CDC42EP4/DRG1/LMOD3/CORO1B/TPPP2/WAS/ARPC2/MECP2/WHAMM/WASF2/BRK1/ARPC5L/BIN1/CDK5R1/GRB2/CDC42EP3/NCK2/PYCARD/ARPC1A/ARPC3/BAIAP2/CCR7/PFN1/RAC1/ARF6/TPPP3/GMFG/CDC42EP2/ARF1/HSPA1B/CDC42EP1/RPS3/NPHS1/ICAM1/CCL21/CSF3/HSPA1A/CCL26/CCL24
GOBP POSITIVE REGULATION OF ACTIN FILAMENT POLYMERIZATION	87	-0.346357	-1.52228	0.00645426	0.0625745	BAG4/CORO1A/VASP/MYO1C/SNX9/VIL1/ARPC1B/RICTOR/CDC42EP4/LMOD3/CORO1B/WAS/ARPC2/WHAMM/WASF2/BRK1/ARPC5L/BIN1/GRB2/CDC42EP3/NCK2/PYCARD/ARPC1A/ARPC3/BAIAP2/CCR7/PFN1/ARF6/GMFG/CDC42EP2/ARF1/CDC42EP1/NPHS1/ICAM1/CCL21/CSF3/CCL26/CCL24
GOBP RESPONSE TO IMMOBILIZATION STRESS	25	-0.528345	-1.77908	0.00645834	0.0625745	FOS/GAL/SOD2/PPARG/CYP1A1/CYP1A2/REN/REG1A
GOCC PLATELET ALPHA GRANULE MEMBRANE	17	0.656442	1.71647	0.00655174	0.0633873	PCDH7/ITGA2B/SYTL4/SELP/ITGB3/CD36
GOMF PROTEIN FOLDING CHAPERONE	35	-0.459735	-1.64922	0.00656149	0.0633897	HSPA2/CALR/PFDN1/CALR3/FKBP8/HSPA1L/DNAJB1/HSPA1B/PFDN2/HSPB1/HSPA6/CD74/HSPA1A
GOBP HEART TRABECULA FORMATION	12	0.696273	1.68805	0.00658164	0.0634924	TEK/HEY2/ADAMTS1/CAV3/BMP10/FHL2
GOCC CHROMOSOME TELOMERIC REGION	130	0.398461	1.51913	0.00667686	0.0643178	ZSCAN4/TERT/RAD50/MSH2/PIF1/MCM3/PRKDC/RAD51AP1/MCM4/SPO11/SMC6/CDK1/DYDC2/POT1/RPA1/DNA2/PARP1/RECQL4/MCM6/BRCA2/ATM/BLM/RAD51/ORC3/CBX1/MCM2/RAD51D/WRN/THOC1/SSB/ATRX/ATR/SLX4/RAD17/CHEK2/CBX5/PCNA/POLD1/CHEK1/DMC1/ORC2/DYDC1/RIF1/TEP1/THOC2/THOC3/EZH2/HNRNPA2B1/RNF8/ORC5/SMC5/XRCC3/XRCC5/FEN1/HMBOX1/ORC1/TP53BP1/NBN
GOBP REGULATION OF ORGAN GROWTH	87	0.435082	1.57674	0.00671296	0.0645142	MYH6/HEY2/YAP1/ERBB4/ARX/RAG2/TP73/AKAP6/WWC1/KCNK2/FGF2/BMPR1A/CAV3/WWC2/FGFR2/PROX1/BMP10/FOXC2/FOXC1/IL7
GOBP RESPIRATORY BURST	28	-0.506154	-1.7214	0.0067166	0.0645142	RAC2/NCF2/PIK3CD/DUSP10/PGAM1/GRN/RAC1/CD55/MPO/SLC11A1/NCF1/CLEC7A/CYBA/NOXO1/RPS19/CD52
GOBP LIPID EXPORT FROM CELL	77	-0.350787	-1.51913	0.00680581	0.0651341	P2RX4/SLC1A6/HRH3/SLC1A7/ADORA2A/GAL/EDN1/RAB3A/BMP6/AGT/RETN/STX1A/IL1B/OXT/CCK/REN/TRH/AVP
GOBP PROTEIN INSERTION INTO MEMBRANE	72	-0.363907	-1.56663	0.00680983	0.0651341	PPP3CC/NMT1/BAG6/TP53BP2/UBL4A/TIMM8B/TIMM22/EMC8/YWHAH/EMC4/EMC10/CASP8/TIMM13/TOMM22/TIMM10/BAD/EMC3/TIMM9/OXA1L/GZMB/PMAIP1/PPP3R1/EMC9/EMC7/BAX/BCL2L11/BBC3/SGTA/BMF/BID/GET4/NDUFA13/RTP5/EMC6/ROMO1/SFN/RTP2
GOMF UBIQUITIN SPECIFIC PROTEASE BINDING	18	-0.584118	-1.75201	0.00681045	0.0651341	CHMP3/SUMO1/BAG6/DERL1/DERL2/PARK7/SPATA2/AMFR/SYVN1/RAD23A/RHBDD2
GOBP MACROPHAGE CHEMOTAXIS	36	-0.460524	-1.67007	0.00690146	0.0658715	EDN2/MAPK3/EDNRB/TNFSF18/CCL5/CSF1/DDT/AZU1/MIF/MDK/LGALS3/MMP28/THBS1/C5AR1/CCL2/RARRES2/CCL3
GOBP NEGATIVE REGULATION OF INTERLEUKIN 8 PRODUCTION	18	-0.582539	-1.74728	0.00692302	0.0658715	KLF4/TMSB4X/IL10/BCL3/SSC5D/ELANE
GOMF GAMMA CATENIN BINDING	12	0.694853	1.68461	0.0069311	0.0658715	DSC3/CDH2/PTPRK
GOCC PLASMA MEMBRANE RAFT	105	0.415746	1.55692	0.00693148	0.0658715	CDH2/HTR2A/AKAP6/TRPC4/DLC1/NOS1AP/CD36/PTGIS/HAS2/BMPR1A/CAV3/SLC22A6/CAV1/ADRA1A/EMP2/TEX101/ATP2B4/MYO1D/MS4A1/SELE/P2RY12/PTCH1/LIPE/KCND2/ADD2/KIF18A/LRRK2/CHRNA3/MLC1
GOBP B CELL APOPTOTIC PROCESS	24	-0.523802	-1.73596	0.00693696	0.0658715	ADA/BCL10/ORMDL3/IRS2/BAX/LYN/TRAF3IP2/BCL2L11/TNFRSF21/BAK1/IL10/CD74/BCL6
GOCC BLOC 1 COMPLEX	14	-0.621441	-1.72593	0.00695719	0.0659696	BLOC1S2/KXD1/BLOC1S3/BLOC1S4/BLOC1S1/STX12/PI4K2A
GOCC CHLORIDE CHANNEL COMPLEX	46	0.514223	1.69693	0.00698769	0.0661647	GABRE/GABRA2/GABRQ/GABRA1/GABRB2/GABRG2/BEST3/CLIC5/GLRA2/GABRA4/CLCNKB
GOBP CENTRAL NERVOUS SYSTEM PROJECTION NEURON AXONOGENESIS	26	0.580983	1.67732	0.00701523	0.0663312	SLIT2/CDH11/NFIB/EPHB3/DCLK1/ADARB1/TSKU/DCC/GLI2/MYCBP2/EPHB1
GOMF PEPTIDE ANTIGEN BINDING	23	-0.55038	-1.7968	0.00710033	0.0670408	HLA-G/HLA-E/HLA-A/HLA-B/HLA-C/HLA-DRA/HLA-DQA1/HLA-DRB5/HLA-DRB1/HLA-DPA1/HLA-DQB1/HLA-DPB1
GOBP CENTRAL NERVOUS SYSTEM NEURON DIFFERENTIATION	176	0.360082	1.41479	0.00711093	0.0670459	GRID2/SLIT2/SEMA3A/MAP2/CDH11/ERBB4/DLX1/ROBO2/ARX/DYNC2H1/HES1/ROBO1/ISL1/KNDC1/NFIB/SLC4A10/LHX4/CHD5/EPHB3/GDF7/FGFR2/PROX1/DCLK1/DLX5/SATB2/ADARB1/TSKU/SOX1/DCC/FOXN4/PTCH1/EMX1/WNT3A/NTRK2/GLI2/MDGA1/FAIM2/SFRP1/MYCBP2/HOXC10/OPHN1/EPHB1/WNT3/IFT172/DLX2/NKX2-1
GOBP MODULATION OF PROCESS OF OTHER ORGANISM	115	-0.321359	-1.46397	0.00713882	0.0672138	CASP8/JUN/HIPK2/HYAL2/RAB9A/CCNK/RRAGA/BAD/ZC3H12A/FCER2/KPNA7/CCL5/F2RL1/ULK1/AQP1/DEFA1B/PTX3/LTF/DEFA3/CRP/BCL2L11/PHB2/RNASE7/ANXA2/CFL1/CLEC7A/PPIB/TNIP1/SERPINB9/CCL4/S100A9/DEFA1/CCL3/REG1A
GOBP TRABECULA FORMATION	21	0.605276	1.65523	0.00715945	0.0673129	TEK/HEY2/ADAMTS1/CAV3/BMP10/COL1A1/WNT10B/FHL2/SFRP1
GOBP POSITIVE REGULATION OF NF KAPPAB TRANSCRIPTION FACTOR ACTIVITY	158	-0.282491	-1.34882	0.00725174	0.0680293	TNFSF18/PPIA/TRIM13/PYCARD/PRKCH/RAB7B/NFKB1/ZBTB7A/PLA2G1B/LTF/UBB/LGALS9/TNF/LAMTOR5/IL18/NFKB2/RELA/UBC/RIPK2/SLCO3A1/FLOT1/SPHK1/WNT5A/NLRP3/HSPA1B/ADAM8/RPS27A/IRAK2/CIB1/RPS3/S100A12/ICAM1/S100A8/AR/TICAM1/UBA52/AGT/HSPA1A/IL1B/S100A9/CAMK2A
GOBP POSITIVE REGULATION OF ORGAN GROWTH	44	0.516626	1.69688	0.00725605	0.0680293	HEY2/YAP1/ERBB4/ARX/RAG2/AKAP6/FGF2/BMPR1A/FGFR2/PROX1/BMP10/IL7
GOMF RECEPTOR INHIBITOR ACTIVITY	39	-0.453252	-1.69215	0.00728226	0.068147	WFIKKN2/CCL5/ADH7/MTRNR2L4/MTRNR2L5/MTRNR2L9/IL36RN/MTRNR2L8/MTRNR2L12/MTRNR2L3/MTRNR2L1/MTRNR2L6/MTRNR2L13/MTRNR2L10/MTRNR2L7/MTRNR2L11/LY6H/LY6E/IL1RN/IGSF1
GOBP PEPTIDE HORMONE SECRETION	238	-0.252612	-1.27354	0.00729827	0.068147	LRP5L/BAD/LRP1/ACVR1C/IRS2/NR1D1/SREBF1/ADRA2C/CCL5/FFAR2/MIDN/RAB8B/SSTR5/CACNA1A/SLC25A5/CFTR/KCNC2/MPC2/TCF7L2/RAC1/TNF/RAB11B/HNF4A/EDN3/RBP4/SCT/NR0B2/PIM3/PPARD/GAL/BAIAP3/EDN1/FGA/KCNB1/SLC2A2/CARTPT/PTPRN/IL6/SLC25A6/NEUROD1/VSNL1/HLA-DRB1/ENHO/VGF/DRD2/MAFA/STX1A/GRP/GLP1R/NKX6-1/IL1B/ADCYAP1/TFAP2B/GHRH/APLN/IL1RN/TRH/CPLX3
GOCC PROTEASOME CORE COMPLEX BETA SUBUNIT COMPLEX	11	-0.691303	-1.80067	0.00729927	0.068147	PSMB5/PSMB8/PSMB2/PSMB10/PSMB7/PSMB1/PSMB6/PSMB3/PSMB4
GOBP POSITIVE REGULATION OF SUBSTRATE ADHESION DEPENDENT CELL SPREADING	40	-0.440687	-1.66944	0.00730964	0.0681483	DMTN/FGG/RREB1/ARPC2/TESK1/C1QBP/CALR/P4HB/RAC1/CDC42/MYADM/NRP1/RAC3/NEDD9/FERMT2/CIB1/FGA/MDK/APOA1/S100A10/CASS4
GOBP MIDDLE EAR MORPHOGENESIS	17	-0.603993	-1.77243	0.00732754	0.0682198	OSR2/NKX3-2/INSIG1/NOG/EDN1/TBX1/RPL38/GSC
GOBP INORGANIC ION IMPORT ACROSS PLASMA MEMBRANE	96	0.41568	1.53307	0.00735447	0.0683613	SLC34A1/ABCC9/SLC9A2/SLC9A9/SLC9C2/KCNJ16/SLC9A4/SLC9C1/WNK3/HCN4/KCNJ8/RAMP3/IFNG/SLC39A14/ATP1A3/SLC39A12/KCNK9/KCNJ1/ATP2B4/TRPV1/TRPV3/KCNH2/SLC6A9/CNGA3/SLC12A1/SLC12A3/SLC8A1/KCNJ9/SLC39A5/ATP4B/KCNJ15/SLC12A8/KCNJ14/HFE/ATP12A/KCNJ12/ATP1A4
GOBP NEGATIVE REGULATION OF INTERFERON GAMMA PRODUCTION	38	-0.456223	-1.68035	0.00736501	0.0683613	PGLYRP3/C1QBP/ZC3H12A/LILRB1/LGALS9/IL20RB/IL1RL1/IL36RN/LAPTM5/PRNP/DDIT3/RARA/IL10/HAVCR2/TNFSF4/HLA-DRB1/LGALS7B
GOBP POSITIVE REGULATION OF MYELOID CELL DIFFERENTIATION	98	-0.322944	-1.45217	0.00738143	0.0683613	IL23A/PRMT1/INPP5D/PITHD1/PF4/TRIB1/FADD/ZFP36L1/CASP8/JUN/FOXO3/ATP6AP1/HIF1A/POU4F2/TGFB1/RAB7B/GNAS/TNF/CSF1/FOS/IL20/RUNX1/EVI2B/ACVR1B/HSPA1B/CCR1/ISG15/THPO/TREM2/HLA-DRB1/CD74/CSF3/HSPA1A/TYROBP
GOBP REGULATION OF LIPID TRANSPORT	132	-0.298778	-1.39891	0.00738376	0.0683613	P2RX4/HRH3/ANXA2/NR1H2/PRELID1/NR1H3/DBI/ADORA2A/GAL/PLTP/AVPR1B/EDN1/TSPO/NFKBIA/PPARG/BMP6/APOA1/AGT/RETN/THBS1/IL1B/APOC3/OXT/CETP/CCK/REN/TRH/AVP
GOBP REGULATION OF PRESYNAPSE ORGANIZATION	30	0.564878	1.67622	0.00740163	0.0684317	SLITRK5/GPC6/IL1RAPL1/PTPRD/LRRTM1/LRFN3/CBLN2/SLITRK1/GPC4/SLITRK6/WNT3A/MDGA1
GOCC CLUSTER OF ACTIN BASED CELL PROJECTIONS	148	0.383921	1.47807	0.00742644	0.068566	MYO3B/ACE2/DAB1/CALB1/SLC34A1/KCNK1/SLC34A2/USH1C/TMPRSS15/FOLR1/PLS1/LRP2/MYH14/PCDH15/ESPNL/TSPEAR/CD36/LOXHD1/SLC6A19/MORN4/DRD5/DCDC2/MYO1B/CUBN/SHANK2/ENPEP/IDO1/MYO1D/MYO3A/SLC17A3/SLC28A3/ATP8B1/PKHD1L1/TRPM6/BBS2/ESPN/SLC27A4/SLC26A4/LIMA1/PDZK1/LCTL/SLC46A1/CDHR5/TRPA1/MME/ADCY6/SLC34A3/SLC4A7/SLC7A9/ABCG2
GOMF MHC CLASS II PROTEIN COMPLEX BINDING	17	-0.603387	-1.77065	0.00744114	0.0685937	HLA-DOA/ATP1B1/ANXA11/PKM/HLA-DMB/HLA-DRA/HLA-DRB1/CD74/HLA-DMA
GOBP REGULATION OF MYELOID CELL DIFFERENTIATION	220	-0.266725	-1.32103	0.00745594	0.0685937	TOB2/INPP5D/PITHD1/ZBTB16/PF4/TRIB1/FADD/KLF13/ZFP36L1/CREBBP/RNF41/SETD1A/CSF3R/CASP8/JUN/LILRB3/NME2/FOXO3/ATP6AP1/HIF1A/POU4F2/GPR137B/B2M/CSF2/NR4A3/LILRB1/TGFB1/RAB7B/GNAS/LTF/IRF7/TNF/LYN/CSF1/EIF6/FOS/MYL9/IL20/TFE3/RUNX1/EVI2B/ACVR1B/HSPA1B/RARA/CCR1/CIB1/ISG15/NFKBIA/RARG/THPO/TREM2/CARTPT/IL4/HLA-DRB1/CD74/SPI1/LGALS3/CSF3/CEBPB/THBS1/ZFP36/MAFB/HSPA1A/BGLAP/TYROBP/CCL3
GOBP NEGATIVE REGULATION OF TUMOR NECROSIS FACTOR SUPERFAMILY CYTOKINE PRODUCTION	54	-0.397489	-1.6143	0.00746032	0.0685937	PTPN6/C5AR2/GHSR/TNFAIP3/SIRPA/ZC3H12A/CLEC4A/LILRB1/CD34/CIDEA/LTF/LGALS9/GSTP1/ARRB2/ARG2/RARA/IL10/TSPO/TREM2/IL4/LILRA4/HAVCR2/BCL3
GOMF ENZYME INHIBITOR ACTIVITY	347	-0.249321	-1.31649	0.00749392	0.0688078	CAMK2N2/BIRC2/RNH1/PPP1R9B/SERPING1/CRIM1/PRDX5/SERPINA5/TEN1/HYAL2/CST5/SCG5/GPS2/FAM122A/ITPRIP/SAG/APOC2/OAZ1/SERPINB8/HRG/SPINK1/SERPINF2/WFIKKN2/CHP1/TNFAIP8/CDC42SE1/BIN1/WFDC1/PDE6G/SERPINB12/CDKN1C/TFPI/TFPI2/SERPINB1/FURIN/SERPINB6/GCHFR/PSMF1/RENBP/CSTB/RPL5/LTF/CDKN1B/SERPINE3/PPP1R35/SERPINB13/CDKN2D/SERPINA1/WFDC2/OAZ2/ANXA5/PRKAG2/GMFG/CST7/ANXA2/PPP1R14A/TIMP2/RPL23/SPRED2/RPL11/CS…
GOCC ESCRT COMPLEX	26	-0.517395	-1.73995	0.00753977	0.0691335	VPS25/CHMP1A/CHMP3/CHMP1B/MVB12B/SNF8/CHMP6/TSG101/MVB12A/HGS/VPS28/VPS37B/CHMP2A/UBAP1/CHMP4B/VPS37D
GOBP POSITIVE REGULATION OF INTERLEUKIN 6 PRODUCTION	78	-0.351217	-1.51656	0.00757324	0.0692958	IFIH1/BCL10/ARHGEF2/IL1RAP/MYD88/HYAL2/LILRA2/AGER/F2RL1/PYCARD/IL1A/PTAFR/RAB7B/TLR8/LGALS9/TNF/LILRA5/AKIRIN2/RIPK2/C1QTNF4/CLEC7A/WNT5A/CYBA/IL6/TNFSF4/CD74/TICAM1/IL1B/ADCYAP1/IL1RL2/TYROBP
GOMF UBIQUITIN LIKE PROTEIN CONJUGATING ENZYME ACTIVITY	36	-0.457091	-1.65762	0.00758475	0.0692958	UBE2G1/UBE2Q1/UBE2I/UBE2D3/UBE2J1/UBE2F/CDC34/UFC1/UBE2L3/UBE2S/UBE2R2/UBE2B/UBE2D1/UBE2H/UBE2D2/UBE2E2
GOMF ENDOPEPTIDASE REGULATOR ACTIVITY	169	-0.277356	-1.34459	0.00758864	0.0692958	SERPINB8/HRG/SPINK1/SERPINF2/WFIKKN2/TNFAIP8/BIN1/WFDC1/SERPINB12/PSME1/TFPI/TFPI2/PSENEN/SERPINB1/FURIN/SERPINB6/PSMF1/RENBP/APH1A/CSTB/LTF/SERPINE3/SERPINB13/SERPINA1/WFDC2/CST7/ANXA2/TIMP2/CST6/SFRP2/WFDC12/PRNP/SERPINB7/CSTA/LCN1/EPPIN/ADRM1/SERPINF1/BIRC8/GAPDH/PI3/SPINK4/CSTL1/AGT/COL7A1/CST3/CPAMD8/SERPINB2/SERPINB9/WFDC10B/TIMP1/AVP
GOMF VOLTAGE GATED CATION CHANNEL ACTIVITY	134	0.396335	1.51792	0.00761571	0.0694478	CACNG4/KCNQ3/KCNK1/KCNT2/ABCC9/KCNV2/HCN1/CACNB2/KCNJ16/KCNK2/KCNG1/CATSPER4/KCNH1/CACNA1S/HCN4/KCNJ8/LRRC38/CACHD1/KCNS2/KCNK9/KCNJ1/KCNB2/KCNE4/KCNF1/KCNH2/KCNA2/KCNIP2/HTR1B/GRIN1/GRIN2D/KCND2/KCNG4/KCNJ9/PKD2/HCN3/KCNE1/KCNJ15/KCNQ4/CACNA1C/CACNA1E/GRIN2A/GRIN3A/KCNJ14/KCNH7/GRIN3B/KCNJ12/TPCN1/LRRC26
GOBP MICROTUBULE BUNDLE FORMATION	94	0.420499	1.54206	0.00763331	0.0695132	MAP2/FSIP2/SPAG17/CFAP69/LRRC49/NCKAP5/ARMC4/CCDC39/CFAP44/MAP1B/SPEF2/TTC26/KIF20A/DNAAF3/DAW1/FOXJ1/DNAH7/SPAG1/GAS8/CCDC114/BBS2/SPEF1/MTCL1/CFAP74/PLA2G3/DNAH8/TTC12/IQCG/NAV1/LRGUK/CDK5RAP2/DNAAF5
GOBP REGULATION OF VASCULATURE DEVELOPMENT	257	-0.250838	-1.28187	0.00766189	0.069642	HSPG2/PF4/EMC10/PLXND1/RNH1/RAMP2/GREM1/GHSR/EFNA3/ADM2/TNFAIP3/TGFBR2/EPN2/HSPB6/HIPK2/GADD45A/MECP2/HIF1A/HRG/HLA-G/VEGFB/NFE2L2/ZC3H12A/CTSH/HGS/S100A1/AGO2/PKM/PLCG1/GRN/BTG1/AQP1/IL1A/KRT1/CD34/FKBPL/PML/TNF/VEGFA/CYP1B1/EPN1/F3/HGF/KLF4/HK2/MYDGF/CLDN5/RUNX1/RRAS/HHEX/SFRP2/TNFSF12/SPHK1/ITGA5/ECM1/WNT5A/PTPRM/CMA1/SPRY2/CELA1/HSPB1/JUP/IL10/RHOB/KLF2/MAPK7/SEMA3E/SERPINF1/PPARG/IL6/CXCR4/P…
GOMF TRANSLATION ELONGATION FACTOR ACTIVITY	17	-0.601194	-1.76422	0.00766835	0.069642	TSFM/ABTB1/GTPBP2/GTPBP1/TUFM/EEF1A1/EIF5AL1/EIF5A/EEF2/EEF1D/EEF1A2/EEF1G/EEF1B2
GOBP LOCOMOTORY EXPLORATION BEHAVIOR	11	0.71223	1.68327	0.00769415	0.0697372	GAD1/PENK/TNR/SLC4A10/DPP4/LRRK2
GOBP NECROTIC CELL DEATH	54	-0.396505	-1.6103	0.00770491	0.0697372	PPIF/SPATA2/ARHGEF2/FADD/BIRC2/YBX3/CASP8/BAX/TNF/HEBP2/SLC6A13/SLC6A6/TSPO/ALKBH7/LY96/TICAM1/MT-CO2/NUPR1/CD14
GOBP SUPEROXIDE ANION GENERATION	34	-0.466125	-1.66824	0.00771022	0.0697372	FPR2/F2RL1/TGFB1/CRP/GSTP1/GNAI2/NOX3/NCF1/CLEC7A/EDN1/CYBA/PRG3/TYROBP
GOBP POSITIVE REGULATION OF TRANSLATION	122	-0.306619	-1.41388	0.00774896	0.0699927	YBX3/PLXNB2/C1QBP/EIF5AL1/MAPK3/CDC123/EIF5A/CIRBP/MIF4GD/CCL5/AGO2/PKM/NCK2/PLD1/MPV17L2/EIF3D/PTAFR/RPL5/EEF2/RBM3/TNF/EIF6/RPS4X/PPP1R15A/PCIF1/VIM/IL6/KRT17/RPL26/RPL30/BCL3/RPS9/THBS1
GOBP REGULATION OF NEURONAL SYNAPTIC PLASTICITY	42	-0.428377	-1.61831	0.00777019	0.0700894	RASGRF1/KRAS/HRAS/MCTP1/STAR/NPTN/APP/NEURL1/RAB8A/SHISA7/SHISA6/CLN3/RAB5A/SLC8A2/DLG4/EPHB2/NSMF/EGR2/SHISA9/RAB3A/GRM5/SYNGR1/DRD2/GRIK2/CAMK2A/ARC
GOBP AV NODE CELL TO BUNDLE OF HIS CELL COMMUNICATION	11	0.711805	1.68226	0.00781343	0.0703843	GJA5/RYR2/CACNB2/CXADR
GOBP RESPONSE TO INSULIN	265	-0.257847	-1.32924	0.00788724	0.0709533	PTPN1/AP3S1/POU4F2/ACVR1C/IRS2/SREBF1/ZBTB7B/SYAP1/GSK3A/RAB12/RAB8B/GRB2/PKM/SESN2/USF1/BAIAP2/ZDHHC7/SRD5A1/RAB13/PLA2G1B/RAB31/VAMP2/MAX/ATP6V1G1/INSIG1/ATP6V0D1/LYN/EIF6/APRT/GSTP1/GNAI2/NDEL1/RELA/BCAR3/EGR2/PDK4/ADIPOR1/PID1/ATP6V0B/GAL/FOXO1/IL10/SH2B2/SOCS3/PPARG/PTPRN/ATP6V0A4/ENHO/VGF/ICAM1/ATP6V0C/ATP6V1F/SRC/RETN/SOCS1/AGRP/IL1B/RARRES2/BGLAP/ADM/IRS4
GOBP REGULATION OF PEPTIDYL SERINE PHOSPHORYLATION	132	-0.296807	-1.38968	0.00790649	0.0710305	GSK3A/NCK2/TGFB1/TNKS1BP1/IFNA8/OPRD1/DDIT4/BAX/TNF/VEGFA/ARRB2/RIPK2/TXN/SMYD3/HGF/BCAR3/SFRP2/BAK1/CD44/WNT5A/SPRY2/MIF/IL6/MLXIPL/IFNA1/CSF3/IL11/IFNA13/IFNB1/IFNA5/AVP
GOBP KERATAN SULFATE CATABOLIC PROCESS	11	0.710914	1.68016	0.00793272	0.0711703	OMD/LUM/OGN/FMOD/PRELP
GOBP METANEPHRIC EPITHELIUM DEVELOPMENT	25	0.591515	1.67849	0.00795963	0.0713157	FAT4/CALB1/LGR4/YAP1/HES1/UMOD/ADIPOQ/POU3F3
GOBP RESPONSE TO ARSENIC CONTAINING SUBSTANCE	30	-0.481731	-1.67513	0.00802643	0.0716248	HSF1/ZC3H12A/MKNK2/ATF4/GSTO1/SERPINF1/ATF3/CDKN1A/CYP1A1/HMOX1
GOBP NEGATIVE REGULATION OF RESPONSE TO BIOTIC STIMULUS	89	-0.338675	-1.49672	0.00804898	0.0716248	SIGIRR/TRIB1/DUSP10/RIOK3/MUL1/MICB/SERPING1/TNFAIP3/TRIM21/KIR2DL4/C1QBP/LILRA2/HLA-G/HLA-E/DCST1/LILRB1/GRN/PCBP2/MICA/LTF/HLA-A/HLA-B/LGALS9/ARRB2/SEC14L1/NR1H2/NR1H3/ARG2/PPARG/HAVCR2/RPS19/DRD2/SERPINB9/VSIG4
GOBP INTERLEUKIN 12 PRODUCTION	59	-0.375506	-1.55146	0.00805086	0.0716248	C1QBP/AGER/HLA-G/IRF1/MAPK11/LILRB1/TLR8/NFKB1/CCR7/HLA-B/LGALS9/LILRA5/ARRB2/RELA/RIPK2/LAPTM5/CLEC7A/IL10/CCL19/TNFSF4/MDK/THBS1
GOBP LYMPHOCYTE COSTIMULATION	59	-0.374899	-1.54895	0.00805086	0.0716248	CSK/YES1/CD274/LILRB4/PTPN6/CD80/PDCD1/ICOSLG/CD5/EFNB1/GRB2/CD86/CCR7/RAC1/LYN/CDC42/MAP3K8/LGALS1/CCL19/IL4/TNFSF4/CCL21/TMIGD2/SRC
GOBP REGULATION OF POSTSYNAPTIC SPECIALIZATION ASSEMBLY	11	0.710586	1.67938	0.00805201	0.0716248	GRID2/PTPRD/LRRTM1
GOBP NEGATIVE REGULATION OF ORGANIC ACID TRANSPORT	19	-0.573342	-1.75141	0.0080586	0.0716248	RGS2/IRS2/RGS4/FIS1/HRH3/SLC43A2/THBS1/TRH
GOBP POSITIVE REGULATION OF T CELL PROLIFERATION	96	-0.332831	-1.49013	0.00810992	0.071985	TGFBR2/SASH3/ICOSLG/CD6/AGER/HLA-E/EFNB1/CCL5/NCK2/PYCARD/CD1D/IL1A/CD86/ZP3/EBI3/HLA-A/LGALS9/IL18/CD55/HLA-DMB/RIPK2/TNFSF9/RPS3/CCL19/IL6/IL4/HAVCR2/TNFSF4/HLA-DPA1/HLA-DPB1/TMIGD2/IL1B
GOBP POSTTRANSLATIONAL PROTEIN TARGETING TO ENDOPLASMIC RETICULUM MEMBRANE	11	-0.687247	-1.7901	0.00818105	0.0725198	SGTB/SEC62/HSPA5/SEC61G/SGTA/SEC61B/CHMP4B
GOBP ATP BIOSYNTHETIC PROCESS	33	-0.485128	-1.71205	0.00822265	0.0726991	DGUOK/ENO1/DNAJC30/NUDT2/PKM/TGFB1/PRKAG2/PID1/TMSB4X/ALDOA/TREM2/IL4/ATP6V0C/MT-ATP6/MT-CO2/MT-ATP8
GOBP REGULATION OF EXECUTION PHASE OF APOPTOSIS	28	-0.49498	-1.68339	0.00822309	0.0726991	ZC3H12A/RFFL/MTRNR2L4/MTRNR2L5/CIDEA/MTRNR2L9/MTRNR2L8/MTRNR2L12/MTRNR2L3/MTRNR2L1/MTRNR2L6/MTRNR2L13/MTRNR2L10/MTRNR2L7/MTRNR2L11
GOBP NON MOTILE CILIUM ASSEMBLY	50	0.495852	1.65625	0.00824358	0.0727837	DYNC2H1/INTU/IFT80/RPGRIP1L/ARL13A/ARL13B/VANGL2/TTC8/TBC1D32/PIBF1/BBS10/HAP1/BBS2/BBS7/IFT74/IFT172/IFT88/TMEM17/BBS4/CEP135/IFT140/CEP250/PCM1
GOBP POSITIVE REGULATION OF PROTEIN TARGETING TO MITOCHONDRION	32	-0.477524	-1.6785	0.00826682	0.0728923	SREBF2/BAP1/UBE2J2/CSNK2A2/VPS11/RHOU/RNF31/ARIH2/NPEPPS/SH3GLB1/HTRA2/PDCD5/FZD5/RAC2/ATG13/UBE2D3/UBL5/GSK3A/USP36/HSPA1L/UBE2L3/TOMM7/UBL4B
GOBP OOCYTE MATURATION	21	0.601789	1.64569	0.00836177	0.0736322	PDE3A/EREG/NPR2/TRIP13/BRCA2/WEE2/FBXO5/TUBB8/CCNB1/PABPC1L/DMC1/AURKA
GOMF SOLUTE CATION SYMPORTER ACTIVITY	99	0.42195	1.56654	0.00838403	0.0737308	SLC34A1/SLC17A7/SLC6A11/SLC13A3/SLC34A2/SLC10A2/SLC15A2/SLC13A1/SLC4A4/SLC4A10/SLC6A5/SLC2A10/SLC10A4/SLC13A4/SLC39A14/SLC5A4/SLC5A9/SLC6A2/SLC1A1/SLC4A9/SLC17A3/SLC6A9/SLC28A3/MFSD3/SLC12A1/SLC12A3/SLC10A6/SLC18A2/SLC17A1
GOBP REGULATION OF MACROPHAGE MIGRATION	37	-0.441012	-1.61716	0.00843583	0.0739894	MAPK3/TNFSF18/CCL5/CSF1/P2RX4/CD200/DDT/TREM2/MIF/MDK/MMP28/THBS1/C5AR1/MMP14/RARRES2/CCL3
GOBP SODIUM INDEPENDENT ORGANIC ANION TRANSPORT	14	0.676526	1.67873	0.008443	0.0739894	SLCO1C1/SLCO1A2/SLC16A2/SLCO2B1/SLCO1B3/SLCO6A1/SLC22A6/SLC22A9
GOBP ADULT BEHAVIOR	114	0.401531	1.51978	0.00846063	0.0739894	OTOG/SLITRK5/DAB1/PREX2/HTR2A/CNTNAP2/KLHL1/KALRN/GABRG2/EN1/PAX5/HOXD9/NTF4/ADAM22/RNF180/NLGN4X/SHANK2/SLITRK1/SDK1/HOXB8/SLITRK6/ZFHX2/DBH/GRIN2D/BBS2/CHRNA3/CXCL12/GHRL/HOMER1/ABAT/GLRA1/GLRB/DMBX1/LEP/BBS4/CLCN3
GOBP RESPONSE TO BMP	157	0.377117	1.46929	0.00847204	0.0739894	NEO1/SFRP5/BMPR1B/SULF1/CER1/DLX1/GATA4/CHRDL1/RBPMS2/LRP2/HES1/VWC2/BMP2/AMH/TMEM100/GDF2/BMPR1A/SKOR2/RNF165/FBN1/BMP5/GDF7/FST/HEYL/AMHR2/DLX5/GDF3/BMP10/RGMB/TNMD/DSG4/SOX9/GREM2/HTRA1/HOXA13/SFRP1/CRB2/SLC39A5/BAMBI/ACVR2B/SMPD3/SOX11
GOMF MISFOLDED PROTEIN BINDING	28	-0.493647	-1.67886	0.00847417	0.0739894	DNAJC3/CLU/F12/HSPA14/HSPA8/DNAJB11/TOR1A/EDEM1/STUB1/DNAJB9/CLUL1/BAG6/DERL1/HSPA5/DERL2/SDF2L1/HSPA2/SDF2/HSPA1L/HSPA1B/RHBDD2/HSPA6/HSPA1A
GOBP REGULATION OF OXIDATIVE PHOSPHORYLATION	21	-0.544197	-1.70583	0.00848003	0.0739894	UQCC2/ABCD1/COX7A1/PPIF/SLC25A33/DNAJC30/DNAJC15/COX7A2/COX7A2L/MLXIPL/NUPR1
GOBP OLFACTORY BULB INTERNEURON DIFFERENTIATION	11	0.707266	1.67154	0.00852915	0.0741599	SLIT2/ERBB4/ROBO2/ARX/ROBO1/DLX5
GOBP NEGATIVE REGULATION OF CARDIOCYTE DIFFERENTIATION	11	0.707216	1.67142	0.00852915	0.0741599	HEY2/BMP2/PRICKLE1/WNT3A/EGFR
GOBP APICAL PROTEIN LOCALIZATION	15	0.658568	1.6674	0.00854093	0.0741599	SHROOM3/HCN1/CELSR1/INSC/VANGL2/JAM3/ATP8B1/GOPC
GOBP RECEPTOR GUANYLYL CYCLASE SIGNALING PATHWAY	10	0.725693	1.65649	0.00854684	0.0741599	GUCY2F/NPR1/NPR2/GUCY2D
GOBP REGULATION OF NIK NF KAPPAB SIGNALING	89	-0.33752	-1.49162	0.0085552	0.0741599	CD86/RHOA/LGALS9/TNF/IL18/RELA/C1QTNF4/PHB2/LITAF/ADIPOR1/LAPTM5/TMSB4X/SPHK1/NLRP3/EDN1/RPS3/NFKBIA/CCL19/TREM2/HAVCR2/BCL3/IL1B/CD14
GOBP CHROMOSOME CONDENSATION	28	0.563004	1.65272	0.00858068	0.0742842	HMGA2/TOP2A/SMC2/TTN/NCAPG/SMC4/ERN2/NCAPG2/NUSAP1/NCAPD2/NCAPD3/CCNB1/CDCA5/NCAPH
GOBP RESPIRATORY CHAIN COMPLEX IV ASSEMBLY	25	-0.514681	-1.73307	0.00863012	0.0746153	COA6/SURF1/OXA1L/COX14/COX17/PET100/SCO2/MT-CO3
GOBP REGULATION OF VENTRICULAR CARDIAC MUSCLE CELL ACTION POTENTIAL	12	0.686135	1.66347	0.0086784	0.0749355	DSG2/PKP2/RYR2/CTNNA3/CAV1
GOBP PROTEIN MODIFICATION BY SMALL PROTEIN REMOVAL	264	-0.24788	-1.27649	0.00870301	0.0750508	ASXL1/ITCH/PSMB5/PSMB8/USP22/JOSD1/PSMD9/USP15/EP300/PARK7/DESI2/DESI1/MBD5/PSMA6/TADA2B/WDR20/PSME2/IFIH1/USP35/SPATA2/TRAF3/USP12/PSMB2/OTUD1/PSMA1/SMAD3/BIRC2/NEDD8/SNX3/ATXN7L3/PSMC4/FOXK2/POLB/TNFAIP3/OTUD7A/USP3/UIMC1/CCNA1/TRIM21/PSMA2/PSMB10/USP30/SIAH2/FOXK1/HIF1A/OTUD5/TNIP2/RCE1/PSMA7/TFPT/PSMB7/PSMD12/ZC3H12A/PSMB1/HGS/PSMD8/PSMD7/RAD23A/PSME1/USP36/PSMB6/TANK/CFTR/PSMF1/USP39/RHOA/PS…
GOBP FOREBRAIN NEURON DEVELOPMENT	24	0.580117	1.63177	0.00871528	0.0750595	SLIT2/SEMA3A/ROBO2/ARX/ROBO1/SLC4A10/FGFR2/SOX1
GOBP CELL COMMUNICATION BY ELECTRICAL COUPLING	31	0.54775	1.64396	0.00878471	0.0752589	GJA5/PKP2/RYR2/CAV1/ATP1A3/TRDN/CAMK2D/GJB6/SLC8A1/ANK3/CASQ2
GOCC PRESYNAPSE	469	0.315851	1.31323	0.00878701	0.0752589	GABRA2/CDH2/DNM3/CNTN1/GAD1/CALB1/HTR2A/SLC17A7/CDH10/SLC6A11/UCN3/SCGN/CHAT/CLCN4/PTPRD/ERBB4/CADPS2/SH3GL3/FLRT3/PENK/NTNG1/LRFN3/CASR/SLC18A3/DNAJC6/ROR1/SCN2A/CACNB2/TRIM9/NLGN4Y/NEFL/STX19/PCDH8/RAB27B/KCNK2/SLC4A10/ARHGAP44/RAB40A/KCNH1/OTOF/RGS7BP/SLC6A5/SYN3/GRIK3/NTF4/STON1/SYT9/SH3GL2/RAB40AL/PRRT2/NLGN4X/CLCN5/KIRREL3/SYT4/UNC13A/PTN/IGSF21/CYP46A1/BTBD8/ADRA1A/RIMS3/TNIK/KCNK9/PPFIA3/…
GOBP POSITIVE REGULATION OF PHAGOCYTOSIS	64	-0.372931	-1.56124	0.00878954	0.0752589	CALR/SIRPA/LRP1/FPR2/F2RL1/PYCARD/PTPRJ/C2/PTX3/RAB31/TNF/AZU1/SLC11A1/CLEC7A/CYBA/IL15RA/FCER1G/TREM2/PPARG/APOA1/CCL2/IL1B
GOBP DEFENSE RESPONSE TO GRAM NEGATIVE BACTERIUM	64	-0.372698	-1.56027	0.00878954	0.0752589	LYZ/F2RL1/DMBT1/PYCARD/AQP1/TUSC2/DEFA1B/LTF/DEFA3/RNASE6/LCE3A/AZU1/RNASE7/SLC11A1/ROMO1/IL6/RPS19/RPL30/SSC5D/ELANE/RARRES2/DEFA1/S100A7
GOCC MCM COMPLEX	12	0.685577	1.66212	0.00879489	0.0752589	MCM8/MCM3/MCM4/MCMDC2/MMS22L/MCM6/MCM2/TONSL
GOBP INTRINSIC APOPTOTIC SIGNALING PATHWAY IN RESPONSE TO ENDOPLASMIC RETICULUM STRESS	55	-0.397716	-1.63712	0.00882175	0.0753286	PARK7/RNF186/TXNDC12/CREB3/TRIB3/CASP4/SYVN1/TNFRSF10B/PTPN1/ERP29/HERPUD1/NCK2/PMAIP1/BAX/PML/BCL2L11/BBC3/PPP1R15A/BAK1/DDIT3/ATF4/GRINA/ATP2A1/CEBPB/HSPA1A
GOBP SPHINGOLIPID MEDIATED SIGNALING PATHWAY	16	-0.598674	-1.72598	0.00882563	0.0753286	KLF14/RAC1/S1PR4/EZR/SPHK1/S1PR1
GOMF TRANSLATION FACTOR ACTIVITY RNA BINDING	79	-0.354304	-1.5368	0.00886655	0.0754874	EIF3M/EIF2B2/TSFM/ABTB1/EIF1AY/EIF4E2/GTPBP2/GTPBP1/TUFM/ETF1/EEF1A1/EIF2D/EIF5AL1/EIF5A/EIF3H/AGO2/EIF3I/EIF3D/EEF2/EIF3L/EIF6/EEF1D/EEF1A2/MTRF1L/EIF1B/EEF1G/EIF3F/EIF3G/EIF1/EIF3K/EEF1B2
GOBP POSITIVE REGULATION OF MONOCYTE DIFFERENTIATION	11	-0.681202	-1.77435	0.00886688	0.0754874	DCSTAMP/ZFP36L1/JUN/CSF1/HLA-DRB1/CD74
GOCC ROUGH ENDOPLASMIC RETICULUM MEMBRANE	24	-0.513617	-1.70221	0.00888615	0.075555	SEC61G/SEC61B/SSR4/RPS26/RPS28/RPS29/RPL27
GOMF SODIUM INDEPENDENT ORGANIC ANION TRANSMEMBRANE TRANSPORTER ACTIVITY	14	0.674675	1.67413	0.00890247	0.0755643	SLCO1C1/SLCO1A2/SLCO2B1/SLCO1B3/SLCO6A1/SLC22A6/SLC22A7/SLC22A9
GOBP DETECTION OF CHEMICAL STIMULUS INVOLVED IN SENSORY PERCEPTION OF TASTE	36	0.522186	1.6331	0.00890992	0.0755643	AZGP1/TAS2R8/TAS2R10/TAS2R50/TAS2R31/TAS2R14/GNAT3/RTP1/TAS2R20/TAS2R46/TAS2R13/TAS2R3/TAS2R5/TAS2R4
GOMF DNA REPLICATION ORIGIN BINDING	23	0.605901	1.68891	0.00897418	0.0760125	MCM10/MCM8/POLA1/MCM3/MCM4/MCMDC2/CDC6/MCM6/ORC3/HSPD1/MCM2/ORC2/CDC45/DHX9/GRWD1/ORC5/ORC1/DDX11/MCM9/ORC4
GOBP CELLULAR RESPONSE TO TOPOLOGICALLY INCORRECT PROTEIN	159	-0.276176	-1.32354	0.00898679	0.0760228	TPP1/SULT1A4/YIF1A/BAG6/DERL1/HSPA5/DERL2/CREB3L2/EP300/CREBRF/RNF185/FICD/DNAJB12/HDGF/CTDSP2/SERP2/CREB3/ZBTB17/CUL3/DDRGK1/AUP1/TSPYL2/SDF2L1/AMFR/HSPA2/HERPUD2/CALR/SYVN1/BAG3/PTPN1/HSF1/LMNA/NFE2L2/WIPI1/HERPUD1/RNF5/GSK3A/WFS1/NCK2/PIGBOS1/SERP1/CALR3/BFAR/BAX/HSPA1L/ATP6V0D1/BCL2L11/PPP1R15A/RNF126/MYDGF/BAK1/DDIT3/ATF4/HSPA1B/RHBDD2/ATF3/HSPA6/CXCL8/CCL2/HSPA1A
GOMF CYTOKINE BINDING	134	-0.301726	-1.40093	0.00907882	0.0766817	GBP1/SOST/GREM1/CSF2RA/CSF3R/TGFBR2/HYAL2/IL20RA/WFIKKN2/TNFRSF9/ACKR1/NRROS/IFNGR1/TNFRSF1A/CRLF2/CCR7/EBI3/IL20RB/IL1RL1/TCAP/NRP1/LTBP3/NRP2/LRRC32/NOG/IL3RA/IL36RN/IL10RA/NBL1/GDF5/CCR1/CXCR4/PLP2/IL31RA/CNTFR/ACKR3/CD74/TNFRSF1B/IL1R2/CCRL2/ELANE/THBS1/ZFP36/IL1RN/IL5RA
GOBP RIBOSOME BIOGENESIS	284	-0.243801	-1.26085	0.00909038	0.0766817	WDR74/USP36/MRPL22/MPV17L2/MRPL10/RPL5/ABT1/RPS6/EIF6/RPL14/RPS24/NPM3/YBEY/RPL11/RPSA/RPL23A/RPL10L/ISG20/RPL7A/RPL3/RPS8/RPS7/RPLP0/RPL10A/RPL24/RPL35A/RPS5/RPS25/RPS2/RPL26/RPL10/NOP10/RPS19/RPS9/RPS17/RPL38/RPS14/RPS27/RPL35/RPS16/RPS15/RPS21/RPS28/RPS10/RPL27
GOBP RESPONSE TO TOXIC SUBSTANCE	222	-0.25814	-1.27459	0.00911	0.0766817	LPO/SCN1B/MAPK3/GSTK1/PTGES/NFE2L2/HBM/MPST/PDGFRB/MGST3/CCL5/NQO1/SESN2/KDM6B/MT2A/PRDX4/PRDX6/MT1HL1/SRXN1/SRD5A1/OPRD1/TXNDC2/KCNC2/BAX/MGST1/LYN/GSTP1/FOS/MT1G/CYP1B1/GPX7/MPO/TXN/BAK1/ATF4/GPX5/GABRB1/GPX6/SNN/GSTO1/APOM/ALOX5AP/SOD2/HBA1/GPX3/INMT/MT-CYB/HBZ/CDKN1A/GPX4/HBA2/CYGB/HBB/DRD2/TPO/NUPR1/CYP1A1/GPX1/CCL4/S100A9/CCL3/MT1H
GOBP MICROGLIAL CELL ACTIVATION	43	-0.421232	-1.59617	0.0091107	0.0766817	AGER/LDLR/NR1D1/IFNGR1/FPR2/GRN/TLR8/TNF/CST7/AZU1/SPHK1/TREM2/IL6/IL4/C5AR1/TYROBP/CCL3
GOBP DETECTION OF OTHER ORGANISM	19	-0.566857	-1.7316	0.00920164	0.0773495	PGLYRP3/DMBT1/CD1D/HLA-A/HLA-B/PGLYRP1/CLEC7A/HLA-DRB1/SSC5D
GOBP REGULATION OF VIRAL TRANSCRIPTION	42	-0.421748	-1.59327	0.00922252	0.0774274	MDFIC/CDK9/NELFA/POLR2A/HEXIM1/POLR2K/POLR2G/GTF2F1/SUPT5H/POLR2C/TRIM21/POLR2E/NELFE/TRIM13/POLR2I/SUPT4H1/POLR2L/IFITM3/POLR2J/ZFP36
GOBP NEGATIVE REGULATION OF T HELPER CELL DIFFERENTIATION	18	-0.571887	-1.71533	0.00928693	0.0778701	IL4R/ZC3H12A/TNFSF18/ZBTB7B/IL4/TNFSF4/BCL6/HLX
GOBP CELLULAR RESPONSE TO PURINE CONTAINING COMPOUND	13	0.678839	1.67189	0.00931881	0.0780392	RYR2/RYR3/PPARGC1A/CACNA1S/P2RY1/SLC8A1/CASQ2
GOBP COLLAGEN ACTIVATED SIGNALING PATHWAY	15	0.652613	1.65233	0.00933279	0.0780582	COL4A5/COL4A6/COL4A1/COL4A3/COL1A1/ITGA2/COL4A2/MUSK
GOBP REGULATION OF PROTEIN DEUBIQUITINATION	11	-0.678283	-1.76675	0.00935675	0.0781246	ITCH/PARK7/TRIM21/ZC3H12A/TANK/UBXN1/TNIP1
GOCC PARALLEL FIBER TO PURKINJE CELL SYNAPSE	11	0.702895	1.66121	0.00936416	0.0781246	GRID2/PLCB4/P2RX6/SLC6A9
GOCC BASOLATERAL PLASMA MEMBRANE	208	0.355407	1.41063	0.0094119	0.0784247	CDH2/TEK/SLCO1C1/SLC13A3/ERBB4/FOLR1/CASR/LEPR/RHCG/SLC4A4/LRRC7/CXADR/S100G/TRPC4/KCNJ16/ATP7B/ANK2/UMOD/SLC4A10/SLC9A4/SLCO1B3/OTOF/TSHR/SLC22A6/TJP1/TGFA/CDH17/AQP2/PDPN/SLC22A7/SLC39A14/ABCC5/DISP1/BSND/SLC22A9/SLC29A4/HEPH/ATP2B4/ANK1/SLC4A9/SLC40A1/MYO1D/MAP7/SLC16A12/P2RY1/SLC26A7/SLC6A9/ENPP1/IDE/SPEF1/MLC1/ANK3/LIN7A/SLC39A5/CADM1/ABCC4/SLC7A8/SLC16A8/SLC26A10/SLC46A1/SLC26A1/SYNJ2BP/EGFR
GOBP PROTEIN FOLDING	213	-0.260647	-1.28918	0.00943766	0.0785412	DNAJC1/DNAJB12/FKBP6/GNAI1/GNB1/PDRG1/MPDU1/TBCA/TOR2A/PPIF/PDCL3/TBCC/PPIAL4F/SDF2L1/ERP44/AMFR/BAG1/HSPA2/HSPB6/PPIH/POFUT2/GRPEL1/CALR/P4HB/BAG3/SIL1/PPIAL4E/PDIA3/SDF2/PPIA/B2M/ERP29/WFS1/GRN/PRKCSH/CRTAP/PRDX4/AIP/PFDN1/CALR3/FKBP8/GNB2/HSPA1L/PFDN4/UBXN1/GNAI2/GNG2/SGTA/DNAJB5/DNAJB1/CSNK2B/DNAJC4/SPHK1/HSPA1B/PFDN2/PPIB/HSPB1/PPIC/PFDN5/RGS9/HSPA6/CD74/HSPA1A/GNAT1
GOMF CALMODULIN BINDING	192	0.369709	1.45619	0.00948454	0.0788329	PCP4/KCNQ3/MAP2/RYR2/RYR3/MYH6/PDE1A/PHKA1/CALD1/MYH14/ASPM/KCNH1/MYLK/CACNA1S/ARPP21/CEACAM1/NOS2/TJP1/CAMKV/TTN/IQCF1/UNC13A/MYH10/MYO1B/MYO6/MYH13/EEA1/DAPK2/SYT1/KCNN1/ATP2B4/RGS16/UNC13B/MYO1D/MYO3A/MIP/CAMK2D/TRPV1/CEP97/AEBP1/NGFR/SNTB1/ENKUR/SNTB2/PHKB/GRIN1/ADD2/SLC8A1/MYO10/RASGRF2/IQCG/MYH7/KCNQ4/IQGAP3/CACNA1C/EGFR/PDE1C/CDK5RAP2/IQGAP2
GOCC CORNIFIED ENVELOPE	35	0.530789	1.64501	0.00952088	0.0790364	DSC3/DSG2/PKP2/SPRR2G/FLG2/HRNR/TCHH/FLG/SPRR2D/DSG4
GOMF GTPASE ACTIVITY	290	-0.243861	-1.27951	0.00955007	0.0791754	RAB1A/RGS2/GIMAP7/RAB4A/RRAD/RAB9A/ARHGDIB/RAB7A/ARL4C/RHOV/NKIRAS2/RRAGA/RASD2/RAB35/ARF4/RGS19/RAB1B/RRAGD/RAB12/RAB8B/GBP4/RGS10/RAB7B/RGS4/GNAS/RAB13/RHOA/EEF2/RAB31/GNB2/RHEB/RAC1/TUBA1A/GNA12/CDC42/RAB11B/RAB22A/GNAI2/RAB32/RAB2A/EEF1A2/ARF6/ARF5/RAP2B/TUBA3C/TUBA4A/GBP2/RHOF/RRAS/RAB33A/RASL11A/ARF1/RAC3/RALA/GNG5/GNA15/RAB3A/RAB5C/RAB43/AGAP3/RHOB/GNG8/ARL8A/TUBB3/RAB34/RASL10A/RAB20/RGS9…
GOMF NEUROTRANSMITTER RECEPTOR ACTIVITY INVOLVED IN REGULATION OF POSTSYNAPTIC MEMBRANE POTENTIAL	46	0.50558	1.66841	0.00956468	0.0791754	GABRE/GABRA2/GRID2/GABRA1/GABRB2/GABRG2/GRIK3/GLRA2/GABBR1/GABRA4/GABRR1/CHRNA6/CHRNA3/GLRA1/CHRNA9/CHRNB3/GABRG1/GLRB/CHRNG/GRIN3A/CHRNA2
GOBP RESPONSE TO TESTOSTERONE	41	-0.421773	-1.60782	0.00957327	0.0791754	NME1/TBXA2R/KCNJ11/MSN/HOXD13/ELK1/CALR/CA9/HSF1/BAD/NQO1/SRD5A1/DUSP1/EDN1/TSPO/AR/THBS1/BGLAP/AVP
GOBP PROTEIN LOCALIZATION TO CILIUM	59	0.472283	1.61946	0.00958788	0.079198	FSIP2/DZIP1/DYNC2H1/DZIP1L/IFT80/CCDC39/ARL13A/ARL13B/TTC26/TBC1D32/ARL6/TUB/GAS8/BBS9/WDR35/TULP1/ROPN1B/LZTFL1/EFCAB7/CROCC/BBS4/WDR19/TTC21B/IFT140/SPATA7/FAM149B1/LRRC6/CCDC66/RABEP1/CCDC88A/BBS1/NPHP4
GOMF PROTEIN HORMONE RECEPTOR ACTIVITY	17	0.641759	1.67807	0.00963484	0.0794875	LGR4/GNRHR/TSHR/AMHR2/MCHR1/LGR6/GPR173/IGF1R/LGR5/FSHR
GOBP POSITIVE REGULATION OF REACTIVE OXYGEN SPECIES BIOSYNTHETIC PROCESS	46	-0.429971	-1.67165	0.00966459	0.0796343	PTX3/DDAH2/TNF/P2RX4/KLF4/CLEC7A/EDN1/CYBA/SOD2/KLF2/SLC5A3/ICAM1/TICAM1/HBB/MT-CO2/IL1B
GOCC INTRINSIC COMPONENT OF PRESYNAPTIC MEMBRANE	62	0.461033	1.59117	0.00968622	0.079702	CDH2/CNTN1/HTR2A/CDH10/SLC6A11/PTPRD/ERBB4/NTNG1/LRFN3/SCN2A/RGS7BP/SLC6A5/ADRA1A/ATP2B4/GPC4/P2RY1/SLC6A9/GRM3/HTR1B
GOBP DENDRITIC CELL MIGRATION	29	-0.491711	-1.69105	0.00969672	0.079702	TRPM4/C1QBP/CALR/EPS8/TNFSF18/CCL5/CCR7/GPR183/LGALS9/CDC42/CCR1/CCL19/CXCR4/CCL21
GOBP POSTSYNAPTIC SPECIALIZATION ORGANIZATION	30	0.555828	1.64937	0.00971133	0.0797238	GRID2/CDH2/PTPRD/LRRTM1/TMEM108
GOMF TRANSFORMING GROWTH FACTOR BETA ACTIVATED RECEPTOR ACTIVITY	13	0.67614	1.66524	0.00977617	0.0801371	LTBP1/BMPR1B/BMPR1A/AMHR2
GOBP NEGATIVE REGULATION OF LIPID LOCALIZATION	49	-0.406625	-1.60752	0.00979893	0.0801371	APOC2/ABCA1/IRS2/NFKB1/FIS1/CRP/TNF/HRH3/NR1H2/NR1H3/PNPLA2/PPARD/NFKBIA/PPARG/IL6/THBS1/APOC3/TRH
GOBP RESPONSE TO COLD	45	-0.413905	-1.60485	0.00980346	0.0801371	ZNF516/SLC9A1/THRA/CASP8/HSPA2/CIRBP/CIDEA/CDH8/FOS/METRNL/FOXO1/SOD2/NFKBIA/PPARG/VGF/MT-CO2/P2RX3/ADM/TRH
GOCC IMMUNOLOGICAL SYNAPSE	40	-0.430556	-1.63106	0.00981573	0.0801371	CD6/SOCS6/CD37/CD53/GZMB/PTPRJ/EZR/HLA-DRA/HAVCR2/HLA-DRB1/ICAM1/LGALS3
GOBP POSITIVE REGULATION OF PEPTIDASE ACTIVITY	186	-0.272247	-1.33591	0.00982179	0.0801371	PSME2/TNFRSF10A/BCL10/DDRGK1/NLRP1/BCAP31/FADD/ANP32B/SMAD3/MUL1/EFNA3/CASP8/TNFRSF10B/AGER/HSF1/CRADD/SEMG1/BAD/ACVR1C/CTSH/MTCH1/PSME1/PYCARD/DAP/GRN/PSENEN/PMAIP1/TANK/APH1A/BAX/PML/LGALS9/FIS1/CTSD/TNF/GRIN2B/LYN/BCL2L11/AKIRIN2/F3/BBC3/PRR7/RIPK2/BID/PRELID1/SFRP2/BAK1/LAPTM5/CLEC7A/NDUFA13/NLRP3/ADRM1/ST18/RPS3/PPARG/SLC22A2/S100A8/EFNA1/S100A9/CCK
GOCC VACUOLAR LUMEN	166	-0.27782	-1.34347	0.00984331	0.0801684	ACTR10/SERPINB3/GM2A/CTSC/TPP1/AGRN/HPSE/ASAH1/PRKCD/GLB1/TUBB4B/NAPRT/NEU1/GLA/IDUA/SDCBP/HEXA/CD1E/VAT1/IMPDH1/CREG1/HEXB/NAAA/HSPG2/GC/IDS/GAA/PRTN3/PLD3/ARSA/IST1/DPP7/CTSA/CYB5R3/TOLLIP/GUSB/LYZ/PDGFRB/PYCARD/CTSV/GRN/PSAP/DEFA1B/TRAPPC1/PRDX6/MAN2B1/CTSB/DEFA3/PRSS57/CTSD/SERPINB13/RNASET2/MPO/AZU1/ANXA2/HEBP2/NCAN/NEU4/NPC2/SGSH/IFI30/TCN2/CD74/CTSL/SDC4/RETN/ELANE/FTL/DEFA1/S100A7
GOBP CELLULAR AMINO ACID CATABOLIC PROCESS	100	0.40531	1.50678	0.00984967	0.0801684	AASS/GAD1/IDO2/MAT1A/DDAH1/OTC/NOS2/KMO/ALDH5A1/GLDC/HAL/TDO2/ATP2B4/HIBCH/IDO1/HYKK/HOGA1/PPAT/ACMSD/SHMT1/HIBADH/SARDH/ABAT/ALDH4A1/GLS2/ALDH6A1/HMGCLL1/ASPA/AMT/GPT/MCCC2/ASRGL1/GPT2/ENOSF1/SDSL/MCCC1
GOMF EPHRIN RECEPTOR BINDING	27	-0.506953	-1.71158	0.00991346	0.0805892	EFNA3/EFNA2/CDK5/PTPN1/EFNB1/CDK5R1/GRB2/EPHA7/LYN/SIPA1L1/EFNA1/SRC
GOBP REGULATION OF OSTEOCLAST DIFFERENTIATION	61	-0.38051	-1.58837	0.00997106	0.0809587	LILRB3/ATP6AP1/POU4F2/GPR137B/LILRB1/GNAS/LTF/TNF/CSF1/FOS/IL20/TFE3/CCR1/TREM2/CARTPT/IL4/CEBPB/MAFB/BGLAP/TYROBP/CCL3
GOBP REGULATION OF BMP SIGNALING PATHWAY	85	0.430744	1.55745	0.0100291	0.081331	NEO1/SFRP5/SULF1/CER1/DLX1/GATA4/CHRDL1/RBPMS2/LRP2/HES1/VWC2/GDF2/SKOR2/RNF165/FBN1/FST/GDF3/GREM2/HTRA1/HOXA13/SFRP1/CRB2/BAMBI
GOBP POSITIVE REGULATION OF INTERLEUKIN 1 PRODUCTION	58	-0.402347	-1.66531	0.0100621	0.0814995	NLRP1/SMAD3/CASP8/LILRA2/AGER/PYCARD/TLR8/LGALS9/TNF/LILRA5/RIPK2/AZU1/CLEC7A/WNT5A/NLRP3/PYDC1/HSPB1/PANX2/CCL19/IL6/HAVCR2/TYROBP/CCL3
GOBP RESPONSE TO FLUID SHEAR STRESS	29	-0.487704	-1.67727	0.0101972	0.0824532	HDAC3/GJA1/SMAD6/ABCA1/NFE2L2/PDGFRB/CSF2/P2RX4/KLF4/MTSS1/KLF2/MAPK7/CITED2/SRC
GOCC 9PLUS2 MOTILE CILIUM	102	0.402672	1.50075	0.0102046	0.0824532	NME5/DEFB1/SPACA3/FSIP2/CFAP69/TTC29/DNAH2/CATSPER4/TEKT3/LYZL6/DNAH9/SPEF2/MNS1/DNAH11/NME8/ATP2B4/EFCAB9/SPATA6/WBP2NL/ENKUR/VPS13A/PMFBP1/TACR1/SPEF1/MROH2B/TACR3/IFT172/GSTM3/AKAP3/CCR6/CCDC181/DNAH8/IQCG/IFT88/CROCC/TSSK4/CFAP70/RSPH1/IFT27/ATP1A4/PACRG
GOCC CMG COMPLEX	10	0.717575	1.63796	0.0103653	0.0835623	GINS1/MCM3/MCM4/MCM6/GINS4/GINS3/MCM2
GOBP NEGATIVE REGULATION OF CELL ADHESION	267	-0.246666	-1.27225	0.0103669	0.0835623	NOTCH4/MAD2L2/ARHGDIB/HRG/HLA-G/SOCS6/CLEC4G/CDSN/LRP1/ZC3H12A/TNFSF18/ZBTB7B/IRF1/LILRB1/TGFB1/CD86/RHOA/LGALS9/NRARP/IL20RB/VEGFA/MYADM/DUSP1/CYP1B1/KLF4/TNFRSF21/RUNX1/LRRC32/TACSTD2/LAPTM5/PRNP/ARHGDIA/ARG2/LGALS1/IL10/TRPV4/MAPK7/SEMA3E/TGFBI/IL4/HAVCR2/BMP6/TNFSF4/SPRY4/HLA-DRB1/CD74/MDK/APOA1/CCL21/LGALS3/SRC/SDC4/SOCS1/BCL6/CEBPB/THBS1/LGALS7B/FXYD5/MMP14/RGCC/CD9/HLX/IFNB1/VSIG4/IL1RN
GOBP ANAPHASE PROMOTING COMPLEX DEPENDENT CATABOLIC PROCESS	81	-0.335913	-1.45543	0.0103977	0.0836718	PSMA6/PSME2/CUL3/PSMB2/PSMA1/PSMC4/PSMA2/PSMB10/ANAPC10/PSMA7/PSMB7/PSMD12/FZR1/PSMB1/PSMD8/PSMD7/PSME1/PSMB6/PSMF1/PSMB3/ANAPC11/PSMB4/UBB/ANAPC15/UBE2S/UBC/UBE2D1/RPS27A/UBA52
GOBP FEMALE MEIOTIC NUCLEAR DIVISION	23	0.602326	1.67895	0.0104056	0.0836718	EREG/SYCP2/TOP2A/TTK/TRIP13/MLH3/ATM/WEE2/FBXO5/TUBB8/MEIOB/CCNB2/AURKA/MLH1/RAD51C/SPIRE2
GOMF RETINOIC ACID RECEPTOR BINDING	26	-0.505325	-1.69936	0.010435	0.0838068	VDR/NR1H2/NR0B2/HMGA1/ARID5A/PRAME/RARG/PPARG
GOBP REGULATION OF SUPEROXIDE ANION GENERATION	20	-0.552198	-1.71211	0.0105573	0.0846868	ITGAM/PRKCD/ITGB2/HVCN1/FPR2/F2RL1/TGFB1/CRP/GSTP1/GNAI2/CLEC7A/TYROBP
GOBP RESPONSE TO OXYGEN LEVELS	366	-0.236315	-1.25102	0.0105801	0.0847681	GNB1/PSMA6/ADAM15/ADA/MMP2/PSME2/HSD11B2/PIN1/ANGPTL4/RORA/SLC2A8/EIF4EBP1/CAPN2/MYOD1/PCK1/PDLIM1/ENO1/SLC9A1/PSMB2/ZFP36L1/PSMA1/SMAD3/BIRC2/CREBBP/RAMP2/ALAS2/NDRG1/PSMC4/POLB/TGFBR2/TXN2/PSMA2/HIPK2/PSMB10/MECP2/CA9/P4HB/ANG/MGARP/ATP6AP1/HIF1A/AGER/HSF1/ATP1B1/F7/LMNA/PSMA7/VEGFB/POU4F2/PSMB7/BAD/PLEKHN1/PSMD12/NFE2L2/PDGFRB/PSMB1/PSMD8/CHRNA4/PSMD7/PKM/LDHA/PSME1/BNIP1/USF1/PSMB6/AQP1/PMAIP…
GOCC MAIN AXON	62	0.456759	1.57642	0.0106452	0.0851873	KCNQ3/MAP2/UCN3/CNTNAP2/ROBO2/THY1/SCN2A/LRRC7/TIAM1/NFASC/SCN8A/MAP1B/CRH/ANK1/MYO1D/CNGA3/KCNA2/MAP1A/ANK3
GOBP POSITIVE REGULATION OF AMINE TRANSPORT	30	-0.467466	-1.62552	0.0106808	0.0853695	ADORA2A/KCNB1/CARTPT/DRD2/STX1A/OXT/SLC38A3/CCK/TRH/AVP
GOBP OLFACTORY LOBE DEVELOPMENT	27	0.574974	1.67825	0.0107167	0.0855536	SLIT2/SEMA3A/ERBB4/ROBO2/ARX/ROBO1/RPGRIP1L/DLX5/KIF14/LRRK2/DLX2
GOBP BILE ACID AND BILE SALT TRANSPORT	31	0.540099	1.621	0.010761	0.0858046	SLCO1C1/SLCO1A2/ABCB11/SLC10A2/SLCO2B1/AKR1C1/NR1H4/SLCO1B3/CEACAM1/SLC10A4
GOCC L TYPE VOLTAGE GATED CALCIUM CHANNEL COMPLEX	12	0.67409	1.63427	0.0107752	0.0858151	CACNG4/CACNB2/NOS1AP/CACNA1S
GOMF ENDOPEPTIDASE ACTIVATOR ACTIVITY	10	-0.664772	-1.69347	0.0108394	0.0862233	APH1B/PSME2/PSME1/PSENEN/APH1A/SFRP2/ADRM1
GOBP REGULATION OF HORMONE SECRETION	247	-0.255762	-1.30758	0.010887	0.0864331	LRP5L/BAD/LRP1/ACVR1C/IRS2/NR1D1/SREBF1/ADRA2C/CCL5/FFAR2/MIDN/RAB8B/SSTR5/FGF23/CACNA1A/SLC25A5/CFTR/GNAS/KCNC2/MPC2/TCF7L2/RAC1/TNF/HNF4A/EDN3/RBP4/SCT/NR0B2/NMB/PIM3/PPARD/GAL/BAIAP3/EDN1/FGA/KCNB1/SLC2A2/CARTPT/IL6/SLC25A6/NEUROD1/BMP6/VSNL1/HCAR2/HLA-DRB1/ENHO/AGT/RETN/DRD2/IL11/STX1A/GRP/GLP1R/NKX6-1/IL1B/ADCYAP1/TFAP2B/GHRH/APLN/REN/TRH
GOCC DNA REPLICATION PREINITIATION COMPLEX	12	0.673021	1.63168	0.0108917	0.0864331	GINS1/MCM3/MCM4/MCM6/GINS4/GINS3/ORC3/MCM2
GOMF PROTEIN BINDING INVOLVED IN HETEROTYPIC CELL CELL ADHESION	11	0.697448	1.64833	0.0109149	0.0865145	DSG2/PKP2/CXADR/GLDN
GOBP CELL REDOX HOMEOSTASIS	40	-0.426377	-1.61523	0.0109296	0.0865278	PRDX5/ERP44/TXN2/HVCN1/LPO/NFE2L2/NQO1/APEX1/PRDX4/PRDX6/TXNDC2/MPO/TXN/SLC11A1/NCF1/DDIT3/CYBA/GPX1
GOBP RESPONSE TO TYPE I INTERFERON	92	-0.326748	-1.44966	0.010947	0.0865627	PTPN6/FADD/MUL1/IRF5/MYD88/PTPN1/HLA-G/HLA-E/DCST1/IRF1/IFNAR2/IFNA8/HLA-A/HLA-B/IRF7/IFIT2/HLA-C/GBP2/WNT5A/ISG20/ISG15/IFITM3/IFNA1/IFNA13/IFNB1/OASL/IFNA5
GOBP RESPONSE TO DSRNA	46	-0.425226	-1.6532	0.0109925	0.0868201	IFNK/IFIH1/ZCCHC3/RIOK3/MUL1/SLC3A2/MAPK3/PMAIP1/IFNA8/NFKB1/PQBP1/RIPK2/FLOT1/NFKBIA/TICAM1/IFNA1/IFNA13/IFNB1/IFNA5
GOBP POSITIVE REGULATION OF PROTEIN CONTAINING COMPLEX ASSEMBLY	235	-0.253321	-1.27135	0.0110627	0.0872712	PSMC4/TPPP2/WAS/ARPC2/MSN/MECP2/WHAMM/WASF2/ABCA1/FSCN1/CSF2/BRK1/ARPC5L/BIN1/CDK5R1/GRB2/CDC42EP3/NCK2/PYCARD/ARPC1A/ARPC3/BAIAP2/TGFB1/RBX1/CCR7/BAX/PFN1/RAC1/TNF/VEGFA/BCL2L11/ARF6/TPPP3/GMFG/CDC42EP2/CALY/BMF/NR1H2/BID/BAK1/CLEC7A/ARF1/HSPA1B/FERMT2/CDC42EP1/RPS3/NPHS1/ICAM1/RHOC/CCL21/LGALS3/SRC/CSF3/MMP3/HSPA1A/ZDHHC1/CCK/CCL26/CCL24
GOBP RESPONSE TO PROSTAGLANDIN E	23	-0.536009	-1.74988	0.0110765	0.0872761	PTGER2/PTGER4/CCR7/GNG2/CCL19/PPARG/TNFSF4/CCL21/OXT
GOBP NEGATIVE REGULATION OF COLLAGEN METABOLIC PROCESS	11	-0.673206	-1.75353	0.0111261	0.0875639	RAP1A/ERRFI1/PPARD/PPARG/IL6/CST3
GOBP NEGATIVE REGULATION OF ANION TRANSMEMBRANE TRANSPORT	30	-0.466787	-1.62317	0.0111864	0.0878324	TCAF2/PEA15/INPP5K/OAZ3/RGS2/OAZ1/IRS2/GSK3A/RGS4/TNF/OAZ2/PID1/SLC43A2/THBS1/IL1B
GOBP MECHANORECEPTOR DIFFERENTIATION	55	0.471645	1.59346	0.0111866	0.0878324	FAT4/MCOLN3/GABRB2/HEY2/USH1C/PLS1/SLC44A4/HES1/NTF4/MYO6/TSKU/SLITRK6/NTRK2/ATP8B1/TMEM132E/CTHRC1/CECR2/TRIP11/IFT88/USH1G/JAG1/SLC4A7/IFT27/STRC/BMP4
GOBP POSITIVE REGULATION OF CELL JUNCTION ASSEMBLY	92	0.413952	1.51366	0.0112069	0.0878888	GRID2/SLITRK5/ACE2/TEK/IL1RAPL1/PTPRD/FLRT3/CLDN3/THY1/CBLN2/COL16A1/OXTR/LRRN1/NPHP1/EPHB3/CAV1/EPB41L5/SLITRK1/BHLHB9/AMIGO1/SLITRK6/NTRK2/SFRP1/GHRL/EPHB1/EPHA2/KDR/UBE2V2
GOBP NEGATIVE REGULATION OF TYPE I INTERFERON PRODUCTION	42	-0.413824	-1.56333	0.0112558	0.0881682	UBE2L6/YY1/GPATCH3/RNF216/CYLD/PTPRS/NPLOC4/DHX58/REL/TRIM25/PPM1B/TBK1/ITCH/RNF135/PIN1/IFIH1/TNFAIP3/OTUD5/SIRPA/PYCARD/LILRB1/PCBP2/RELB/IL10/ISG15/LILRA4/HAVCR2
GOBP CYTOCHROME COMPLEX ASSEMBLY	35	-0.445428	-1.5979	0.0112745	0.0882114	UQCC2/UQCC3/C12orf73/COX16/SMIM20/HCCS/SLC25A33/COA6/SURF1/OXA1L/COX14/UQCRFS1/COX17/CYBA/PET100/SCO2/MT-CO3
GOMF OLFACTORY RECEPTOR ACTIVITY	155	0.373298	1.45069	0.0113056	0.0883164	OR52K2/OR6C2/OR6N2/OR2L5/OR52A1/OR2G3/OR52A5/OR6N1/OR2H2/OR2C1/OR10J3/OR2V1/OR1J4/OR52K1/OR11L1/OR52I1/OR10G3/OR5C1/OR52B6/OR2L2/OR8D4/OR51E2/OR1L3/OR10Z1/OR51I1/OR52N5/OR1K1/OR2L13/OR52H1/OR2A7/OR2L3/OR56A3/OR12D3/OR6K3/OR56A5/OR56B4/OR7C1/OR2G6/OR10W1/OR52W1/OR2AG2
GOBP POSITIVE REGULATION OF NIK NF KAPPAB SIGNALING	65	-0.37168	-1.57284	0.0113255	0.0883164	RC3H2/TLR2/ILK/PTP4A3/ACTN4/EP300/RBCK1/IL23A/NFAT5/GREM1/CALR/AGER/CD86/RHOA/LGALS9/TNF/IL18/RELA/C1QTNF4/PHB2/LAPTM5/SPHK1/EDN1/RPS3/CCL19/TREM2/HAVCR2/IL1B/CD14
GOBP REGULATION OF CELLULAR AMIDE METABOLIC PROCESS	394	-0.226976	-1.206	0.0113277	0.0883164	ETF1/ZFP36L1/ABCG1/ZNF598/YBX3/DAPK3/ORMDL3/TMED10/PLXNB2/PAIP2/FOXO3/RGS2/C1QBP/PPP1CA/CALR/ANG/NOTCH4/EIF5AL1/MAPK3/PGAM1/CDC123/EIF5A/PLEKHN1/CIRBP/NFE2L2/ZC3H12A/BIN1/IFNGR1/EIF3H/YBX1/MIF4GD/CCL5/GSK3A/AGO2/PKM/GZMB/NCK2/AIRE/PLD1/SESN2/MPV17L2/TNFRSF1A/LSM14B/EIF3D/PTAFR/SARNP/RPL5/ZFP36L2/EEF2/RBM3/TNF/EIF6/RPS4X/RELA/PPP1R15A/PIWIL1/MKNK2/EIF1B/PCIF1/TOB1/RPL22/PDK4/SPHK1/PRNP/EIF4EBP3/TR…
GOMF 5S RRNA BINDING	10	-0.662798	-1.68845	0.0114149	0.088892	MRPL18/RPL5/EEF2/RPL11/RPL3
GOBP NEGATIVE REGULATION OF NUCLEAR DIVISION	54	0.468518	1.58178	0.0114712	0.089	TOM1L1/CENPF/FBXO43/USP44/TTK/BUB1/KNTC1/MTBP/TRIP13/GEN1/BUB1B/SPDL1/HORMAD1/NDC80/ATM/TPR/ZWINT/FBXO5/CDK5RAP2/CCNB1/LIF/MAD2L1/APC/ZW10/BMP4/CHEK1/TOM1L2/PCID2/CDC20/KLHL22/XRCC3
GOBP POSITIVE REGULATION OF EPITHELIAL CELL PROLIFERATION	177	-0.262753	-1.28675	0.0114748	0.089	TCF7L2/CDC42/NRARP/VEGFA/F3/FGFR1/MYDGF/NRP1/NRP2/NOG/NR4A1/TNFSF12/ECM1/WNT5A/PAX2/B4GALT1/IL10/FOXE3/TBX1/WNT7A/PTPRN/PPP1R16B/BMP6/EGFL7/FGF9/MDK/APELA/AR/ZNF580/C5AR1/APLN/PDGFB/CCL26/AREG/HMOX1/CCL24/REG1A
GOBP NEGATIVE REGULATION OF LEUKOCYTE MEDIATED CYTOTOXICITY	21	-0.534425	-1.6752	0.0114797	0.089	FCGR2B/KIR2DL4/HLA-G/HLA-E/LILRB1/MICA/HLA-A/HLA-B/LGALS9/ARRB2/HAVCR2/SERPINB9
GOBP CGMP METABOLIC PROCESS	15	0.648053	1.64078	0.0114821	0.089	GUCY2F/NPR1/PDE1A/PDE10A/GUCY1A2/NPR2/PDE5A/GUCY2D
GOBP REGULATION OF CHROMOSOME SEGREGATION	82	0.432763	1.56001	0.0115012	0.0890409	CENPF/USP44/CENPE/DLGAP5/TTK/MKI67/BUB1/KNTC1/TRIP13/RMI2/GEN1/SMC6/CDC6/BUB1B/SPDL1/HORMAD1/ANAPC4/NDC80/CDC16/ATM/TPR/RAD18/ESPL1/ZWINT/RB1/ANAPC1/FBXO5/CDK5RAP2/CCNB1/KIF2C/MAD2L1/APC/ZW10/PTTG2/ANAPC7/PCID2/CDC20/KLHL22/SMC5/XRCC3/CDC23
GOBP MALE GAMETE GENERATION	482	0.312964	1.30231	0.0115141	0.0890409	NME5/SSTR1/DEFB1/LGR4/TEX15/PCYT1B/GJB3/BOLL/TDRP/DAZL/C14orf39/FSIP2/DZIP1/DPY19L2/CFAP69/BSPH1/PDILT/PCDHGA9/MORC1/TDRD6/ODF4/SYCP2/SPATA16/TP63/TEX11/RIMBP3/CATSPER4/MGAT4D/TBATA/CFAP44/CFAP54/PAX5/SLC9C1/VCX/PYGO1/CHD5/NPHP1/ADCY10/MCM8/MSH4/B4GALNT1/IQCF1/SPEF2/FIGNL1/MNS1/CYLC1/GAL3ST1/TTC26/JAM3/SPATA5/NPAP1/NME8/ADAD1/ATP2B4/CCDC136/SHCBP1L/IFT81/HOOK1/RNF17/APOB/RIMBP3C/BRIP1/CATSPER2/PL…
GOBP REGULATION OF SYNAPTIC VESICLE RECYCLING	23	0.598485	1.66824	0.011619	0.0897478	DNM3/SLC17A7/FGF14
GOBP POSITIVE REGULATION OF T CELL CYTOKINE PRODUCTION	20	-0.546421	-1.6942	0.0116875	0.0901722	IL1R1/SASH3/B2M/HLA-A/IL18/NLRP3/IL6/TNFSF4/IL1B
GOBP KILLING OF CELLS IN OTHER ORGANISM INVOLVED IN SYMBIOTIC INTERACTION	21	-0.532131	-1.66801	0.0117105	0.0902451	HRG/BAD/F2RL1/TUSC2/DEFA1B/BCL2L11/AZU1/ROMO1/GAPDH/ELANE/DEFA1
GOBP RADIAL GLIAL CELL DIFFERENTIATION	11	0.693253	1.63842	0.0118692	0.0913055	CDH2/HES1/FGF10/EMX1
GOBP KINETOCHORE ORGANIZATION	20	0.604103	1.62735	0.0118755	0.0913055	CENPF/CENPE/DLGAP5/SMC2/NUF2/CENPK/SMC4/NDC80
GOBP CELLULAR RESPONSE TO CADMIUM ION	36	-0.441654	-1.60164	0.0119578	0.0918329	AKR1C3/MT1B/JUN/MAPK3/UBE2D3/MMP9/HSF1/MT2A/MT1HL1/FOS/MT1G/NCF1/CYP1A2/MT1H/HMOX1
GOBP PROTEIN STABILIZATION	178	-0.269257	-1.32247	0.0119773	0.0918766	CCT4/VHL/GOLGA7/ZBED3/IGF1/ZNF207/DSG1/RTN4/SOX17/TBRG1/TAF9/GLMP/IRGM/SEC16A/SUMO1/PRKRA/ATP1B3/CRYAB/ZSWIM7/PRKCD/CDC37/BAG6/BAG4/EP300/PARK7/PIN1/PDCL3/LAMP1/RAB21/PIM1/CSN3/SMAD3/MUL1/GPIHBP1/TBL1X/TMEM88/BAG1/CRYAA/CAMLG/CALR/SYVN1/BAG3/TNIP2/ATP1B1/CHP1/WFS1/USP36/GRN/CRTAP/AFM/RPL5/FKBPL/PFN1/COG3/UBE2B/STX12/PHB2/PIM2/RPL23/RPL11/FLOT1/HSPA1B/PPIB/RPS7/GAPDH/IFI30/CDKN1A/APOA1/EFNA1/HSPA1…
GOMF THYROID HORMONE RECEPTOR BINDING	29	-0.479744	-1.6499	0.0120739	0.0925114	NR0B2/MED30/GAS2L1/ARID5A/OASL
GOBP RESPONSE TO ENDOPLASMIC RETICULUM STRESS	280	-0.242777	-1.25819	0.0120923	0.0925458	UBQLN2/TPP1/SULT1A4/YIF1A/BAG6/EDEM2/HM13/DERL1/HSPA5/DERL2/CREB3L2/EP300/CREBRF/PARK7/RNF186/RNF185/FICD/DNAJB12/TXNDC12/HDGF/CTDSP2/CCDC47/SERP2/CREB3/ZBTB17/DDRGK1/TRIB3/BCAP31/NRBF2/AUP1/TSPYL2/SDF2L1/FCGR2B/ERP44/AMFR/CASP4/JUN/GORASP2/HERPUD2/CALR/SYVN1/P4HB/TNFRSF10B/PTPN1/LMNA/UBE2J1/PDIA3/NFE2L2/WIPI1/ERP29/TRIM13/HERPUD1/RNF5/GSK3A/WFS1/NCK2/ANKS4B/SESN2/UFC1/PMAIP1/CFTR/PIGBOS1/SERP1/C…
GOBP SINGLE FERTILIZATION	140	0.382524	1.46644	0.0121513	0.0928907	TRPC6/ZP4/SPACA3/CLGN/SPACA7/C16orf92/FOLR1/BSPH1/RNASE10/DKKL1/SPINK13/FETUB/CATSPER4/HOXD9/NOX5/LYZL6/PKDREJ/ADAM32/IQCF1/STXBP1/MST1R/TEX101/CCDC136/UBXN8/UNC13B/CATSPER2/GLIPR1L2/CDK1/WBP2NL/ELSPBP1/SPAG1/SPAM1/TRPC3/ADAM21/ADAM20/ATP8B3/CATSPERB/ROPN1B/CECR2/GLRA1/AKAP3/CRISP1/WEE2/GLRB
GOBP CELLULAR RESPONSE TO HYDROGEN PEROXIDE	81	-0.331893	-1.43801	0.0121801	0.092914	SIRPA/HSF1/NFE2L2/NR4A3/NQO1/OSER1/MAP1LC3A/KDM6B/AQP1/APEX1/CYP1B1/RELA/TXN/HGF/KLF4/SPHK1/PAX2/FOXO1/IL10/RHOB/RPS3/KLF2/MAPK7/IL6/SRC/ZNF580
GOMF PROTEIN TYROSINE THREONINE PHOSPHATASE ACTIVITY	10	-0.661054	-1.684	0.0121822	0.092914	DUSP10/DUSP2/DUSP1/DUSP8/DUSP5/DUSP6
GOBP RHYTHMIC BEHAVIOR	43	-0.410446	-1.5553	0.0122216	0.0931077	MTNR1B/NR1D1/CSF2/DRD3/SRD5A1/ZFHX3/NMS/HCRTR2/EGR2/ADORA2A/DRD2/PTGDS/GHRH/USP2
GOBP POSITIVE REGULATION OF EXTRINSIC APOPTOTIC SIGNALING PATHWAY	46	-0.421059	-1.637	0.0123205	0.0937537	PEA15/RBCK1/BCL10/FADD/DAPK3/HYAL2/PPP1CA/ITM2C/PDIA3/LTBR/PYCARD/PMAIP1/ZSWIM2/PML/TNF/BID/TNFSF12/ATF3/TNFRSF12A/DEDD2/AGT/G0S2/THBS1
GOBP EPITHELIAL CELL APOPTOTIC PROCESS	101	-0.311288	-1.38415	0.0124686	0.094773	AKR1C3/ZFP36L1/SIX3/RAMP2/TNFAIP3/TGFBR2/TNIP2/HLA-G/BAD/NFE2L2/WFS1/PLCG1/CD248/PLA2G1B/TCF7L2/TNF/SERPINB13/ARRB2/ARF6/BID/KRT8/FGA/IL10/MAPK7/IL6/IL4/NEUROD1/KRT18/MDK/ICAM1/NUPR1/THBS1/ZFP36/RGCC/CCL2/HMOX1
GOCC PROTON TRANSPORTING TWO SECTOR ATPASE COMPLEX	31	-0.469026	-1.63863	0.0124961	0.0948275	ATP6V0E1/ATP6V1B2/PPIF/TCIRG1/ATP6V1E1/ATP6AP1/ATP6V1G1/ATP6V0D1/ATP6V0B/ATP6V0A4/ATP6V0C/MT-ATP6/ATP6V1F/MT-ATP8
GOBP SYNAPSE MATURATION	23	0.592293	1.65098	0.0125043	0.0948275	RELN/CX3CR1/NEFL/SYBU/IGSF21/ARHGEF15/NFATC4
GOBP REGULATION OF INFLAMMATORY RESPONSE TO ANTIGENIC STIMULUS	26	-0.498563	-1.67662	0.0127294	0.0964234	PSMA1/FCGR2B/HLA-E/NLRP6/CCR7/ZP3/PSMB4/TNF/IL20RB/IL10/HLA-DRB1/GPX1/ADCYAP1
GOBP CELLULAR RESPONSE TO ALKALOID	32	0.536679	1.62273	0.0127436	0.0964234	SLC34A1/RYR2/RYR3/PPARGC1A/CACNA1S/CRH/CCNA2/TRPV1/HTR1B/SLC8A1/CASQ2/BLM/RAD51/DDC
GOCC CELL CELL CONTACT ZONE	65	0.452543	1.57269	0.0127878	0.0966481	DSG2/CDH2/GJA5/PKP2/OPALIN/PCDH9/CTNNA3/AKAP6/SCN2A/TIAM1/ANK2/CAV3/FGF13/JAM3/TJP2
GOMF PHOSPHORUS OXYGEN LYASE ACTIVITY	19	0.619359	1.65744	0.0129087	0.0973701	GUCY2F/NPR1/MOCS1/ADCY10/GUCY1A2/NPR2/GUCY2D/ADCY7
GOBP REGULATION OF DNA REPLICATION	103	0.404269	1.50682	0.0129126	0.0973701	EGF/EREG/GDF2/TICRR/ESCO2/TIMELESS/CCNA2/E2F8/E2F7/CDC6/CDC7/GMNC/DNA2/GLI2/ENPP7/AICDA/BRCA2/TP53/BLM/ORC3/RFC4/DSCC1/FBXO5/EGFR/RFC3/MSH3/ZRANB3/ATAD5/ATRX/SLFN11/SMARCAL1/ATR/METTL4/RAD17/CHTF18/CHEK2/PCNA/ESCO1/RFC5/DBF4B/DONSON/TIPIN/DHX9/UCN/LIG3/PDS5A/SMC3/ORC5/ZBTB38/TTF1/CCDC88A/DBF4/CHTF8/ATG7/NUCKS1/GMNN/ANKRD17/NBN
GOBP NUCLEOTIDE BINDING DOMAIN LEUCINE RICH REPEAT CONTAINING RECEPTOR SIGNALING PATHWAY	39	-0.43447	-1.62203	0.0129692	0.0975965	IKBKG/NOD2/IRGM/XIAP/ITCH/UBE2N/UBE2V1/TAB2/SLC15A4/BIRC2/CASP8/TNFAIP3/UBB/RELA/UBC/RIPK2/HSPA1B/RPS27A/IRAK2/NFKBIA/SLC15A3/UBA52/HSPA1A
GOBP REGULATION OF T HELPER 1 TYPE IMMUNE RESPONSE	26	-0.498446	-1.67622	0.0129719	0.0975965	IL18/IL1RL1/RIPK2/SLC11A1/CCL19/HAVCR2/TNFSF4/IL27/HLX/IL1B
GOBP REGULATION OF DENDRITE MORPHOGENESIS	63	0.449316	1.55739	0.0130383	0.097986	TRPC6/IL1RAPL1/PTPRD/HECW1/RELN/KALRN/KNDC1/CAPRIN2/TIAM1/TNIK/BHLHB9/PAK3/NFATC4/CDKL5/CHRNA3/NEDD4/ANKRD27/OBSL1/SARM1/FBXW8/TRPC5/DNM1L/CUL7/RAPGEF2/EPHA4/CUX2/DBN1/LRP8/LZTS1/SS18L1/ACTR2/TLX2
GOMF BIOACTIVE LIPID RECEPTOR ACTIVITY	15	-0.599838	-1.69323	0.0130913	0.0982126	S1PR4/LPAR3/SPHK1/LPAR2/LPAR1/S1PR1
GOBP AMINOGLYCAN CATABOLIC PROCESS	66	0.447276	1.55191	0.013098	0.0982126	GPC5/HPSE2/HYAL4/GPC6/LYG2/OMD/LUM/FGF2/OGN/DCN/FMOD/BGN/HMMR/PRELP/GPC4
GOBP POSITIVE REGULATION OF PRI MIRNA TRANSCRIPTION BY RNA POLYMERASE II	40	-0.417939	-1.58326	0.0131572	0.098546	SMAD6/SMAD3/JUN/FOXO3/HIF1A/FOSL1/TGFB1/TNF/FOS/RELA/KLF4/IL10/PPARG/SPI1/TGFB2/PRL/APLN/PDGFB
GOBP REACTIVE OXYGEN SPECIES BIOSYNTHETIC PROCESS	101	-0.310119	-1.37895	0.0132093	0.0988253	SIRPA/CYB5R3/ZC3H12A/NQO1/GCHFR/CD34/PTX3/DDAH2/RAC1/TNF/CYP1B1/P2RX4/MPO/KLF4/CLEC7A/ARG2/EDN1/CYBA/IL10/TSPO/SOD2/KLF2/SLC5A3/ICAM1/TICAM1/HBB/MT-CO2/CYP1A1/IL1B/CYP1A2
GOBP 3 UTR MEDIATED MRNA DESTABILIZATION	16	-0.580825	-1.67452	0.0133855	0.0998953	RC3H1/KHSRP/HNRNPD/CPEB3/RBM24/MOV10/ZFP36L1/PLEKHN1/ZC3H12A/ZFP36L2/TRIM71/ZFP36
GOBP REGULATION OF MYOBLAST FUSION	16	-0.580524	-1.67365	0.0133855	0.0998953	CAPN2/MYOD1/IL4R/CD53/EHD1/FLOT1/SCGB3A1/GDF15/IL4
GOCC PRESYNAPTIC MEMBRANE	134	0.384126	1.47116	0.0134041	0.0998953	CDH2/CNTN1/HTR2A/CDH10/SLC6A11/PTPRD/ERBB4/NTNG1/LRFN3/SCN2A/STX19/PCDH8/KCNH1/OTOF/RGS7BP/SLC6A5/GRIK3/PRRT2/UNC13A/IGSF21/ADRA1A/RIMS3/STXBP1/SYT1/SLC6A2/GABBR1/ATP2B4/UNC13B/GPC4/P2RY1/SLC6A9/KCNA2/GRM3/HTR1B
GOBP RESPONSE TO ESTROGEN	71	-0.352132	-1.51573	0.0134123	0.0998953	SRA1/GAL/ARID5A/RARA/WNT7A/PPARG/PTPRN/CITED2/CITED4/APOA1/AR/MMP14/SERPINB9/BGLAP/KRT19/HMOX1
GOBP STRIATED MUSCLE CONTRACTION	164	0.36154	1.40751	0.0134393	0.0999849	DSG2/GJA5/ACE2/STAC/PKP2/TNNI3/RYR2/MYH6/GATA4/CTNNA3/CACNB2/MYH14/TPM1/SCN2B/NOS1AP/ANK2/HCN4/CAV3/KCNJ8/FGF13/TTN/CAV1/RNF207/ADRA1A/BMP10/CAMK2D/KCNE4/TNNT2/TNNI3K/KCNH2/PPP1R13L/CHGA/MB
GOBP CELL CELL SIGNALING INVOLVED IN CARDIAC CONDUCTION	31	0.532295	1.59758	0.0134773	0.100155	GJA5/PKP2/RYR2/CACNB2/CXADR/ANK2/HCN4/RNF207
GOCC CLATHRIN COATED ENDOCYTIC VESICLE MEMBRANE	37	-0.424909	-1.55812	0.013511	0.100294	WNT5A/HLA-DRA/HBEGF/HLA-DQA1/HLA-DRB5/HLA-DRB1/CD74/HLA-DPA1/HLA-DQB1/HLA-DPB1/HLA-DQA2/CD9
GOBP CARDIAC ATRIUM DEVELOPMENT	33	0.530725	1.61918	0.0137227	0.101752	GJA5/MYH6/HEY2/GATA4/ISL1/BMP2/ANK2/PROX1/BMP10
GOBP RESPONSE TO EPINEPHRINE	15	0.641035	1.62301	0.0137558	0.101884	RYR2/PENK/PPARGC1A/PKLR/ADIPOQ/ATP2B4
GOCC CONDENSED CHROMOSOME	193	0.353871	1.39526	0.0137731	0.1019	C14orf39/CENPF/BRCA1/P3H4/SYCP2L/SYCP2/TOP2A/TEX11/CENPE/ERCC6L/MSH4/RAD50/SMC2/NUF2/TTN/NEK2/MKI67/BUB1/KNTC1/CENPK/NCAPG/FANCD2/RNF212B/SPC25/SKA1/FAM9C/MLH3/SMC6/BOD1L2/ESRRB/SMC1B/SMC1A/BUB1B/SPDL1/HORMAD1/SYCE1/L3MBTL1/NDC80/ZWILCH/BRCA2/BLM/RAD51/LRPPRC/CKAP5/SKA2/ZWINT/PHF6/NCAPD2/NUP107/SMARCA5/CENPU/NCAPD3/ATRX/CCNB1/SPC24/KIF2C/MAD2L1/DSN1/KNSTRN/RSPH1/ZW10/ITGB3BP/STAG3/RAD9B/CENPA/ADD…
GOMF DNA SECONDARY STRUCTURE BINDING	35	0.521194	1.61528	0.0138147	0.102094	HMGA2/NEIL3/XRCC2/CLSPN/MSH2/RAD51AP1/GEN1/POT1/RECQL4/BLM/RAD18/RAD51D/WRN/MSH6/MAPT/RAD51B/FANCM/XRCC3/RAD51C/RBBP8
GOBP NEGATIVE REGULATION OF NEUROINFLAMMATORY RESPONSE	12	-0.64186	-1.72647	0.0138415	0.102179	LDLR/NR1D1/GRN/CD200/CST7/IL4/TNFRSF1B
GOBP CHAPERONE MEDIATED PROTEIN TRANSPORT	11	-0.662672	-1.72609	0.013883	0.102371	CLU/HSPA8/TIMM8A/TOR1A/TIMM8B/BAG3/TIMM13/TIMM10/TIMM9/CLIP3
GOBP REGULATION OF CELLULAR AMINE METABOLIC PROCESS	73	-0.333579	-1.44083	0.0139331	0.102628	ITGAM/DRD4/PSMC3/PSMB5/PSMB8/MAOB/NR4A2/PSMD9/BHMT/PARK7/ITGB2/PDE1B/PSMA6/PSME2/CLN3/OAZ3/PSMB2/PSMA1/PSMC4/PSMA2/PSMB10/OAZ1/PSMA7/PNKD/PSMB7/PSMD12/PSMB1/PSMD8/PSMD7/NQO1/PSME1/PSMB6/PSMF1/PSMB3/PSMB4/OAZ2/SLC7A7
GOCC ENDOCYTIC VESICLE LUMEN	20	-0.536085	-1.66215	0.0139568	0.102689	LTF/MPO/PGLYRP1/HBA1/HBA2/APOA1/HBB/SPARC
GOBP VOCALIZATION BEHAVIOR	19	0.613958	1.64298	0.014012	0.102981	CNTNAP2/NLGN4Y/MYH14/FOXP2/NLGN4X/SHANK2
GOBP POSITIVE REGULATION OF CILIUM MOVEMENT	12	0.658717	1.597	0.0141648	0.103989	DEFB1/CFAP69/RNASE10/IQCF1/TACR1/TACR3/CCR6/TAC4
GOBP REGULATION OF PROTEIN TARGETING	78	-0.33794	-1.45923	0.0142518	0.104513	MIEF2/HTRA2/PDCD5/ITGAM/HAX1/FZD5/RAC2/ATG13/BAG4/GDI1/TCAF2/MYO1C/ITGB2/NUCB1/MFF/DMTN/INPP5K/CDK5/BAG3/UBE2D3/UBL5/CHP1/SREBF1/GSK3A/CDK5R1/USP36/FIS1/HSPA1L/UBE2L3/PRNP/CIB1/KCNB1/TOMM7/UBL4B/CEMIP/SLC51B
GOCC ANCHORED COMPONENT OF PLASMA MEMBRANE	57	0.465632	1.58657	0.0142711	0.10454	GPC5/CNTN1/GPC6/FOLR1/NTNG1/THY1/GP1BA/RGS7BP/TREH/IGSF21/TEX101/CD160/RGMB/GPC4/PKHD1/GPHN/MDGA1/CPO/CNTN5/GPC2
GOBP REGULATION OF GLUTAMATE SECRETION	13	-0.606182	-1.63442	0.0143147	0.104691	HRH3/ADORA2A/CCK/TRH/AVP
GOCC INTERMEDIATE FILAMENT CYTOSKELETON	169	-0.267211	-1.29542	0.0143232	0.104691	KRTAP9-6/KRT81/KRT1/SAP30BP/EIF6/PPL/SLC1A6/NDEL1/KRTAP10-2/KRTAP5-1/KRT8/KRT31/KRT76/ADORA2A/EVPLL/VIM/KRT71/JUP/SYCE1L/KRT79/EVPL/PFDN5/KRT17/KRT14/HLA-DRB1/KRT18/S100A8/KRT4/KRT35/KRTAP17-1/KRT16/KRT5/MMP14/KRT7/KRT19/KRT33A
GOBP POSITIVE REGULATION OF B CELL ACTIVATION	71	-0.347853	-1.49731	0.0144506	0.105507	BST1/SASH3/MAD2L2/TNIP2/BAD/IRS2/IGLL1/TGFB1/CLCF1/GPR183/IL10/TNFRSF4/MIF/IL6/IL4/TNFSF4/CDKN1A/CD74/TICAM1/BCL6/MMP14
GOMF LIGAND GATED ANION CHANNEL ACTIVITY	17	0.62781	1.6416	0.014496	0.105723	GABRE/GABRA2/GABRA1/GABRB2/GABRG2/GLRA2/GABRA4
GOBP DE NOVO PROTEIN FOLDING	38	-0.438624	-1.61554	0.0145208	0.105788	DNAJB13/HSPA5/ST13/DNAJB12/TOR2A/SDF2L1/BAG1/HSPA2/SDF2/HSPA1L/DNAJB5/DNAJB1/HSPA1B/HSPA6/CD74/HSPA1A
GOBP REGULATION OF SYNAPSE STRUCTURE OR ACTIVITY	203	0.349145	1.3864	0.0146177	0.106378	GRID2/CDH2/LRFN2/SLITRK5/DNM3/KLK8/PPP1R9A/SLC17A7/GPC6/IL1RAPL1/PTPRD/RELN/KALRN/FLRT3/LRRTM1/ROBO2/C1QL3/LRFN3/FRMPD4/ARHGAP22/CBLN2/CAPRIN2/TIAM1/PCDH8/ARHGAP44/OXTR/LRRN1/EPHB3/CAMKV/PTN/SLITRK1/BHLHB9/PAK3/AMIGO1/GPC4/LHFPL4/ARHGEF15/NFATC4/SLITRK6/CDKL5/WNT3A/NTRK2/SLC17A6/MDGA1/LRRK2/GHRL/EPHB1/NEDD4/HOMER1/UBE2V2
GOBP LYMPHOCYTE MEDIATED IMMUNITY	238	-0.244849	-1.2344	0.0146686	0.106631	IL1R1/TCIRG1/BCL10/MYO1G/INPP5D/LAMP1/PTPN6/FADD/SLC15A4/SERPING1/FCGR2B/SUPT6H/IL4R/MYD88/TRPM4/SASH3/WAS/KIR2DL4/C1QBP/CLC/MAD2L2/AGER/HLA-G/CLEC4G/HLA-E/CTSH/B2M/FCER2/IGLL1/GZMB/AIRE/LILRB1/CD1D/TGFB1/SLA2/CLCF1/C2/TLR8/MICA/ZP3/HLA-A/HLA-B/IRF7/ULBP2/LGALS9/CRP/TNF/IL18/IL20RB/C8B/CD55/ARRB2/RNF19B/C9/NLRP3/CD1B/HLA-DRA/IL10/FCER1G/IL6/CD1C/IL4/RAET1G/HAVCR2/TNFSF4/HLA-DRB1/CD74/BCL3/TNFRSF1…
GOBP HYDROGEN PEROXIDE CATABOLIC PROCESS	31	-0.456567	-1.5951	0.0147051	0.10678	PRDX5/LPO/HBM/PRDX4/PRDX6/MPO/HBA1/GPX3/HBZ/HBA2/HBB/TPO/GPX1
GOBP POSITIVE REGULATION OF T HELPER CELL DIFFERENTIATION	21	-0.520703	-1.63219	0.014725	0.106808	IL23A/CD80/IL4R/CD86/NFKBID/IL18/RIPK2/NLRP3/RARA/CCL19/TNFSF4/HLX
GOBP REGULATION OF PODOSOME ASSEMBLY	12	-0.634859	-1.70764	0.0148667	0.107679	KIF9/MSN/FSCN1/CSF2/TNF/SRC
GOBP STRESS ACTIVATED PROTEIN KINASE SIGNALING CASCADE	261	-0.245473	-1.24902	0.0148832	0.107679	EMC10/TRIB1/TRAF3/TAB2/DUSP10/ADORA2B/ZFP36L1/GADD45G/MUL1/FCGR2B/TRAF4/MYD88/HIPK2/GADD45A/GPS2/MAPK3/AGER/TNIP2/SIRPA/PTPN1/SERPINF2/MAP3K3/ZC3H12A/LTBR/PPIA/F2RL1/MAP2K1/IGBP1/MAPK11/PYCARD/SH3RF1/HAND2/PTGER4/NFKB1/CCR7/UBB/LGALS9/TNF/LYN/CDC42/GSTP1/VEGFA/DUSP1/FGF19/UBC/RIPK2/HGF/MAPK10/RELL1/EZR/MAPKAPK2/MAP2K3/SFRP2/NCF1/MAP3K8/SPHK1/CLEC7A/WNT5A/RPS27A/IRAK2/FOXO1/PER1/CCL19/WNT7A/NPHS1/…
GOCC INTERCALATED DISC	48	0.479316	1.59362	0.0149015	0.107679	DSG2/CDH2/GJA5/PKP2/CTNNA3/AKAP6/SCN2A/ANK2/CAV3/FGF13
GOBP KERATINOCYTE PROLIFERATION	42	0.487997	1.5769	0.0149207	0.107679	KLK8/PRKD1/EREG/YAP1/IRF6/INTU/TP63/HAS2/STXBP4/PTPRK/FGFR2/SNAI2/FST/FERMT1/FGF10/PTCH1
GOMF LIGASE ACTIVITY	127	0.38355	1.45898	0.0149258	0.107679	CPS1/TTLL7/SLC27A6/TTLL2/RIMKLA/ACSM1/DARS2/PC/ACSM6/PARS2/PAICS/GART/ACSM4/ACSS3/AARS2/ACSL5/ASS1/CAD/SLC27A4/ACSBG2/TTLL11/PCCA/EARS2/MTHFD1/ACSM3/UBA5/IARS2/CTPS2/DPH6/HLCS/MCCC2/FARSB/GCLM/ACACB/TTLL5/ACSS1/SUCLA2/NARS2/MCCC1/NAE1/LIG1/PFAS/DIP2A/GCLC/TTLL8/ACSBG1/LIG3/TTLL6/TTLL9/BTRC/AACS/LARS2/RIMKLB/ASNS/QRSL1/CTPS1/ATG7/ACACA/ASNSD1/VARS2/ACSF3
GOBP REGULATION OF VESICLE MEDIATED TRANSPORT	486	-0.218006	-1.16784	0.0150322	0.108329	CALR/RAB4A/RSPO1/RAB9A/ATP6AP1/MAPK3/APOC2/SIRPA/RAB7A/CNST/PTPN1/SYT17/PLSCR1/PRAM1/UNC119/LRP1/SH3GL1/B2M/HGS/BIN1/FPR2/RPH3AL/F2RL1/MAP2K1/CDK5R1/RAB12/RAB8B/CACNA1G/PYCARD/LILRB1/PLD1/VPS28/PTPRJ/PTAFR/CFTR/DRD3/SYT12/RAB13/C2/ZP3/PTX3/RAB31/VAMP2/LGALS9/AP2S1/RAC1/TNF/LYN/CDC42/RAB11B/GNAI2/VEGFA/FOXF1/RIN3/ARRB2/CHMP2A/ARF6/STXBP2/AZU1/CALY/ANXA2/SLC11A1/NR1H2/EHD1/EZR/NRP1/NR1H3/FLOT1/SPHK…
GOBP OPTIC NERVE DEVELOPMENT	11	-0.659708	-1.71837	0.0150645	0.108428	NKX2-2/TCIRG1/TMEM126A/EPHB2/PAX2/RPL24/LPAR1
GOCC REPLISOME	24	0.558952	1.57224	0.015093	0.108428	POLA1/MCM3/RPA1/POLD3/PRIM2/TONSL/PRIM1/SMARCAL1/POLA2/HELB/PCNA/POLD1/DONSON/PLRG1
GOBP RESPONSE TO PEPTIDE	487	-0.217068	-1.16571	0.0150964	0.108428	PTPRE/IRF5/PPP1R9B/FCGR2B/GHSR/SLC25A33/CDK5/GCK/CYC1/CASP4/TNFAIP3/ATP6V1E1/NME2/TRIM72/PRKACA/MGARP/ATP6AP1/AGER/PTPN1/MMP9/AP3S1/HSF1/F7/EDNRB/POU4F2/LRP1/NFE2L2/ACVR1C/IRS2/SREBF1/ZBTB7B/FPR2/NR4A3/SYAP1/GSK3A/RAB12/RAB8B/GRB2/BSG/PKM/SESN2/CACNA1A/USF1/BAIAP2/APEX1/ZDHHC7/SRD5A1/RAB13/NFKB1/PLA2G1B/RAB31/VAMP2/MAX/JUND/ATP6V1G1/INSIG1/ATP6V0D1/LYN/EIF6/APRT/PXN/GSTP1/GNAI2/BCL2L11/NDEL1/RELA…
GOBP CHAPERONE MEDIATED PROTEIN FOLDING	59	-0.360463	-1.4893	0.0151429	0.108428	HSPA5/ST13/DNAJB12/TOR2A/PDCL3/SDF2L1/BAG1/HSPA2/HSPB6/SDF2/CRTAP/HSPA1L/SGTA/DNAJB5/DNAJB1/HSPA1B/PPIB/HSPB1/HSPA6/CD74/HSPA1A
GOBP EMBRYO IMPLANTATION	44	-0.405681	-1.55173	0.0151575	0.108428	GJA1/MMP2/UBE2Q1/TGFBR2/C1QBP/CALR/ARHGDIB/MMP9/IGFBP7/ACVR1C/AGO2/BSG/VEGFA/TPPP3/PPARD/ACVR1B/ITGB4/CALCA/APELA/RPL29/IL1B/TIMP1
GOBP MITOTIC RECOMBINATION	23	0.584098	1.62814	0.01516	0.108428	ZSCAN4/RAD54B/RAD50/GEN1/SMC6/BRCA2/RAD51/RAD51D/MSH3/RAD52/DMC1/TEP1/SMC5/XRCC3/MLH1/RAD51C
GOCC SPECIFIC GRANULE MEMBRANE	89	-0.325565	-1.43878	0.01516	0.108428	HMOX2/ITGB2/RAP1A/ALDH3B1/MCEMP1/DEGS1/LAMTOR2/SLC15A4/ORMDL3/BST1/VAMP8/CLEC4D/HVCN1/LAMTOR1/FPR2/CD53/PLD1/PTPRJ/AGPAT2/TMBIM1/TOM1/RAP2B/PLAU/FCAR/ADAM8/CYBA/CKAP4/SLC2A3/GPR84/MMP25/PLAUR/TNFRSF1B
GOBP PROTEIN HYDROXYLATION	26	0.55703	1.60817	0.015176	0.108428	FKBP10/PLOD2/P3H4/P3H2/P4HA3/EGLN3/P3H3
GOBP GAMMA AMINOBUTYRIC ACID SIGNALING PATHWAY	24	0.557381	1.56782	0.0153133	0.109292	GABRE/GABRA2/GABRA1/GABRB2/GABRG2/GABBR1/GABRA4
GOBP INSULIN SECRETION	199	-0.262754	-1.29031	0.0153882	0.109709	LRP5L/BAD/LRP1/ACVR1C/IRS2/NR1D1/SREBF1/ADRA2C/CCL5/MIDN/SSTR5/CACNA1A/SLC25A5/CFTR/KCNC2/MPC2/TCF7L2/RAC1/TNF/RAB11B/HNF4A/RBP4/NR0B2/PIM3/PPARD/GAL/BAIAP3/KCNB1/SLC2A2/CARTPT/PTPRN/IL6/SLC25A6/NEUROD1/VSNL1/HLA-DRB1/ENHO/VGF/DRD2/MAFA/STX1A/GLP1R/NKX6-1/IL1B/ADCYAP1/TFAP2B/IL1RN/TRH/CPLX3
GOBP REGULATION OF NEUTROPHIL ACTIVATION	10	-0.649763	-1.65524	0.0154436	0.109986	ITGAM/ITGB2/CD300A/FCGR2B/PRAM1/GRN/PTAFR/PLA2G2A
GOBP PULMONARY VALVE DEVELOPMENT	21	0.576476	1.57647	0.015488	0.110185	GJA5/SLIT2/HEY2/ROBO2/ROBO1/HEYL
GOBP SIGNAL RELEASE	456	-0.21995	-1.15939	0.0155686	0.110565	ABCA1/SYT17/LRP5L/PNKD/PTGES/BAD/MCTP2/LRP1/ACVR1C/IRS2/NR1D1/SREBF1/ADRA2C/FOXD1/CCL5/FFAR2/F2RL1/CHRNA4/MIDN/RAB8B/SSTR5/CPLX4/LILRB1/NAPA/FGF23/CACNA1A/SLC25A5/SLC5A7/CFTR/DRD3/SYT12/GNAS/KCNC2/VAMP2/MPC2/GAD2/TCF7L2/RAC1/TNF/LYN/RAB11B/HNF4A/P2RX4/SYN2/HRH3/STXBP2/EDN3/RBP4/SCT/NR0B2/NMB/PIM3/ADORA2A/PPARD/GAL/HCRT/BAIAP3/EDN1/FGA/KCNB1/RAB3A/STX3/SLC2A2/WNT7A/CARTPT/PTPRN/IL6/SLC25A6/NEUROD1…
GOBP RESOLUTION OF MEIOTIC RECOMBINATION INTERMEDIATES	15	0.633528	1.604	0.0155747	0.110565	TOP2A/TEX11/HFM1/MSH4/RMI1/TOP2B/MEIOB/SLX4/EME1/FANCM/MLH1/EME2/CORT/ERCC4
GOBP COPII COATED VESICLE BUDDING	72	-0.340669	-1.46659	0.015655	0.111017	VAPA/CUL3/TFG/CNIH2/GOLGA2/TMED10/TRAPPC4/RAB1A/PEF1/TRAPPC6A/SEC24A/RAB1B/TRAPPC2L/STX5/NAPA/PPP6C/TRAPPC1/CSNK1D/INSIG1/GRIA1/SERPINA1/CTSZ/CNIH3/TRAPPC5/COL7A1/AREG
GOBP RESPONSE TO COPPER ION	39	-0.430364	-1.6067	0.0157516	0.111583	HSF1/NFE2L2/MAP1LC3A/MT2A/AQP1/IL1A/MT1HL1/MT1G/PRNP/MT-CO1/MT-CYB/ICAM1/CYP1A1/CYP1A2/MT1H
GOBP POSITIVE REGULATION OF CELLULAR AMIDE METABOLIC PROCESS	149	-0.27279	-1.30905	0.0157743	0.11159	SAMD4A/ABCG1/YBX3/PLXNB2/C1QBP/EIF5AL1/MAPK3/CDC123/EIF5A/CIRBP/NFE2L2/IFNGR1/MIF4GD/CCL5/GSK3A/AGO2/PKM/NCK2/PLD1/MPV17L2/TNFRSF1A/EIF3D/PTAFR/RPL5/EEF2/RBM3/TNF/EIF6/RPS4X/RELA/PPP1R15A/PCIF1/VIM/IL6/KRT17/RPL26/RPL30/BCL3/RPS9/EFNA1/THBS1
GOBP DENDRITIC CELL CHEMOTAXIS	24	-0.487887	-1.61694	0.015786	0.11159	TRPM4/C1QBP/CALR/TNFSF18/CCL5/CCR7/GPR183/LGALS9/CCR1/CCL19/CXCR4/CCL21
GOBP REGULATION OF DNA DEPENDENT DNA REPLICATION	46	0.48922	1.61442	0.0158373	0.111834	TICRR/TIMELESS/E2F8/E2F7/CDC7/AICDA/BRCA2/BLM/RFC4/DSCC1/FBXO5/RFC3/MSH3/ZRANB3/ATRX/SLFN11/SMARCAL1/METTL4/CHTF18/CHEK2/PCNA/RFC5/DBF4B/DONSON/TIPIN/LIG3/DBF4/CHTF8/ATG7/GMNN/NBN
GOMF MONOOXYGENASE ACTIVITY	97	0.404683	1.49358	0.0158946	0.11212	CYP2C9/CYP4F22/CYP2W1/CYP26A1/CYP7B1/CYP4F3/CYP2C18/AKR1C1/PTGIS/NOS2/FMO2/KMO/NLRP11/CYP3A4/TYRP1/CYP8B1/CYP46A1/AKR1C2/FMO4/CYP2A7/FMO5/FMO3/TYR/DBH/CYP3A7/CYP4V2/CYP2J2/CYP4Z1/CYP26C1/CYP3A5/CYP2D6/AGMO/MOXD1/FMO1/AKR1C4/CYP2C8/CYP2C19/CYP4F12/CYP4X1/TPH1/DOHH/PCBD2
GOMF ALKALI METAL ION BINDING	16	0.637475	1.63023	0.0159808	0.11249	SCN9A/SLC34A2/PKLR
GOMF 3 5 DNA HELICASE ACTIVITY	16	0.636498	1.62773	0.0159808	0.11249	RECQL4/MCM6/ASCC3/BLM/MCM2/WRN/NAV2/RECQL5/RECQL/DHX9/FANCM
GOBP SYNCYTIUM FORMATION	50	-0.396917	-1.5676	0.0160397	0.112786	DCSTAMP/ERCC1/SBNO2/CAPN2/MYOD1/DYRK1B/IL4R/PTGFRN/CD53/EHD1/PLEKHO1/FLOT1/SCGB3A1/GDF15/TREM2/CACNA1H/IL4/NPHS1/CD9/GCM1/TYROBP
GOBP NUCLEOBASE BIOSYNTHETIC PROCESS	18	0.600767	1.59092	0.0161167	0.113088	CPS1/DHODH/PAICS/GART/PPAT/SHMT1/CAD/UMPS/CTPS2
GOBP POSITIVE REGULATION OF DENDRITIC SPINE MORPHOGENESIS	18	0.600724	1.59081	0.0161167	0.113088	RELN/KALRN/CAPRIN2/TIAM1/BHLHB9/PAK3
GOBP PHAGOSOME MATURATION	46	-0.413429	-1.60734	0.0161625	0.113272	CORO1A/MCOLN1/ATP6V0E1/ATP6V1B2/TCIRG1/CLN3/ATP6V1E1/RAB7A/MREG/RAB7B/RAB31/ATP6V1G1/ATP6V0D1/RAB32/ATP6V0B/RAB43/RAB34/ATP6V0A4/RAB20/ATP6V0C/ATP6V1F
GOBP T HELPER 1 CELL DIFFERENTIATION	18	-0.549212	-1.64732	0.0161769	0.113272	CD80/IL4R/RIPK2/RELB/CCL19/TNFSF4/IL27/HLX
GOBP MODULATION BY SYMBIONT OF HOST CELLULAR PROCESS	24	-0.486907	-1.61369	0.0162469	0.113524	CASP8/BAD/KPNA7/ULK1/BCL2L11/PHB2/TNIP1/SERPINB9
GOBP NEGATIVE REGULATION OF MYOBLAST DIFFERENTIATION	24	-0.486762	-1.61321	0.0162469	0.113524	TGFB1/TNF/NMRK2/IL18/CXCL14/ID3/SRA1/PPARD/DDIT3/SOX8/TBX3
GOBP SENSORY SYSTEM DEVELOPMENT	359	0.316499	1.30631	0.0162747	0.113599	COL5A1/OLFM3/MEIS2/MAB21L1/SEMA3A/CALB1/ADAMTS18/PBX1/SLC17A7/BMPR1B/USH1C/DLX1/TSPAN12/COL8A1/MYOM1/CHRDL1/HCN1/FREM2/THY1/SLC44A4/ISL1/WNT5B/COL4A1/FGF2/RAX/CRYBA2/RORB/NES/FBN1/NPHP1/RPGRIP1L/CEP290/WNT6/PTN/PROX1/TENM3/SALL2/ACTL6A/USP45/GDF3/PAX6/NHS/EFEMP1/COL5A2/FOXC2/FOXC1/ATP2B4/SLC1A1/CDON/WNT2B/TSKU/MIP/PDE6A/FGF10/SDK1/TBC1D32/SOX1/SOX9/UNC45B/ABCB5/PTF1A/TMEM231/ARHGEF15/P2RY12/SLITR…
GOBP IMPORT ACROSS PLASMA MEMBRANE	159	0.367701	1.42995	0.0164058	0.114244	ACE2/SLC6A14/SLC34A1/ABCC9/SLC9A2/FOLR1/SLC7A3/SLC9A9/SLC9C2/LRP2/SLC15A2/SLC16A2/KCNJ16/CD36/SLC9A4/SLC9C1/SLC6A5/WNK3/HCN4/KCNJ8/SLC2A10/RAMP3/GRM1/IFNG/SLC39A14/ATP1A3/SLC39A12/KCNK9/KCNJ1/ATP2B4/SLC1A1/TRPV1/TRPV3/KCNH2/SLC6A9/CNGA3/SLC12A1/SLC12A3
GOBP POSITIVE REGULATION OF PEPTIDYL SERINE PHOSPHORYLATION	100	-0.311187	-1.39336	0.0164213	0.114244	TGFB1/TNKS1BP1/IFNA8/OPRD1/TNF/VEGFA/ARRB2/RIPK2/TXN/SMYD3/BCAR3/SFRP2/CD44/WNT5A/SPRY2/MIF/IL6/IFNA1/CSF3/IL11/IFNA13/IFNB1/IFNA5/AVP
GOBP POSITIVE REGULATION OF MYOBLAST FUSION	13	-0.596808	-1.60914	0.0164353	0.114244	CAPN2/MYOD1/IL4R/CD53/EHD1/FLOT1/SCGB3A1/GDF15/IL4
GOMF SINGLE STRANDED DNA HELICASE ACTIVITY	19	0.605071	1.6192	0.0164392	0.114244	POLQ/PIF1/DNA2/MCM6/RAD51/RFC4/DSCC1/MCM2/RFC3/CHTF18/HELB/RFC5/DHX9
GOBP CENTROMERE COMPLEX ASSEMBLY	37	0.498774	1.56583	0.0164527	0.114244	CENPF/CENPE/DLGAP5/CENPK/HELLS/CENPI/CENPQ/OIP5/RB1/RUVBL1/SMARCA5/CENPU/MIS18A/ITGB3BP/CENPA/NASP/CENPO
GOBP REGULATION OF MEMBRANE PERMEABILITY	82	-0.33546	-1.45901	0.016558	0.114804	GSK3A/GZMB/F11R/SLC25A5/PMAIP1/MTRNR2L5/PPP3R1/BAX/VDAC2/CHCHD10/EYA2/BCL2L11/BBC3/HK2/BMF/BID/BAK1/LAPTM5/DYNLT1/HEBP2/SFN/ALKBH7/TMIGD1/HSPA1A/CAMK2A
GOMF LIGASE ACTIVITY FORMING CARBON NITROGEN BONDS	44	0.491614	1.61473	0.0165679	0.114804	CPS1/TTLL7/TTLL2/RIMKLA/PAICS/GART/ASS1/CAD/TTLL11/MTHFD1/CTPS2/DPH6/HLCS/GCLM/TTLL5/MCCC1/PFAS/GCLC/TTLL8/TTLL6/TTLL9/RIMKLB/ASNS/QRSL1/CTPS1
GOBP SPERMATID DIFFERENTIATION	137	0.380109	1.45838	0.0166134	0.114841	NME5/DEFB1/FSIP2/DPY19L2/CFAP69/BSPH1/PDILT/RIMBP3/CATSPER4/CFAP44/PYGO1/CHD5/NPHP1/IQCF1/SPEF2/TTC26/JAM3/ADAD1/CCDC136/HOOK1/RIMBP3C/BRIP1/CATSPER2/PLD6/SPO11/TRIP13/FAM9C/EFCAB9/ELSPBP1/STRBP/BBS2/JAM2/SIX5/ROPN1B/DHH/PLA2G3/CCR6/TTC12/IQCG/KLHL10/SLC26A8/TSSK4/BBS4/YTHDC2/RSPH1/PACRG
GOMF POTASSIUM CHANNEL ACTIVITY	116	0.386179	1.46287	0.0166328	0.114841	KCNQ3/KCNK1/KCNT2/ABCC9/KCNV2/HCN1/KCNJ16/KCNMB2/KCNK2/KCNG1/KCNH1/KCNIP1/HCN4/GRIK3/KCNIP4/KCNJ8/LRRC38/KCNS2/KCNK9/KCNJ1/KCNN1/KCNB2/KCNE4/KCNF1/KCNH2/KCNA2/KCNIP2/KCND2/KCNG4/KCNJ9/PKD2/HCN3/KCNE1/KCNJ15/KCNK5/KCNQ4/KCNJ14/KCNH7
GOBP FC RECEPTOR MEDIATED STIMULATORY SIGNALING PATHWAY	83	-0.325181	-1.42177	0.0166376	0.114841	PRKCD/CD247/CSK/YES1/MYO1C/RAP1A/ARPC1B/RAPGEF1/MYO1G/ELMO2/PLD2/FCGR2B/FCGR2A/WAS/ARPC2/ELMO1/MAPK3/WASF2/PLSCR1/BRK1/NR4A3/GRB2/PLCG1/ARPC1A/ARPC3/WIPF1/BAIAP2/PTPRJ/ACTG1/RAC1/LYN/CDC42/FCER1G/SRC
GOBP POSITIVE REGULATION OF NUCLEOTIDE BIOSYNTHETIC PROCESS	19	-0.542058	-1.65585	0.0166563	0.114841	GUCA1A/PID1/TMSB4X/RCVRN/TREM2/IL4/MT-CO2
GOBP SYNAPTIC MEMBRANE ADHESION	25	0.546953	1.55204	0.0166598	0.114841	GPC6/PTPRD/FLRT3/NTNG1/LRFN3/PCDH8/PTPRF/SLITRK1/GPC4/MDGA1
GOCC INTRINSIC COMPONENT OF POSTSYNAPTIC SPECIALIZATION MEMBRANE	67	0.445029	1.54802	0.0166766	0.114841	GRID2/CDH2/LRFN2/CACNG4/CDH10/GABRB2/ERBB4/LRRTM1/LRFN3/RGS7BP/ADAM22/P2RX6/GABRA4/SLITRK1/DCC
GOBP MANGANESE ION TRANSPORT	15	0.629931	1.5949	0.0167115	0.114963	TRPC6/TRPC1/ATP2C2/TRPC4/SLC39A14/TRPC3/SLC30A10
GOBP DRUG METABOLIC PROCESS	42	0.482869	1.56033	0.0169235	0.116256	CYP2C9/ABCB11/CYP2W1/DPEP1/CYP2C18/FMO2/CYP3A4/FMO4/CYP2A7/FMO5/ADH1A/AOX1/CYP2J2/ADAL/CAD/CYP3A5/CYP2D6/FMO1/CYP2C8/CYP2C19/UGT1A7
GOMF BENZODIAZEPINE RECEPTOR ACTIVITY	10	0.69958	1.59689	0.0169344	0.116256	GABRE/GABRA2/GABRA1/GABRG2
GOMF WNT PROTEIN BINDING	30	0.530664	1.57469	0.0169865	0.116494	SFRP5/WIF1/ROR1/FZD6/FZD8/FZD3/FZD10/TRABD2B/SFRP1/CTHRC1/FRZB
GOMF TYPE I INTERFERON RECEPTOR BINDING	11	-0.651892	-1.69801	0.0170337	0.116676	IFNA8/IFNA1/IFNA13/IFNB1/IFNA5
GOBP IMPORT INTO CELL	226	0.343634	1.3731	0.017048	0.116676	ACE2/DNM3/CACNG4/SLC6A14/SLC34A1/SLC6A11/ABCC9/SLC9A2/FOLR1/SLC7A3/SLC9A9/SLC9C2/LRP2/SLC15A2/SLC16A2/SPX/ITGB3/KCNJ16/CD36/SLC9A4/SLC9C1/SLC6A5/WNK3/HCN4/NOX5/KCNJ8/SLC2A10/RAMP3/GRM1/IFNG/SLC39A14/ATP1A3/SLC39A12/KCNK9/TFR2/SLC6A2/SLC29A4/KCNJ1/ATP2B4/SLC1A1/RAB3B/TRPV1/TRPV3/KCNH2/SLC6A9/CNGA3/SLC12A1/SLC12A3/SLC18A2/ACSL5/SLC8A1/KCNJ9/SLC39A5/OPHN1/SLC27A4/ATP4B/SLC22A3/SLC7A8/KCNJ15/SLC46A1/…
GOCC DESMOSOME	25	0.543976	1.54359	0.0171012	0.116919	DSC3/DSG2/PKP2
GOBP REGULATION OF MACROAUTOPHAGY	155	-0.274804	-1.31827	0.0171517	0.117144	RB1CC1/SESN1/QSOX1/ATP6V1H/RRAGC/SH3GLB1/SNX5/ADRB2/VPS26A/PIK3CA/ERN1/IKBKG/NOD2/VDAC1/MLST8/LAMTOR3/IRGM/ATP6V1B1/TBK1/PAFAH1B2/UBQLN2/PRKAB1/ATG13/TMEM39B/SMCR8/WAC/ATP6V0E1/ATP6V1B2/TBC1D25/CLN3/LAMTOR2/SUPT5H/RNF41/CDK5/ATP6V1E1/USP30/PRKACA/BAG3/HIF1A/MAPK3/TMEM39A/RRAGA/LAMTOR1/TRIM13/RRAGD/ULK1/CDK5R1/USP36/SESN2/ATG101/RHEB/ATP6V1G1/LAMTOR5/ATP6V0D1/PHF23/PRKAG2/RIPK2/CAPNS1/LAMTOR4/ATP6…
GOCC T TUBULE	49	0.476887	1.58845	0.0171793	0.117213	STAC/CACNG4/AKAP6/SCN2A/CACNB2/NOS1AP/ANK2/CACNA1S/CAV3/AHNAK2/ADRA1A/ATP2B4
GOBP HEART FIELD SPECIFICATION	18	0.599049	1.58637	0.0172282	0.117427	ROBO2/LRP2/ROBO1/ISL1/BMP2
GOBP MULTIVESICULAR BODY ORGANIZATION	31	-0.450011	-1.5722	0.0173078	0.117848	VPS25/CHMP1A/CHMP3/VPS4A/CHMP1B/SNF8/CHMP6/TSG101/MVB12A/IST1/HGS/VPS28/VPS37B/CHMP2A/CHMP4B/VPS37D
GOMF CALCIUM RELEASE CHANNEL ACTIVITY	17	0.618655	1.61766	0.0173731	0.118172	MCOLN3/RYR2/RYR3/TRPV1/PKD2/MCOLN2/TRPA1/TPCN1
GOBP RESPONSE TO PROTOZOAN	24	-0.484229	-1.60481	0.0173992	0.11819	PF4/IL4R/MYD88/GBP4/DEFA1B/SLC11A1/GBP2/CLEC7A/IL10/BCL3/DEFA1
GOBP REGULATION OF MYELOID LEUKOCYTE MEDIATED IMMUNITY	51	-0.386731	-1.53641	0.0174112	0.11819	CD300A/FCGR2B/IL4R/VAMP8/PRAM1/HLA-E/F2RL1/PTAFR/LGALS9/LYN/FOXF1/STXBP2/IL4/TICAM1/GAB2/TYROBP/HMOX1
GOBP REGULATION OF CELLULAR RESPONSE TO GROWTH FACTOR STIMULUS	261	0.335354	1.35296	0.0174897	0.118514	SLIT2/NEO1/SFRP5/LTBP1/DOK5/LOX/SMOC2/SULF1/CER1/DLX1/FOLR1/TSPAN12/GATA4/CHRDL1/RBPMS2/LRP2/HES1/ROBO1/VWC2/TMEM108/ITGB3/GDF2/FGF2/ONECUT2/CAV3/ASPN/SKOR2/RNF165/FBN1/SLC2A10/DCN/SEMA6A/CAV1/WASF1/FST/ADAMTS3/FERMT1/HTRA4/GDF3/ATP2B4/CXCL13/MMRN2/MT3/OTX2/TNMD/FGF1/FGF10/VEPH1/HHIP/SPRY3/NGFR/GREM2/PEG10/HTRA1/HOXA13/RASL11B/SFRP1/CRB2/BAMBI/TP53/NEDD4/MTMR4/IL12B/SOX11/NKX2-1
GOBP REGULATION OF MUSCLE CONTRACTION	147	0.36215	1.39335	0.0174944	0.118514	DSG2/GJA5/ACE2/PKP2/TNNI3/RYR2/CHRM2/GATA4/CTNNA3/PLCE1/ARHGAP42/PRKG1/SPX/TPM1/ANK2/OXTR/HCN4/CAV3/FGF13/CAV1/RNF207/ADRA1A/BMP10/KCNB2/CAMK2D/TNNT2/ZDHHC21/TNNI3K/ITGA2/CHGA/TACR1/CHRNA3/SLC8A1/CHRM3/GHRL/CASQ2/TACR3
GOBP CDC42 PROTEIN SIGNAL TRANSDUCTION	12	-0.625523	-1.68253	0.0175325	0.118531	NTN1/WAS/RHOV/ABCA1/CDC42/NRP1/APOA1/APOC3
GOMF MEMBRANE INSERTASE ACTIVITY	12	-0.625498	-1.68246	0.0175325	0.118531	EMC8/EMC4/EMC10/EMC3/OXA1L/EMC9/EMC7/EMC6
GOCC COPI COATED VESICLE	27	-0.484342	-1.63524	0.0176692	0.119334	PACSIN1/COPZ2/PACS1/ACTR1A/TMED3/TMED10/KDELR2/KDELR1/SCYL1/BNIP1/COPE/USE1/ARF1
GOBP NEGATIVE REGULATION OF INFLAMMATORY RESPONSE TO ANTIGENIC STIMULUS	13	-0.590658	-1.59256	0.0177077	0.119473	PSMA1/FCGR2B/NLRP6/PSMB4/IL20RB/IL10/HLA-DRB1/GPX1/ADCYAP1
GOMF INTRACELLULAR CALCIUM ACTIVATED CHLORIDE CHANNEL ACTIVITY	16	0.632914	1.61857	0.0177942	0.119936	CLCA1/ANO4/CLCA4/ANO5/ANO7/CLCA2
GOBP CYCLIC NUCLEOTIDE BIOSYNTHETIC PROCESS	20	0.587223	1.58188	0.0178685	0.120315	GUCY2F/NPR1/ADCY10/GUCY1A2/NPR2/GUCY2D/ADCY7
GOMF ADENYLATE CYCLASE BINDING	12	0.646785	1.56807	0.0179108	0.120477	CAP2/AKAP6
GOBP ENDOCARDIAL CUSHION FORMATION	24	0.555487	1.56249	0.0179573	0.120669	HEY2/ROBO2/ROBO1/BMP2/TMEM100/BMPR1A/BMP5/SNAI2/HEYL
GOBP NEGATIVE REGULATION OF ALPHA BETA T CELL PROLIFERATION	11	-0.647169	-1.68571	0.0180182	0.120845	LGALS9B/TWSG1/XCL1/TNFRSF14/CBLB/CD274/ZBTB7B/LGALS9/ARG2/LGALS7B
GOMF OXIDOREDUCTASE ACTIVITY ACTING ON PAIRED DONORS WITH INCORPORATION OR REDUCTION OF MOLECULAR OXYGEN	152	0.363675	1.40661	0.0180417	0.120845	CYP2C9/CYP4F22/PLOD2/CYP2W1/CYP26A1/CYP7B1/CYP4F3/CYP2C18/P3H2/AKR1C1/P4HA3/PTGIS/NOS2/FMO2/KMO/NLRP11/CYP3A4/TYRP1/FTO/CYP8B1/EGLN3/CYP46A1/P3H3/BBOX1/AKR1C2/FMO4/CYP2A7/FMO5/FADS2/TET1/PTGS1/FMO3/TYR/DBH/CYP3A7/CYP4V2/CYP2J2/SCD5/CYP4Z1/CYP26C1/CYP3A5/CYP2D6/AGMO/MOXD1/FMO1/AKR1C4/FADS1/CYP2C8
GOBP ENDOCARDIAL CUSHION MORPHOGENESIS	33	0.521493	1.59102	0.018056	0.120845	HEY2/ROBO2/ROBO1/ISL1/BMP2/TMEM100/BMPR1A/BMP5/SNAI2/HEYL/SOX9
GOBP MISMATCH REPAIR	33	0.521476	1.59097	0.018056	0.120845	TP73/MSH4/EXO1/MSH2/PMS1/MLH3/RPA1/POLD3/MSH3/MSH6/TREX1/MSH5/PCNA/POLD1/LIG1
GOCC NBAF COMPLEX	15	0.627867	1.58967	0.0180757	0.120855	DPF3/ACTL6B/DPF1
GOBP CRANIOFACIAL SUTURE MORPHOGENESIS	17	0.616654	1.61243	0.0182583	0.121954	MMP16/FREM1/RAB23
GOMF OUTWARD RECTIFIER POTASSIUM CHANNEL ACTIVITY	11	0.676804	1.59954	0.0183413	0.122317	KCNT2/KCNK2/KCNIP2/KCND2/PKD2
GOBP REGULATION OF PROTEASOMAL PROTEIN CATABOLIC PROCESS	173	-0.256603	-1.2478	0.0183494	0.122317	PARK7/F8A3/WAC/RNF185/DESI1/SDCBP/SUMO2/PSME2/KLHL40/DDRGK1/PITHD1/TRIB3/TRIB1/BCAP31/NUB1/COMMD1/CSNK1A1/PSMC4/CAMLG/TLK2/FAM122A/PRKACA/TTC36/FHIT/NFE2L2/FZR1/EIF3H/HERPUD1/GSK3A/RAD23A/PSME1/RBX1/PSMF1/CSNK1D/CEBPA/UBB/CSNK1E/UBXN1/GNA12/RNF19B/F8A1/SGTA/RPL11/RNF144B/RYBP/DDA1/HSPA1B/RHBDF1/PLK3/NKD2/TREM2/NUPR1/GPX1/HSPA1A
GOBP POSITIVE REGULATION OF CELL GROWTH	146	-0.272166	-1.28764	0.0183752	0.122367	CDC42/VEGFA/NDEL1/LPAR3/NRP1/SFRP2/SPHK1/L1CAM/HBEGF/EDN1/CIB1/SFN/CXCR4/KRT17/S100A8/TGFB2/MMP14/S100A9/CXCL16/AVP/REG1A
GOMF NEUROPEPTIDE RECEPTOR BINDING	33	-0.458355	-1.61757	0.0184075	0.12246	EDN3/NMB/GAL/HCRT/PMCH/EDN1/APELA/AGRP/PYY/ADCYAP1/GHRH/APLN/UCN2/PPY
GOBP WOUND HEALING	485	-0.216743	-1.16236	0.0185569	0.123245	SERPINA5/TNFAIP3/TGFBR2/GGCX/SH2B3/WAS/MAFG/HGFAC/CADM4/TRIM72/C1QBP/CAPZB/HMG20B/PRKACA/ANXA6/NOTCH4/HIF1A/MAPK3/AGER/INSL3/HRG/BLOC1S3/SERPINF2/PLSCR1/F7/BLOC1S4/EPHB2/NFE2L2/PPIA/PDGFRB/WFDC1/ADRA2C/F2RL1/IRF1/F11R/PRKCH/TFPI/TFPI2/USF1/TGFB1/NLRP6/IL1A/KRT1/GNAS/IFNA8/CD34/RHOA/PROCR/ACTG1/RAC1/TNF/GNA12/LYN/CDC42/VEGFA/HNF4A/PPL/ARRB2/P2RX4/SERPINA1/F3/PIK3R5/MYL9/ANXA5/PRSS56/RAP2B/PLAU/GNG…
GOBP POSITIVE REGULATION OF VOLTAGE GATED CALCIUM CHANNEL ACTIVITY	11	0.676012	1.59767	0.0185811	0.123245	STAC/FGF14/CACNB2
GOMF ARACHIDONATE COA LIGASE ACTIVITY	11	0.674975	1.59522	0.0185811	0.123245	SLC27A6/ACSL5/SLC27A4/ACSBG2
GOCC TERTIARY GRANULE MEMBRANE	71	-0.343233	-1.47742	0.0186092	0.123247	CEACAM8/SVIP/RAB14/LILRB2/LAIR1/ATP6AP2/UBR4/LAMTOR3/OLR1/ITGAM/SIGLEC14/ITGB2/MCEMP1/LAMTOR2/GAA/CD300A/VAMP8/CLEC4D/SIRPA/FPR2/CD53/PLD1/SERPINB6/PTAFR/CYSTM1/RAP2B/PLAU/SLC11A1/FCAR/ADAM8/CYBA/SLC2A3/GPR84/FCER1G/ATP6V0C
GOBP ATRIOVENTRICULAR VALVE DEVELOPMENT	24	0.552916	1.55526	0.0186183	0.123247	GJA5/HEY2/GATA4/BMP2/BMPR1A/OLFM1/HEYL/SLIT3
GOBP POSITIVE REGULATION OF ORGANIC ACID TRANSPORT	34	-0.440495	-1.57651	0.0186753	0.123501	P2RX4/ADORA2A/AVPR1B/EDN1/IL1B/OXT/SLC38A3/CCK/TRH/AVP
GOBP MYELOID DENDRITIC CELL ACTIVATION	29	-0.467728	-1.60857	0.0187348	0.12375	CLEC4D/TGFBR2/LTBR/CSF2/PYCARD/RELB/IL10/IL4/HAVCR2/BATF3/SPI1
GOBP PRESYNAPSE ORGANIZATION	49	0.473348	1.57666	0.01875	0.12375	SLITRK5/GPC6/IL1RAPL1/PTPRD/LRRTM1/LRFN3/CBLN2/NLGN4Y/NLGN4X/SLITRK1/GPC4/CEL/SLITRK6/PCLO/WNT3A/MDGA1/CNTN5
GOBP ASTROCYTE ACTIVATION	22	-0.501051	-1.59677	0.0189579	0.124999	AGER/LDLR/LRP1/NR1D1/IFNGR1/FPR2/GRN/TNF/ADORA2A/TREM2/IL6/C5AR1
GOBP OOCYTE DIFFERENTIATION	43	0.481809	1.56888	0.0189993	0.125078	PDE3A/EREG/FIGLA/NPR2/PLD6/TRIP13/SOHLH2/BRCA2/ATM/LGR5/WEE2/FBXO5/TUBB8/CCNB1/YTHDC2/YBX2/PABPC1L/DMC1/WDR77/SOHLH1/AURKA
GOBP NEGATIVE REGULATION OF OSSIFICATION	32	-0.448418	-1.57619	0.0190078	0.125078	CHSY1/SMAD6/SOST/GREM1/TRPM4/HIF1A/SRGN/FGF23/GFRA4/LTBP3/ECM1/CCR1/LRP4/CALCA/MDK/CCL3
GOBP POSITIVE REGULATION OF VIRAL PROCESS	89	-0.32228	-1.42427	0.0190263	0.125078	CHMP3/CD28/MDFIC/KPNA6/PABPC1/CDK9/NELFA/POLR2A/VPS4A/POLR2K/TMEM39B/STAU1/FKBP6/VAPA/POLR2G/GTF2F1/TSG101/SUPT5H/POLR2C/TRIM21/PPIH/POLR2E/NELFE/P4HB/TMEM39A/RAB7A/CLEC4G/PPIA/NR5A2/CCL5/RAD23A/VPS37B/POLR2I/SUPT4H1/LGALS9/CHMP2A/POLR2L/LGALS1/POLR2J/HLA-DRB1/CD74/CHMP4B
GOBP NEGATIVE REGULATION OF NATURAL KILLER CELL MEDIATED IMMUNITY	18	-0.539731	-1.61888	0.0191181	0.125489	KIR2DL4/HLA-G/HLA-E/LILRB1/MICA/HLA-A/HLA-B/LGALS9/ARRB2/HAVCR2/SERPINB9
GOBP HOMOLOGOUS CHROMOSOME PAIRING AT MEIOSIS	42	0.48081	1.55368	0.0191265	0.125489	SPATA22/TEX15/C14orf39/P3H4/SYCP2/TEX11/MSH4/ANKRD31/FANCD2/RNF212B/BRIP1/SPO11/TRIP13/MLH3/HORMAD1/SYCE1
GOMF OXIDOREDUCTASE ACTIVITY ACTING ON PAIRED DONORS WITH INCORPORATION OR REDUCTION OF MOLECULAR OXYGEN NAD P H AS ONE DONOR AND INCORPORATION OF ONE ATOM OF OXYGEN	48	0.472307	1.57032	0.0192437	0.1261	CYP2C9/CYP26A1/CYP7B1/CYP4F3/AKR1C1/NOS2/FMO2/KMO/CYP3A4/CYP46A1/AKR1C2/FMO4/FMO5/FMO3/CYP2D6/FMO1/AKR1C4/CYP2C19/CYP4F12/CYP4X1
GOBP REGULATION OF NERVOUS SYSTEM DEVELOPMENT	401	0.310441	1.28478	0.0192752	0.1261	TRPC6/GRID2/SLITRK5/SLIT2/KLK8/DAB1/SEMA3A/MAP2/SEMA3G/HEY2/IL1RAPL1/YAP1/PTPRD/RELN/KALRN/FLRT3/DLX1/CX3CR1/ROBO2/SEMA3D/SEMA5A/LRP2/THY1/PLAG1/HES1/ROBO1/TP73/SEMA5B/TNR/CBLN2/BMP2/NEFL/CAPRIN2/XRCC2/DMRTA2/TIAM1/SEMA4F/OXTR/DCT/BMPR1A/SEMA6C/LRRN1/DAAM2/EPHB3/SEMA6D/FGF13/SEMA6A/MAP1B/PTN/IFNG/HEYL/CHODL/PAX6/CX3CL1/SLITRK1/MT3/BHLHB9/F2/FZD3/PLXNC1/PAK3/PRTG/AMIGO1/TMEM98/KIF14/DCC/NFATC4/SLI…
GOBP REGULATION OF CELLULAR KETONE METABOLIC PROCESS	172	-0.261024	-1.27244	0.0193159	0.1261	PSMA6/PSME2/RDH10/CLN3/OAZ3/DGAT2/TRIB3/AKR1C3/PSMB2/PSMA1/GHSR/PSMC4/PSMA2/PSMB10/MFSD2A/APOC2/OAZ1/PSMA7/PSMB7/PSMD12/IRS2/NR1D1/SREBF1/PSMB1/PSMD8/NR4A3/PSMD7/NQO1/PSME1/PSMB6/PSMF1/PSMB3/PSMB4/INSIG1/EIF6/FGF19/OAZ2/PRKAG2/NR1H2/NR1H3/PDK4/ADIPOR1/PPARD/MID1IP1/PPARG/SLC7A7/BMP6/CD74/APOA1/MLXIPL/IL1B/APOC3/ADM/AVP
GOBP TYPE B PANCREATIC CELL PROLIFERATION	18	-0.539395	-1.61787	0.0193443	0.1261	BAD/NR1D1/NR4A3/SERPINB1/NR4A1/PTPRN/NUPR1/NKX6-1/REG1A
GOBP ANTIBACTERIAL HUMORAL RESPONSE	44	-0.397002	-1.51853	0.0193595	0.1261	ANG/SEMG1/KLK5/HLA-E/DMBT1/DEFA1B/PLA2G1B/LTF/HLA-A/DEFA3/WFDC2/RNASE6/RNASE7/WFDC12/FGA/PI3/PGC/RPL39/ELANE/WFDC10B/DEFA1
GOBP NEGATIVE REGULATION OF LIPID STORAGE	21	-0.506791	-1.58858	0.0193627	0.1261	ABCG1/ABCA1/CRP/TNF/NR1H2/NR1H3/PNPLA2/PPARD/NFKBIA/PPARG/IL6
GOBP CELLULAR RESPONSE TO CAFFEINE	10	0.689967	1.57494	0.019371	0.1261	RYR2/RYR3/PPARGC1A/CACNA1S/SLC8A1/CASQ2
GOBP POSITIVE REGULATION OF SYNAPSE ASSEMBLY	54	0.45246	1.52757	0.0193757	0.1261	GRID2/SLITRK5/IL1RAPL1/PTPRD/FLRT3/CBLN2/OXTR/LRRN1/EPHB3/SLITRK1/BHLHB9/AMIGO1/SLITRK6/NTRK2/GHRL/EPHB1/UBE2V2
GOBP REGULATION OF DNA DAMAGE RESPONSE SIGNAL TRANSDUCTION BY P53 CLASS MEDIATOR	31	-0.445256	-1.55559	0.0193899	0.1261	PMAIP1/HIC1/SPRED2/CD44/ZNF385A/MIF/RPL26/CD74/SNAI1
GOBP PROXIMAL DISTAL PATTERN FORMATION	32	0.522563	1.58004	0.0195815	0.127183	SP8/PBX1/DLX1/HOXB9/TP63/EN1/HOXD9/HOXC9
GOBP MITOCHONDRIAL CYTOCHROME C OXIDASE ASSEMBLY	21	-0.504751	-1.58219	0.0195945	0.127183	PET117/COA1/TACO1/COX19/COX20/COX16/SMIM20/SURF1/OXA1L/COX14/COX17/PET100/SCO2
GOCC BASAL PART OF CELL	255	0.335991	1.35075	0.0198207	0.128411	CDH2/TEK/SLCO1C1/SHROOM4/SLC13A3/ERBB4/FOLR1/CASR/LEPR/RHCG/SLC4A4/LRRC7/CXADR/S100G/TRPC4/KCNJ16/ATP7B/ANK2/UMOD/SLC4A10/SLC9A4/SLCO1B3/OTOF/TSHR/SLC22A6/CEACAM1/ADCY10/TJP1/TGFA/CDH17/AQP2/PDPN/SLC22A7/SLC39A14/ABCC5/DISP1/BSND/SLC22A9/MST1R/SLC29A4/HEPH/PHLDB1/ATP2B4/ANK1/SLC4A9/SLC40A1/MYO1D/CLCA2/MAP7/SLC16A12/P2RY1/P2RY12/SLC26A7/SLC6A9/ITGA2/ENPP1/IDE/SPEF1/MLC1/ANK3/CHRM3/LIN7A/SLC39A5/PK…
GOMF ATPASE ACTIVITY COUPLED TO TRANSMEMBRANE MOVEMENT OF IONS ROTATIONAL MECHANISM	21	-0.502049	-1.57372	0.0198264	0.128411	ATP6V0E1/ATP6V1B2/TCIRG1/ATP6V1E1/ATP6V1G1/ATP6V0D1/ATP6V0B/ATP6V0A4/ATP6V0C/ATP6V1F
GOMF DYNEIN LIGHT INTERMEDIATE CHAIN BINDING	27	0.555138	1.62035	0.0198415	0.128411	DYNC2H1/DNAH2/DNAH3/DNAH9/DNAH11/DNAH6/HOOK1/DNAH7/DNAH14/DNAH8
GOBP REGULATION OF CELL JUNCTION ASSEMBLY	187	0.351983	1.38555	0.0198792	0.12853	EPHA3/GRID2/SLITRK5/ACE2/ARHGAP6/PPP1R9A/TEK/GPC6/IL1RAPL1/PTPRD/FLRT3/LRRTM1/ROBO2/CLDN3/LRFN3/THY1/LIMCH1/CBLN2/COL16A1/DLC1/OXTR/LRRN1/NPHP1/EPHB3/TJP1/CAV1/FAM107A/SNAI2/ROCK2/EPB41L5/SLITRK1/BHLHB9/AMIGO1/GPC4/LHFPL4/SLITRK6/WNT3A/NTRK2/MDGA1/SFRP1/GHRL/EPHB1/EPHA2/KDR
GOCC CONDENSED CHROMOSOME OUTER KINETOCHORE	14	0.6424	1.59404	0.0199707	0.128997	CENPF/BUB1/SKA1/BOD1L2/BUB1B/SPDL1/NDC80/SKA2/CCNB1
GOBP HEART GROWTH	80	0.4168	1.50163	0.0200341	0.129281	MYH6/HEY2/YAP1/ERBB4/GATA4/TP73/AKAP6/KCNK2/FGF2/BMPR1A/CAV3/FGFR2/PROX1/ADRA1A/BMP10/FOXC2/FOXC1
GOBP MACROPHAGE MIGRATION	50	-0.38947	-1.53818	0.0200885	0.129507	EDN2/MAPK3/EDNRB/TNFSF18/CCL5/CSF1/P2RX4/CD200/DDT/AZU1/TREM2/MIF/MDK/LGALS3/MMP28/THBS1/C5AR1/MMP14/CCL2/RARRES2/CCL3
GOMF EXTRACELLULAR MATRIX BINDING	51	0.45699	1.52941	0.0201376	0.129698	ITGA2B/SLIT2/COL11A1/LRRC15/SMOC2/ADAMTS15/DMP1/ADAMTS5/LYPD5/ITGB3/OLFML2A/NTN4/DCN/BGN
GOCC INSULIN RESPONSIVE COMPARTMENT	10	-0.633139	-1.61289	0.0202434	0.130171	RAB4B/SLC2A4/RAB15/RAB4A/LRP1/RAB12/RAB13
GOBP EXPLORATION BEHAVIOR	17	0.609756	1.59439	0.0202501	0.130171	GAD1/PENK/TNR/SLC4A10/DPP4/LRRK2
GOBP POSITIVE REGULATION OF NERVOUS SYSTEM PROCESS	32	-0.445622	-1.56636	0.020337	0.130604	MTNR1B/RNF10/PTAFR/CST7/HGF/EGR2/MYRF/HCRT/CARTPT/TNFRSF1B/P2RX3/CCK
GOBP POSITIVE REGULATION OF ADAPTIVE IMMUNE RESPONSE	92	-0.31332	-1.39008	0.0203591	0.130619	IL23A/CD1E/ADA/IL1R1/FADD/SASH3/MAD2L2/HLA-G/HLA-E/B2M/FCER2/PYCARD/CD1D/TGFB1/CLCF1/ZP3/HLA-A/HLA-B/NFKBID/TNF/IL18/RIPK2/SLC11A1/NLRP3/CD1B/HLA-DRA/IL6/CD1C/IL4/TNFSF4/HLA-DRB1/IL1B
GOBP B CELL PROLIFERATION	90	-0.311777	-1.37535	0.0203797	0.130626	CLCF1/IFNA8/GPR183/BAX/LYN/TNFRSF21/IL10/TNFRSF4/MIF/IL4/CDKN1A/CD74/TICAM1/IFNA1/BCL6/IFNA13/IFNB1/TYROBP/IFNA5
GOBP VIRAL BUDDING	26	-0.484361	-1.62886	0.0204881	0.131195	CHMP1A/CHMP3/VPS4A/CHMP1B/MVB12B/SNF8/CHMP6/TSG101/MVB12A/VPS28/VPS37B/CHMP2A/CHMP4B/VPS37D
GOBP HOMOLOGOUS CHROMOSOME SEGREGATION	49	0.468832	1.56162	0.0207172	0.132534	SPATA22/TEX15/C14orf39/P3H4/SYCP2/TEX11/MSH4/ANKRD31/FANCD2/RNF212B/BRIP1/SPO11/TRIP13/MLH3/HORMAD1/SYCE1/ATM/ESPL1/C1orf146/MEIOB/NDC1/CCNE2/STAG3/PTTG2/DMC1
GOBP APOPTOTIC PROCESS INVOLVED IN MORPHOGENESIS	22	-0.495528	-1.57917	0.0208188	0.132947	TNFRSF1A/HAND2/BAX/BCL2L11/BAK1/PAX2/TNFRSF1B/SPI1/TGFB2
GOMF ACTIN DEPENDENT ATPASE ACTIVITY	24	0.548496	1.54283	0.0208216	0.132947	MYH6/MYH14/MYH10/MYO1B/MYO6/MYO1D/MYO3A/MYO10/MYH7/MYO5B/MYO1H/MYO1E
GOBP REGULATION OF NUCLEAR TRANSCRIBED MRNA CATABOLIC PROCESS DEADENYLATION DEPENDENT DECAY	15	-0.578483	-1.63295	0.020881	0.133199	ZFP36L1/AGO2/ZFP36L2/TOB1/ZFP36/NANOS3
GOBP REGULATION OF ENDOPLASMIC RETICULUM STRESS INDUCED INTRINSIC APOPTOTIC SIGNALING PATHWAY	26	-0.483356	-1.62548	0.020973	0.133658	PARK7/TXNDC12/CREB3/SYVN1/PTPN1/ERP29/HERPUD1/NCK2/PMAIP1/BCL2L11/DDIT3/GRINA/HSPA1A
GOBP POSITIVE REGULATION OF CALCIUM ION TRANSMEMBRANE TRANSPORT	65	0.436209	1.51592	0.0210641	0.13411	STAC/RYR2/FGF14/THY1/TRPC1/AKAP6/CACNB2/ANK2/CXCL9/PLP1/RAMP3/APLNR/TRDN/CX3CL1/F2/BDKRB1/HAP1/PKD2
GOMF PEPTIDASE REGULATOR ACTIVITY	204	-0.255032	-1.24088	0.0212016	0.134741	SERPINB8/HRG/SPINK1/SERPINF2/WFIKKN2/BAD/TNFAIP8/CTSH/BIN1/WFDC1/SERPINB12/PSME1/PYCARD/TFPI/TFPI2/PSENEN/SERPINB1/TANK/FURIN/SERPINB6/PSMF1/RENBP/APH1A/CSTB/LTF/SERPINE3/SERPINB13/SERPINA1/WFDC2/CST7/ANXA2/TIMP2/CST6/SFRP2/WFDC12/PRNP/SERPINB7/CSTA/LCN1/EPPIN/ADRM1/SERPINF1/BIRC8/GAPDH/PI3/SPINK4/CSTL1/UMODL1/AGT/COL7A1/CST3/CPAMD8/SERPINB2/SERPINB9/WFDC10B/TIMP1/AVP
GOMF SOLUTE CATION ANTIPORTER ACTIVITY	31	0.512077	1.5369	0.0212083	0.134741	CLCN4/SLC9A2/SLC9A9/SLC9C2/SLC24A5/SLC9A4/SLC9C1/CLCN5
GOBP REGIONALIZATION	315	0.32188	1.31852	0.021231	0.134741	SP8/CXXC4/SEMA3A/PBX1/HEY2/MYF6/FOXB1/BMPR1B/CER1/MDFI/RELN/DLX1/ROBO2/GATA4/HOXB9/LRP2/DYNC2H1/HES1/ROBO1/ISL1/NR2F2/BMP2/PCGF2/INTU/DZIP1L/XRCC2/DMRTA2/TP63/PCDH8/EN1/TCF15/HOXD9/BMPR1A/HOXC9/NTF4/RPGRIP1L/FGFR2/MNS1/MLLT3/HEYL/CELSR2/EPB41L5/ARL13B/FOXC2/FOXC1/PRKDC/PGAP1/CDON/WNT2B/OTX2/SETDB2/FGF1/PLD6/FGF10/TBC1D32/SOX1/HOXB8/NOTO/HHIP/FOXJ1/FOXN4/PTCH1/TDGF1/EMX1/WNT3A/HOXB1/GLI2/GPR161/SF…
GOCC CLATHRIN COATED ENDOCYTIC VESICLE	54	-0.366869	-1.48995	0.021244	0.134741	RAB35/LDLR/HLA-DQB2/SFTPB/AP2S1/WNT5A/HLA-DRA/HBEGF/HLA-DQA1/HLA-DRB5/HLA-DRB1/CD74/SFTPA2/HLA-DPA1/HLA-DQB1/CEMIP/HLA-DPB1/HLA-DQA2/CD9
GOBP ARTERY DEVELOPMENT	85	0.412319	1.49083	0.0212668	0.134757	GJA5/FKBP10/LOX/HEY2/FOLR1/ROBO2/LRP2/HES1/ROBO1/ADAMTS9/MYLK/BMPR1A/SLC2A10/PROX1/FOXC2/FOXC1/APOB/ADAMTS6/PRICKLE1/NGFR/ANGPTL3/HOXA13/PKD2/NKX3-1/ACVR2B/CNTRL/PRRX1/LEP/COMP/JAG1/SIX1
GOBP ACTIVATION OF MAPK ACTIVITY	150	-0.270989	-1.30316	0.0213447	0.135122	MUC20/MAPK3/PTPN1/MAPKAPK3/PPIA/ERP29/MAP2K1/PDE6G/MAPK11/PLA2G1B/UBB/TNF/UBC/RIPK2/LPAR3/HGF/IGFBP6/MAPK10/MAPKAPK2/MAP2K3/GDF15/WNT5A/AVPI1/RPS27A/IRAK2/DUSP5/CCL19/CXCR4/DUSP6/PDE6H/LPAR1/CD74/UBA52/AGT/FPR1/THBS1/C5AR1/GFRAL/IL1B
GOBP MALE MEIOTIC NUCLEAR DIVISION	43	0.476799	1.55257	0.0213925	0.135297	TEX15/SYCP2/TEX11/FIGNL1/SHCBP1L/SPO11/TRIP13/TDRKH/MLH3/TDRD9/TAF1L/KIF18A/BRCA2/TDRD12/ATM/TEX19/MYBL1/MOV10L1/MEIOB
GOBP METAPHASE ANAPHASE TRANSITION OF CELL CYCLE	63	0.435753	1.51038	0.0216148	0.136573	CENPF/USP44/CENPE/DLGAP5/TTK/BUB1/KNTC1/TRIP13/GEN1/CDC6/BUB1B/SPDL1/ANAPC4/NDC80/CDC16/ATM/TPR/ESPL1/ZWINT/RB1/ANAPC1/FBXO5/CDK5RAP2/CCNB1/MAD2L1/APC/ZW10
GOMF CYCLASE ACTIVITY	18	0.591272	1.56577	0.0216741	0.136768	GUCY2F/NPR1/ADCY10/GUCY1A2/NPR2/GUCY2D/ADCY7
GOBP NEGATIVE REGULATION OF TRANSFERASE ACTIVITY	271	-0.238691	-1.2406	0.0216867	0.136768	DUSP14/SH3BP5L/ERRFI1/PTPN6/TRIB3/TRIB1/TSG101/DUSP10/CAMK2N2/CD300A/PHPT1/ORMDL3/LATS2/TNFAIP3/SH2B3/TEN1/GADD45A/RGS2/HYAL2/TESK1/GPS2/ITPRIP/MAD2L2/PTPN1/EPHB2/CHP1/IRS2/PPIA/GSK3A/MIDN/PYCARD/CDKN1C/PTPRJ/RGS4/RPL5/DUSP2/CEBPA/AKT1S1/CDKN1B/GPRC5A/LYN/GSTP1/SPRY1/DUSP1/CDKN2D/PRKAG2/GMFG/SMYD3/RPL23/SPRED2/RPL11/HHEX/SFRP2/ADORA2A/SPRY2/PIK3IP1/PYDC1/CIB1/HSPB1/SFN/DUSP8/RPS7/DUSP5/SOCS3/PPAR…
GOBP SEMI LUNAR VALVE DEVELOPMENT	41	0.476955	1.52439	0.0218279	0.137528	GJA5/SLIT2/HEY2/ROBO2/GATA4/ROBO1/BMP2/SNAI2/ROCK2/HEYL/SLIT3/SOX9
GOBP REGULATION OF TUMOR NECROSIS FACTOR MEDIATED SIGNALING PATHWAY	55	-0.373228	-1.53632	0.0218836	0.137749	SHARPIN/CARD16/RBCK1/SPATA2/BIRC2/CASP8/CASP4/TNFAIP3/GPS2/F2RL1/RFFL/PYCARD/TNFRSF1A/TNF/GSTP1/LAPTM5/SPHK1/HSPA1B/PYDC1/APOA1/HSPA1A/CLIP3
GOBP SUPEROXIDE METABOLIC PROCESS	62	-0.352202	-1.47764	0.0219621	0.138113	NFE2L2/NRROS/FPR2/F2RL1/NQO1/TGFB1/CRP/GSTP1/GNAI2/MPO/NOX3/NCF1/CLEC7A/EDN1/CYBA/SOD2/NOXO1/PRG3/TYROBP
GOCC INTRINSIC COMPONENT OF MITOCHONDRIAL MEMBRANE	81	-0.318548	-1.38019	0.0220922	0.1388	FUNDC2/SLC25A3/MTX1/MUL1/MGARP/TIMM23/MPC1/OXA1L/TOMM20L/PIGBOS1/TMEM70/MPC2/FIS1/CHCHD10/TIMM17B/BID/BAK1/TMEM11/SMDT1/PET100/SCO2/MT-CYB
GOMF POSTSYNAPTIC NEUROTRANSMITTER RECEPTOR ACTIVITY	61	0.446438	1.54021	0.0221382	0.138958	GABRE/GABRA2/GRID2/GABRA1/GABRB2/CHRM2/GABRG2/GRIK3/DRD5/GLRA2/GRM1/GABBR1/GABRA4/GABRR1/CHRNA6/CHRNA3/CHRM3/GLRA1/CHRNA9/CHRNB3/GABRG1/GLRB/CHRNG
GOBP POSITIVE REGULATION OF DENDRITIC SPINE DEVELOPMENT	40	0.473984	1.51353	0.0222661	0.139629	PPP1R9A/RELN/KALRN/CAPRIN2/TIAM1/SHANK2/BHLHB9/PAK3/IL2/CDKL5
GOBP MYD88 DEPENDENT TOLL LIKE RECEPTOR SIGNALING PATHWAY	34	-0.431846	-1.54555	0.0223838	0.140129	TAB2/CD300A/MYD88/IRF1/TLR8/IRF7/UBB/UBC/RPS27A/IRAK2/TNIP1/LY96/UBA52/CD14
GOBP REGULATION OF CARDIAC MUSCLE CELL PROLIFERATION	37	0.486426	1.52707	0.0223878	0.140129	HEY2/YAP1/ERBB4/TP73/KCNK2/FGF2/BMPR1A/FGFR2/BMP10
GOMF MONOCARBOXYLIC ACID TRANSMEMBRANE TRANSPORTER ACTIVITY	66	0.434943	1.50912	0.0224253	0.140232	SLCO1C1/SLC17A7/SLC6A11/SLC16A9/SLCO1A2/ABCB11/SLC10A2/SLC16A2/SLCO2B1/CD36/SLCO1B3/CEACAM1/SLC10A4/SLC22A9/SLC1A1/SLC16A12/SLC10A6/SLC17A6/SLC16A7/SLC16A8/SLC16A4/SLC10A5/AKR1C4/SLC16A13
GOBP LIPID STORAGE	80	-0.326326	-1.41137	0.0224524	0.140269	HEXB/DGAT2/ABCG1/AUP1/FITM1/CDS2/ABCA1/PLIN3/ZC3H12A/ACVR1C/SREBF1/FFAR2/NFKB1/CIDEA/CRP/TNF/NR1H2/EHD1/NR1H3/PNPLA2/PPARD/HILPDA/NFKBIA/PPARG/IL6/ALKBH7/APOA1/PLIN2/IL1B
GOMF RETINOID X RECEPTOR BINDING	17	-0.561387	-1.6474	0.0224906	0.140377	VDR/NR1H2/NR0B2/HMGA1/ARID5A/RARG/PPARG
GOBP POSTSYNAPTIC SPECIALIZATION ASSEMBLY	20	0.57403	1.54634	0.0225298	0.14049	GRID2/PTPRD/LRRTM1/SHANK2
GOBP NEGATIVE REGULATION OF LYMPHOCYTE DIFFERENTIATION	52	-0.381343	-1.53043	0.0225909	0.140739	IHH/IL4R/PGLYRP3/ZC3H12A/TNFSF18/ZBTB7B/IRF1/NRARP/RUNX1/IL4/TNFSF4/CD74/MDK/SOCS1/BCL6/HLX/IFNB1
GOCC PROTEASOME ACCESSORY COMPLEX	24	-0.475513	-1.57593	0.0226995	0.141284	PSMD6/PSMC5/PSMD4/PSMC1/PSMD3/PSMD5/PSMD11/PSMD13/PSMC3/PSMD9/PSME2/PSMC4/PSMD12/PSMD8/PSMD7/PSME1/ADRM1
GOBP ENDOCARDIAL CUSHION DEVELOPMENT	42	0.473731	1.5308	0.0227433	0.141383	HEY2/ROBO2/GATA4/ROBO1/ISL1/BMP2/TMEM100/BMPR1A/BMP5/SNAI2/HEYL
GOBP CD4 POSITIVE ALPHA BETA T CELL PROLIFERATION	11	-0.637054	-1.65936	0.0227579	0.141383	LGALS9C/LGALS9B/TWSG1/XCL1/CD274/TGFBR2/LGALS9/CD55/ARG2/LGALS7B
GOBP NEGATIVE REGULATION OF HISTONE H3 K9 METHYLATION	10	0.679249	1.55048	0.0227822	0.141402	BRCA1/PAX5/DNMT3B
GOBP REGULATION OF PROTEIN FOLDING	12	-0.612618	-1.64782	0.022874	0.141712	DNAJB2/SGTB/PDCD5/HSPA5/ST13/PDCL3/POFUT2/GRN/SGTA
GOBP AORTA DEVELOPMENT	51	0.452819	1.51545	0.0228747	0.141712	FKBP10/LOX/HEY2/ROBO2/LRP2/HES1/ROBO1/ADAMTS9/MYLK/BMPR1A/PROX1/ADAMTS6/PRICKLE1/NGFR/PKD2/NKX3-1/CNTRL/LEP/JAG1/SIX1
GOCC U1 SNRNP	18	-0.532153	-1.59615	0.0229643	0.142004	SNRPF/SNRPE/SNRPA/SNRPG/SNRPN/SNRPD2/SNRPB/SNRPC
GOBP URETER DEVELOPMENT	18	-0.531449	-1.59404	0.0229643	0.142004	ALDH1A2/LZTS2/FOXF1/PAX2/LHX1/SOX8/EMX2
GOBP MUSCLE TISSUE DEVELOPMENT	339	0.316419	1.30098	0.0229978	0.142035	DSG2/COL11A1/PKP2/SGCD/TNNI3/RYR2/MYH6/LOX/HEY2/MYF6/LRRC10/YAP1/ERBB4/HLF/GATA4/MYOM1/LRP2/CENPF/TP73/PPARGC1A/ISL1/AKAP6/NR2F2/BMP2/CXADR/MYH14/TPM1/DMRTA2/KCNK2/FGF2/ADAMTS9/PAX5/HOXD9/MYLK/BMPR1A/CAV3/BMP5/DCN/MYLK3/TTN/CAV1/PTCD2/FGFR2/PROX1/PITX1/NLN/ADRA1A/HEYL/HDAC9/BMP10/FOXC2/FOXC1/CDON/P2RX2/TNNT2/SOX9/FHOD3/PTCH1/WNT10B/PPP1R13L/WNT3A/FHL2/DDX17/SLC8A1/MEGF10/PKD2/EPHB1/KEL/POGLUT1/EL…
GOMF THREONINE TYPE ENDOPEPTIDASE ACTIVITY	14	-0.567786	-1.57692	0.023033	0.142035	PSMB5/PSMB8/PSMB2/PSMB10/PSMB7/PSMB1/PSMB6/PSMB3/PSMB4
GOBP AGING	277	-0.234838	-1.21932	0.0230333	0.142035	ARNTL/KRT83/PPP1R9B/TPRA1/AMFR/POLB/TGFBR2/JUN/KIR2DL4/HYAL2/CALR/MAPK3/AGER/HLA-G/MAP3K3/LMNA/EDNRB/LRP1/NFE2L2/FZR1/SREBF1/PDGFRB/B2M/YBX1/GSK3A/MAP2K1/GRB2/MBD2/NQO1/APEX1/EEF2/JUND/PML/CLN8/FOS/PTH1R/MPO/NFKB2/RELA/TIMP2/LITAF/BAK1/PRNP/HMGA1/PAX2/ARG2/ROMO1/EDN1/IL10/TSPO/YPEL3/SOD2/CALCA/MT-CO1/MIF/SERPINF1/GRM5/CD68/MT-ND4/KRT14/CDKN1A/NUAK1/TNFRSF1B/SPI1/ICAM1/BCL2A1/MT-ATP6/RETN/BCL6/KRT…
GOBP CELLULAR PROTEIN COMPLEX DISASSEMBLY	209	-0.252593	-1.24509	0.0230951	0.142285	VPS4A/CHCHD1/SPTBN1/TRIM54/MRPS11/SVIL/WDR1/MRPS30/MTPN/VIL1/PLEK/DMTN/MRPL15/MRPS2/CAMSAP2/MRPL20/MRPS23/MRPL34/MRPS18A/AURKAIP1/MRPS21/ARHGEF2/TWF2/MRPL45/SH3BP1/MRPL37/STMN3/LMOD3/MRPL40/ETF1/PPP1R9B/MRPS33/MRPL28/MRPL14/MRPL43/CAPZB/MRPL44/EIF5AL1/TRMT112/MRPL36/MRPL17/MRPL9/EIF5A/MRPL18/MRPL4/NCKAP5L/MRPL11/EPS8/MRPL16/SH3GL1/MRPS12/F2RL1/MRPS36/MRPS6/OXA1L/MRPL2/MRPL53/MRPL22/NAPA/MRPL52/DS…
GOCC G PROTEIN BETA GAMMA SUBUNIT COMPLEX	11	-0.636084	-1.65683	0.0231537	0.14243	GNG2/GNG5/GNG8/GNG4
GOBP POSITIVE REGULATION OF RESPONSE TO CYTOKINE STIMULUS	55	-0.371204	-1.52799	0.0231615	0.14243	TAF9/IRGM/TLR2/TBK1/GAS6/LRRC70/GFI1/IFIH1/IL1R1/FADD/CASP4/HIF1A/AGPAT2/IRF7/CSF1/RIPK2/C1QTNF4/LAPTM5/WNT5A/HSPA1B/EDN1/TREM2/CXCR4/CD74/HSPA1A
GOMF ANION SODIUM SYMPORTER ACTIVITY	14	0.636584	1.57961	0.0232029	0.142554	SLC13A1/SLC13A4/SLC6A2/SLC12A1/SLC12A3/SLC18A2/SLC22A3/SLC18A1
GOBP POSITIVE REGULATION OF T CELL RECEPTOR SIGNALING PATHWAY	13	-0.57721	-1.5563	0.0232298	0.142587	ADA/PRKD2/KCNN4/TRAT1/CCR7/RELA/RPS3
GOCC CHROMOSOME CENTROMERIC REGION	181	0.354968	1.39104	0.0234811	0.143997	CENPF/SYCP2L/TOP2A/CENPE/ERCC6L/TTK/NUF2/NEK2/ESCO2/BUB1/KNTC1/CENPK/NCAPG/MTBP/HELLS/SPC25/SKA1/SMC6/PKHD1/BOD1L2/SMC1B/CENPI/SMC1A/BUB1B/SPDL1/XPO1/SMC4/SUV39H2/KIF18A/NDC80/ZWILCH/NUP160/CENPQ/OIP5/TPR/CBX1/CKAP5/SKA2/ZWINT/DSCC1/PHF6/NCAPD2/NUP107/CENPU/NCAPD3/ATRX/CCNB1/SPC24/MIS18A/CDCA5/KIF2C/MAD2L1/DSN1/APC/KNSTRN/ZW10/ITGB3BP/STAG3/CDCA8/CBX5/CENPA/ORC2/SEH1L/CENPO/CLASP2/NUP43/SPAG5/KAT…
GOCC INTRACILIARY TRANSPORT PARTICLE	26	0.535236	1.54525	0.0235797	0.144469	IFT80/TTC26/IFT81/IFT74/WDR35/IFT172/IFT88/WDR19/CLUAP1/TTC21B/IFT140/IFT27/TTC30A/DYNC2LI1/TTC30B/IFT122/UBXN10/TRAF3IP1
GOBP NEGATIVE REGULATION OF SMOOTH MUSCLE CELL MIGRATION	21	0.560504	1.53279	0.0236229	0.144601	SLIT2/PPARGC1A/PRKG1/TPM1/BMPR1A/ADIPOQ/SEMA6D
GOBP INNER MITOCHONDRIAL MEMBRANE ORGANIZATION	34	-0.427163	-1.52879	0.0237083	0.14499	TAZ/CHCHD3/TIMM8B/TIMM22/MTX1/TIMM13/TIMM10/TIMM9/CHCHD10/NDUFA13/TMEM11/ROMO1/MT-ATP6/MT-ATP8
GOBP REGULATION OF MONOCYTE DIFFERENTIATION	19	-0.524831	-1.60323	0.0237804	0.145298	ZBTB46/DCSTAMP/INPP5D/ZFP36L1/JUN/IRF7/CSF1/HLA-DRB1/CD74
GOCC SNARE COMPLEX	50	-0.382014	-1.50874	0.0238258	0.145442	DOC2B/STX8/VAMP3/STX18/STX4/VTI1A/VAMP8/CPLX4/STX5/NAPA/BNIP1/STX10/VAMP2/SYN2/STX12/USE1/STX3/STX11/STX1A/CPLX3
GOBP REGULATION OF LIPID STORAGE	52	-0.380406	-1.52668	0.0238911	0.145707	ABCA1/PLIN3/ZC3H12A/SREBF1/NFKB1/CIDEA/CRP/TNF/NR1H2/EHD1/NR1H3/PNPLA2/PPARD/HILPDA/NFKBIA/PPARG/IL6/ALKBH7/PLIN2
GOBP MULTICELLULAR ORGANISM AGING	30	0.517922	1.53688	0.0239622	0.146008	TP63/NR5A1/RNF165/RAD54B/MSH2/RAD54L/IDE/LRRK2/TP53/ATM/DDC/LEP/WRN/COMP/MSH6/TREX1
GOMF SIALIC ACID BINDING	21	0.559338	1.5296	0.0240644	0.146496	ST8SIA2/SIGLEC8/SELP/ADIPOQ/SELE/CD22
GOBP VESICLE TARGETING TO FROM OR WITHIN GOLGI	73	-0.319045	-1.37805	0.0243905	0.148253	CUL3/TFG/CNIH2/GOLGA2/TMED10/TRAPPC4/RAB1A/PEF1/TRAPPC6A/SEC24A/WIPI1/RAB1B/TRAPPC2L/STX5/NAPA/PPP6C/TRAPPC1/CSNK1D/GRIA1/SERPINA1/CTSZ/CNIH3/TRAPPC5/COL7A1/AREG
GOBP POSITIVE REGULATION OF DENDRITE MORPHOGENESIS	34	0.49877	1.53174	0.0243975	0.148253	IL1RAPL1/PTPRD/RELN/KALRN/CAPRIN2/TIAM1/BHLHB9/PAK3/CDKL5/ANKRD27/OBSL1/FBXW8/DNM1L/CUL7/EPHA4/CUX2/DBN1/LRP8/SS18L1/ACTR2
GOBP REGULATION OF HEART GROWTH	62	0.428536	1.47901	0.0244795	0.148616	MYH6/HEY2/YAP1/ERBB4/TP73/AKAP6/KCNK2/FGF2/BMPR1A/CAV3/FGFR2/PROX1/BMP10
GOBP NEURAL RETINA DEVELOPMENT	70	0.424495	1.49082	0.0245814	0.149099	CALB1/SLC17A7/USH1C/DLX1/TSPAN12/HCN1/THY1/RORB/RPGRIP1L/PTN/ACTL6A/USP45/ATP2B4/SLC1A1/SDK1/SOX9/PTF1A/FOXN4/PDE6C/NTRK2/CRB2/TFAP2A/FJX1/DLX2/RDH13/OBSL1/CABP4
GOBP AXONAL FASCICULATION	19	0.589654	1.57795	0.0246144	0.149163	EPHA3/SEMA3A/SEMA5A/EPHB3/CNTN4/AMIGO1
GOCC CAVEOLA	74	0.415818	1.47351	0.024743	0.149806	HTR2A/AKAP6/TRPC4/DLC1/NOS1AP/CD36/PTGIS/BMPR1A/CAV3/SLC22A6/CAV1/ADRA1A/EMP2/ATP2B4/SELE/P2RY12/PTCH1/LIPE/KIF18A/LRRK2/MLC1/JAK2/CAV2/BVES
GOMF MACROMOLECULE TRANSMEMBRANE TRANSPORTER ACTIVITY	24	-0.469763	-1.55687	0.0247804	0.149897	TIMM22/SLC15A4/TMED10/TIMM23/ABCA1/BLOC1S3/TOMM22/TOMM20L/SEC61G/TIMM17B/TOMM7/SLC15A3
GOBP REGULATION OF TRIGLYCERIDE METABOLIC PROCESS	36	-0.415905	-1.50827	0.0251325	0.151888	MFSD2A/APOC2/LDLR/SREBF1/DAGLB/CTDNEP1/MBOAT7/NR1H2/NR1H3/PNPLA2/SIK1/APOA1/APOC3
GOBP POSITIVE REGULATION OF LIPID METABOLIC PROCESS	140	-0.271611	-1.27353	0.0252889	0.152696	CHP1/LDLR/IRS2/NR1D1/SREBF1/PDGFRB/FPR2/NR4A3/DAGLB/CTDNEP1/TNFRSF1A/TGFB1/CCR7/TNF/LYN/CDC42/EEF1A2/NR1H2/NR1H3/SCT/PNPLA2/PPARD/MID1IP1/CCL19/PPARG/EPHA8/BMP6/CD74/APOA1/MLXIPL/CCL21/AGT/SRC/IL1B/PDGFB/ADM/AVP
GOBP RESPONSE TO EXTRACELLULAR STIMULUS	452	-0.216539	-1.14034	0.0253118	0.152696	FOXK2/TGFBR2/TXN2/JUN/SSTR2/FOXO3/CLPS/MFSD2A/FOXK1/NMUR2/MAPK3/WNT11/WIPI2/DAD1/HSF1/F7/DNAJC15/RRAGA/LDLR/NFE2L2/ZC3H12A/ACVR1C/WIPI1/WDR45B/SREBF1/ALDH1A2/RRAGD/ULK1/PKM/MBD2/LDHA/NQO1/DAP/MAP1LC3A/BNIP1/SESN2/FGF23/FOSL1/USF1/PMAIP1/PEMT/SRD5A1/C2/ASGR1/EEF2/GABARAPL1/MAX/NUAK2/SLC39A4/LYN/GSTP1/FOS/SSTR3/GNAI2/CDKN2D/MPO/RELA/PRKAG2/VDR/NR1H2/SLC25A25/SCT/SFRP2/PDK4/NENF/GDF15/PPARD/DDIT3/AT…
GOBP NEGATIVE REGULATION OF DNA DAMAGE RESPONSE SIGNAL TRANSDUCTION BY P53 CLASS MEDIATOR	13	-0.573536	-1.5464	0.0253609	0.152715	CD44/MIF/CD74/SNAI1
GOCC CELL TRAILING EDGE	13	-0.573484	-1.54626	0.0253609	0.152715	BST1/MSN/ICAM2/EZR/FLOT1
GOBP G PROTEIN COUPLED RECEPTOR INTERNALIZATION	16	-0.542666	-1.56451	0.0255909	0.153758	SAG/DRD3/ARRB2/APELA/DRD2/APLN/ADM
GOMF GTPASE ACTIVATOR ACTIVITY	265	0.330142	1.33115	0.0255943	0.153758	TBC1D8B/ARHGAP6/PREX2/SRGAP3/STXBP5L/THY1/ARHGAP42/ARHGAP22/DLC1/RIC8B/GRTP1/ARHGAP44/ALDH1A1/DEPDC1B/DEPDC1/ASAP2/RAP1GAP/TBCK/CHM/RASAL2/ARHGAP39/RASA1/TBC1D3/CHN1/TBC1D4/RGS16/SYDE2/AGFG2/ARHGAP28/RGS5/ARHGEF15/ARHGAP18/MYO9A/RGS17/ECT2/DOCK1/CHML/ARHGAP32/TBC1D19/LRRK2/OPHN1/TIAM2/RACGAP1/RGPD4/ARHGAP5/TBC1D3K/PREB/TBC1D9/RGS6/ANKRD27/AGAP5/TBC1D5/SYDE1/IQGAP3/ASAP3/DAB2IP/EVI5/IQGAP2/GARNL3/…
GOMF PRIMARY ACTIVE TRANSMEMBRANE TRANSPORTER ACTIVITY	61	0.439302	1.5156	0.0256032	0.153758	ABCC9/ABCA13/ABCB11/ABCA9/ATP7B/ABCA3/ABCA5/ABCC5/ATP1A3/ABCA12/ABCD2/SLC30A3/ABCB5/ABCA10/ABCA2/ABCC4/ABCA7/ABCC12/ABCC10/ATP12A/ABCA6/ABCG2/ATP1A4/ABCB10
GOBP CHRONIC INFLAMMATORY RESPONSE	19	-0.51715	-1.57976	0.0256274	0.153764	TNFAIP3/PTGES/CCL5/TNF/IL10/IL4/S100A8/THBS1/S100A9
GOBP ASTROCYTE DEVELOPMENT	39	-0.409808	-1.52995	0.0257878	0.154587	AGER/LDLR/LRP1/LAMB2/NR1D1/IFNGR1/FPR2/GRN/TNF/LAMC3/ADORA2A/VIM/TREM2/IL6/S100A8/C5AR1/S100A9
GOBP AUTOPHAGIC CELL DEATH	11	-0.630381	-1.64198	0.0259241	0.155185	LAMP1/CDKN1B/CDKN2D/PHB2/LAPTM5/TREM2
GOCC P BODY	86	-0.322526	-1.40785	0.0259339	0.155185	HAX1/PSMC3/SAMD4B/LSM6/RC3H2/APOBEC3G/LSM1/EIF4E2/MOV10/CNOT2/CNOT8/PSMA6/POLR2G/SAMD4A/ZFP36L1/TRIM21/PSMA2/LSM3/ZC3H12A/PATL1/AGO2/DCP1A/LSM2/APOBEC3A/TRIM71/SQSTM1/RBPMS/ZFP36/NANOS3
GOBP REGULATION OF CARDIAC CONDUCTION	56	0.448358	1.51795	0.025969	0.155255	GJA5/ACE2/RYR2/RYR3/ABCC9/NPR1/TRPC1/CORIN/ANK2/NPR2/ATP1A3/ATP2B4/TRDN/TNNI3K
GOMF EPIDERMAL GROWTH FACTOR RECEPTOR BINDING	32	0.506992	1.53296	0.0260296	0.155473	BTC/EGF/EPGN/EREG/ERBB4/AGR2/TGFA/EFEMP1/MS4A1/CBLC/FER
GOBP REGULATION OF RESPONSE TO INTERFERON GAMMA	25	-0.468039	-1.57601	0.0260891	0.155473	IFNGR1/NR1H2/NR1H3/SOCS3/PPARG/SOCS1/IFNGR2
GOMF L ASCORBIC ACID BINDING	20	0.570352	1.53643	0.0260988	0.155473	PLOD2/P3H2/P4HA3/EGLN3/P3H3/DBH
GOBP ATRIAL SEPTUM DEVELOPMENT	20	0.569764	1.53485	0.0260988	0.155473	GJA5/HEY2/GATA4/ISL1/ANK2
GOBP POSITIVE REGULATION OF PEPTIDE SECRETION	144	-0.263622	-1.25453	0.0261347	0.155548	ANG/KCNN4/HIF1A/BAD/LRP1/IRS2/PPIA/RPH3AL/F2RL1/RAB8B/APBB1/TGFB1/IL1A/CFTR/PLA2G1B/MPC2/TCF7L2/RAC1/ARF6/NR1H2/EZR/RBP4/SCT/NR0B2/ADORA2A/PPARD/ARF1/ADAM8/BAIAP3/FGA/TREM2/BMP6/VSNL1/HCAR2/HLA-DRB1/S100A8/DRD2/TGFB2/GRP/NKX6-1/ADCYAP1/GHRH/APLN/TRH
GOBP SKIN DEVELOPMENT	312	0.319558	1.30878	0.026178	0.155661	DSC3/DSG2/FRAS1/COL5A1/SLITRK5/PKP2/LGR4/GJB3/COL3A1/EREG/SPRR2G/YAP1/KRTAP5-4/EXPH5/KRTAP5-7/FLG2/IRF6/KRT74/KRT24/INTU/HRNR/TP63/TCHH/TCF15/ASCL4/LDB2/KRTAP10-4/FZD6/SLC2A10/KLK12/KRT33B/LCE5A/KRT23/FGFR2/TNFRSF19/KRTAP29-1/FST/COL1A2/ROCK2/KRTAP4-4/FERMT1/DHCR24/COL5A2/FLG/FOXC1/ABCA12/GRHL1/SPRR2D/COL1A1/DSG4/KRT13/FZD3/FGF10/ZDHHC21/SOX9/KRT72/WNT10B/DNASE1L2/COL5A3/KRT12/NGFR/ITGA2/SOX18/TG…
GOBP CYTOPLASMIC TRANSLATIONAL INITIATION	33	-0.445484	-1.57215	0.0262004	0.155661	EIF2D/EIF3H/EIF3I/EIF3D/EIF3L/EIF3F/EIF3G/EIF3K/RPL13A
GOBP MEMBRANE PROTEIN PROTEOLYSIS	60	-0.360186	-1.49985	0.0263628	0.156375	CTSH/CLPP/SPPL3/PSENEN/TGFB1/FURIN/APH1A/NFKB1/TNF/RELA/TIMP2/ADAM8/IL10/TNFRSF1B/IL1B/TIMP1
GOBP RESPONSE TO TOPOLOGICALLY INCORRECT PROTEIN	195	-0.257054	-1.25677	0.0263675	0.156375	TPP1/SULT1A4/YIF1A/BAG6/EDEM2/DERL1/HSPA5/DERL2/CREB3L2/EP300/CREBRF/RNF185/FICD/DNAJB12/HDGF/CTDSP2/SERP2/CREB3/ZBTB17/CUL3/DDRGK1/AUP1/TSPYL2/SDF2L1/ERP44/AMFR/HSPA2/HERPUD2/CALR/SYVN1/BAG3/PTPN1/HSF1/LMNA/NFE2L2/WIPI1/HERPUD1/RNF5/GSK3A/WFS1/NCK2/PIGBOS1/SERP1/CALR3/BFAR/MANF/BAX/HSPA1L/ATP6V0D1/BCL2L11/PPP1R15A/RNF126/DNAJB5/MYDGF/DNAJB1/DNAJC4/BAK1/DDIT3/ATF4/HSPA1B/HSPB1/RHBDD2/ATF3/HSPA6/C…
GOMF INTRAMEMBRANE LIPID TRANSPORTER ACTIVITY	32	0.506642	1.5319	0.026446	0.156702	PLSCR5/ABCA3/ANO7/PLSCR4/TMEM30B/ATP10D/ABCA2/ATP8B1/ATP11C/ATP8B3/ABCA7/ATP8A1/ATP8B4/ANO9/PLSCR2
GOCC GOLGI LUMEN	91	0.403896	1.47497	0.0266506	0.157774	MMP16/GPC5/PROS1/DEFB1/GPC6/CGA/OMD/DEFA5/LUM/MUC4/WNT5B/UMOD/OGN/DCN/WNT6/FMOD/BGN/MMP11/ABCC5/MUC3A/PRELP/F2/GPC4
GOBP MITOTIC CHROMOSOME CONDENSATION	14	0.629436	1.56188	0.026682	0.157819	SMC2/TTN/NCAPG/SMC4/NUSAP1/NCAPD2/NCAPD3/CDCA5/NCAPH
GOBP POSITIVE REGULATION OF CYSTEINE TYPE ENDOPEPTIDASE ACTIVITY	143	-0.263206	-1.245	0.0268978	0.158954	NLRP1/BCAP31/FADD/ANP32B/SMAD3/MUL1/CASP8/TNFRSF10B/HSF1/CRADD/BAD/ACVR1C/CTSH/MTCH1/PYCARD/DAP/PMAIP1/BAX/PML/LGALS9/FIS1/CTSD/TNF/GRIN2B/BCL2L11/F3/BBC3/PRR7/RIPK2/BID/BAK1/LAPTM5/CLEC7A/NDUFA13/NLRP3/ST18/RPS3/PPARG/SLC22A2/S100A8/S100A9/CCK
GOBP POSITIVE REGULATION OF LIPID TRANSPORT	82	-0.320918	-1.39577	0.0269782	0.159151	P2RX4/ANXA2/NR1H2/PRELID1/NR1H3/DBI/ADORA2A/GAL/PLTP/AVPR1B/EDN1/NFKBIA/BMP6/APOA1/RETN/IL1B/OXT/CETP/CCK/AVP
GOBP HYPEROSMOTIC SALINITY RESPONSE	12	-0.603505	-1.6233	0.0269954	0.159151	MT-CYB/OXT/AVP
GOBP REGULATION OF HYDROGEN PEROXIDE METABOLIC PROCESS	19	-0.514748	-1.57242	0.0270126	0.159151	RAC1/SOD2/NOXO1/MT-CO2/MMP3
GOMF SINGLE STRANDED DNA BINDING	107	0.39087	1.46327	0.0270265	0.159151	NEIL3/MCM10/MCM8/RAD50/SMC2/POLA1/MSH2/FAM111A/MCM3/RAD51AP2/RAD51AP1/MCM4/MCMDC2/SMC6/POT1/RPA1/SMC4/MCM6/BRCA2/NUP35/BLM/RAD51/RAD18/LRPPRC/MYEF2/HSPD1/MCM2/RAD51D/SAMHD1/MSH3/MEIOB/RAD52/POU4F1/TREX1/MAPT/RAD51B/DMC1
GOBP B CELL ACTIVATION	237	-0.238898	-1.20392	0.0273017	0.16063	IFNK/TCIRG1/NTRK1/INPP5D/PTPN6/SLC15A4/ZFP36L1/CD300A/FCGR2B/SUPT6H/BST1/ONECUT1/CASP8/TNFAIP3/SASH3/ICOSLG/AKAP17A/SYVN1/GPS2/MAD2L2/ITM2A/TNIP2/BAD/IRS2/ST3GAL1/SAMSN1/NFAM1/CHRNA4/IGLL1/LFNG/IGBP1/TGFB1/CLCF1/PTPRJ/CD86/IFNA8/ZBTB7A/ZFP36L2/GPR183/LRRC8A/BAX/LYL1/LYN/CMTM7/PHB2/TNFRSF21/HHEX/BAK1/LAPTM5/LGALS1/IL10/TNFRSF4/MIF/IL6/IL4/TNFSF4/CDKN1A/CD74/BCL3/TICAM1/IFNA1/BCL6/IL11/IFNA13/MMP14…
GOBP SEROTONIN RECEPTOR SIGNALING PATHWAY	30	0.510986	1.5163	0.027355	0.160801	HTR3C/HTR2A/HTR3B/CHRM2/HTR3D/HTR4/HTR1F/HTR1B/CHRM3/HTR2C
GOCC PIGMENT GRANULE	105	-0.302427	-1.37093	0.027387	0.160848	SDCBP/ATP6V1B2/GNA13/LAMP1/RAB5A/TMED10/RAB1A/SLC3A2/P4HB/ANXA6/RAB9A/SYPL1/RAB7A/RAB35/PDIA3/ANXA11/ERP29/BSG/MREG/GCHFR/CTSB/CTSD/RAC1/MYH11/RAB32/RAB2A/ANXA2/FLOT1/PPIB/RAB5C/STX3/CD63/SERPINF1/SYNGR1/RAB17/MMP14
GOBP REGULATION OF PHAGOCYTOSIS	88	-0.316591	-1.39188	0.027456	0.160935	PRTN3/CD300A/SNX3/FCGR2B/CALR/SIRPA/PLSCR1/LRP1/FPR2/F2RL1/PYCARD/PTPRJ/C2/PTX3/RAB31/TNF/AZU1/SLC11A1/SPHK1/CLEC7A/CYBA/IL15RA/FCER1G/TREM2/PPARG/APOA1/CCL2/IL1B
GOBP REGULATION OF HETEROTYPIC CELL CELL ADHESION	25	-0.466258	-1.57001	0.0274743	0.160935	TNF/MYADM/KLF4/FLOT1/CD44/FGA/IL10/MAPK7/APOA1/IL1B/IL1RN
GOBP POSITIVE REGULATION OF LEUKOCYTE APOPTOTIC PROCESS	25	-0.465733	-1.56825	0.0274743	0.160935	FNIP1/CD274/PIK3CD/PDCD1/CCL5/BAX/LGALS9/LGALS14/LYN/PRELID1/WNT5A/ADAM8/IL10/HCAR2
GOBP PERISTALSIS	11	-0.627451	-1.63435	0.0275072	0.160986	SSTR2/DRD2/P2RX3/TBX3
GOMF ION GATED CHANNEL ACTIVITY	41	0.468426	1.49713	0.0275397	0.161035	CLCA1/ANO4/KCNT2/CLCA4/KCNMB2/CATSPER4/ANO5/ANO7/KCNN1/CLCA2/CATSPER2
GOBP NEURON RECOGNITION	45	0.477452	1.56649	0.0275736	0.161092	EPHA3/SEMA3A/CNTNAP2/ROBO2/SEMA5A/ROBO1/VSTM2L/EPHB3/CNTN4/AMIGO1/OPCML/NTM
GOMF NITRIC OXIDE SYNTHASE BINDING	14	0.625771	1.55278	0.02761	0.161163	DNM3/NOS1AP/CAV3/CAV1/ATP2B4
GOMF MOLECULAR CARRIER ACTIVITY	65	-0.34477	-1.45897	0.0277474	0.161686	PARK7/HBD/EMC8/EMC4/NDUFAB1/EMC10/URM1/EMC3/NGB/HBM/KPNA7/OXA1L/NUTF2/ATOX1/EMC9/EMC7/COX17/EMC6/SCO2/HBA1/HBZ/HBA2/CYGB/HBB
GOBP EMBRYONIC ORGAN MORPHOGENESIS	267	0.324585	1.31112	0.0277481	0.161686	MYO3B/MMP16/COL11A1/RYR2/YAP1/MDFI/USH1C/FOLR1/GATA4/HOXB9/RBPMS2/PLS1/SLC44A4/HES1/ALX3/PCGF2/EYA1/IRX5/CCDC39/PAX5/HOXD9/HOXC9/HMX2/FBN1/FZD6/TEAD2/CEP290/FGFR2/PROX1/RNF207/DLX5/MYO6/VANGL2/EFEMP1/SATB2/FOXC2/MYO3A/BBS5/FZD3/SETDB2/FGF10/SOX9/HOXB8/NOTO/SLITRK6/FOXN4/STIL/SOX18/WNT3A/GJB6/HOXB1/GLI2/BBS7/CRB2/HOXB7/TFAP2A/PKD2/CTHRC1/HOXB5/EPHA2/IFT172/SOX11/DLX2/PDGFRA/CHRNA9/FRZB/MTHFD1/KCNQ…
GOCC SECONDARY LYSOSOME	16	-0.538694	-1.55306	0.0277781	0.161719	CLN3/LAMP1/MAP1LC3A/NCF1/SQSTM1/ADAM8/FTL/FTH1
GOMF CADHERIN BINDING	308	-0.233041	-1.19906	0.0278242	0.161846	PLEC/LASP1/PDLIM1/ENO1/NUMB/GOLGA2/CORO1B/STK24/NDRG1/IST1/EPN2/TES/RAB1A/SLC3A2/PPP1CA/CAPZB/BAG3/WASF2/PTPN1/PLIN3/RPL6/SCYL1/FSCN1/TBC1D2/SH3GL1/LAD1/NOTCH3/EFHD2/CDK5R1/BSG/PKM/LDHA/F11R/STX5/BAIAP2/PSMB6/PCBP1/PTPRJ/PRDX6/PTPRH/TNKS1BP1/CSNK1D/EEF2/CDH8/PFN1/GPRC5A/RAB11B/EEF1D/DCHS1/PPL/RPL14/P2RX4/S100A11/ANXA2/EHD1/EZR/DNAJB1/CNN2/EEF1G/EMD/PTPRM/RPL23A/ALDOA/CDC42EP1/RPL7A/SFN/JUP/RPL15/…
GOMF MICROFILAMENT MOTOR ACTIVITY	29	0.534665	1.57267	0.0278972	0.16213	MYH6/MYH14/MYH10/MYO1B/MYO6/MYH13/MYO1D/MYO3A/MYO10/MYH7/MYO5B/MYO1H/MYO1E/MYH2
GOMF POTASSIUM CHANNEL REGULATOR ACTIVITY	51	0.446185	1.49325	0.0279578	0.16234	DPP10/ABCC9/KCNMB2/KCNIP1/WNK3/CAV3/KCNIP4/LRRC38/CAV1/RASA1/SGK2/KCNE4/AMIGO1/KCNIP2
GOBP REGULATION OF B CELL ACTIVATION	113	-0.289848	-1.32247	0.0281586	0.163364	INPP5D/PTPN6/SLC15A4/ZFP36L1/CD300A/FCGR2B/SUPT6H/BST1/TNFAIP3/SASH3/MAD2L2/TNIP2/BAD/IRS2/SAMSN1/NFAM1/IGLL1/TGFB1/CLCF1/ZFP36L2/GPR183/LYN/TNFRSF21/LAPTM5/IL10/TNFRSF4/MIF/IL6/IL4/TNFSF4/CDKN1A/CD74/TICAM1/BCL6/MMP14/TYROBP
GOBP MEIOTIC CHROMOSOME SEPARATION	22	0.567023	1.57007	0.028438	0.164842	TOP2A/TEX11/HFM1/MSH4/TTK/RMI1/ESPL1/TOP2B/MEIOB/SLX4/EME1/FANCM/MLH1/EME2/CORT/ERCC4
GOBP REGULATION OF DENDRITE DEVELOPMENT	95	0.399575	1.46719	0.0285422	0.165301	TRPC6/IL1RAPL1/PTPRD/HECW1/RELN/KALRN/KNDC1/CAPRIN2/TIAM1/BMP5/PTN/TNIK/BHLHB9/PAK3/DCC/NFATC4/CDKL5/RTN4IP1/CHRNA3/DGKG/NEDD4/ANKRD27/OBSL1/COBL/DAB2IP/ZDHHC15/SARM1/FBXW8/VLDLR/TRPC5/DNM1L/CUL7/KIAA0319/RAPGEF2/EPHA4/CDC20/EZH2/CRTC1/CUX2
GOCC MITOTIC SPINDLE POLE	34	0.493705	1.51619	0.0285679	0.165307	EML1/ASPM/FAM161A/SMC6/SMC1A/CNTRL/KATNBL1/CDK5RAP2/RMDN2/MAP10/KIF20B/SPAG5/AURKA/SMC3/AURKB/MAPKBP1/BCCIP
GOBP REGULATION OF TRANSCRIPTION FROM RNA POLYMERASE II PROMOTER IN RESPONSE TO OXIDATIVE STRESS	11	-0.626878	-1.63286	0.0286946	0.165896	HIF1A/NFE2L2/SESN2/ATF4/EPAS1/HMOX1
GOMF PHOSPHORIC DIESTER HYDROLASE ACTIVITY	89	0.403098	1.46822	0.0287858	0.166279	PLCB4/PDE3A/ENPP6/EDNRA/PDE1A/CASR/PLCE1/MPPED2/F2RL2/GDPD4/GPLD1/PLCH1/PDE10A/NAPEPLD/PLCH2/PDE5A/PDE6A/PLD6/PDE8B/SMPDL3B/ENPP1/ENPP2/PDE6C/ENPP7/NOTUM/CHRM3/GDPD1/PDE7A/SMPD3/PLCG2/PDE1C/PDE4C/FAN1/ENPP3
GOBP NUCLEAR ENVELOPE REASSEMBLY	18	-0.517723	-1.55287	0.0288757	0.166628	PPP2R2A/PPP2R1A/UBXN2A/BANF1/ANKLE2/VPS4A/REEP4/LMNA/CHMP2A/EMD/CHMP4B
GOBP VESICLE BUDDING FROM MEMBRANE	106	-0.30497	-1.39697	0.0288961	0.166628	TMED2/PPP6R1/MCFD2/PICALM/SEC16A/TRAPPC10/TMED9/CTSC/RILP/VPS4A/SEC13/SLC2A4/SNAP91/CHMP6/VAPA/CUL3/TFG/CNIH2/AP2M1/GOLGA2/SNX3/TMED10/TRAPPC4/RAB1A/RAB7A/PEF1/TRAPPC6A/SEC24A/RAB1B/TRAPPC2L/STX5/NAPA/PPP6C/TRAPPC1/CSNK1D/INSIG1/GRIA1/SERPINA1/CTSZ/ANXA2/CNIH3/ARF1/TRAPPC5/CHMP4B/COL7A1/S100A10/AREG
GOBP CELL SUBSTRATE ADHESION	342	0.306759	1.26285	0.0290155	0.167172	EPHA3/FREM1/ITGA2B/TMEFF2/ARHGAP6/TEK/POSTN/ITGBL1/FGB/COL3A1/ATRNL1/DMP1/COL8A1/NTNG1/THY1/LIMCH1/VWC2/LYPD5/MUC4/NPNT/ITGB3/COL16A1/TIAM1/DLC1/CD36/ALOX15/ADAMTS9/HAS2/KANK1/ONECUT2/NTN4/EPHB3/AGR2/OLFM4/PTPRK/VIT/FAM107A/ANGPT1/PTN/PDPN/ROCK2/RASA1/EMP2/EPB41L5/FERMT1/JAM3/ANGPT2/VCAM1/NID2/EGFL6/VWA2/ECM2/CX3CL1/COL1A1/LIMS2/ANTXR1/KIF14/PKHD1/COL5A3/FAT2/ITGA2/FER/CDK6/DOCK1/ANGPTL3/EGFLAM/C…
GOBP PROTEIN INSERTION INTO ER MEMBRANE BY STOP TRANSFER MEMBRANE ANCHOR SEQUENCE	10	-0.619228	-1.57745	0.0291118	0.167437	EMC8/EMC4/EMC10/EMC3/EMC9/EMC7/EMC6
GOCC EMC COMPLEX	10	-0.619228	-1.57745	0.0291118	0.167437	EMC8/EMC4/EMC10/EMC3/EMC9/EMC7/EMC6
GOCC MITOCHONDRIAL SMALL RIBOSOMAL SUBUNIT	28	-0.445697	-1.51579	0.0291609	0.167575	MRPS17/MRPS16/MRPS22/MRPS5/MRPS34/MRPS18C/MRPS18B/MRPS7/DAP3/MRPS11/MRPS2/MRPS18A/MRPS21/MRPS33/MRPS12/MRPS36/MRPS6/MRPS15/MRPS24
GOBP DENDRITE DEVELOPMENT	230	0.337984	1.35026	0.0291892	0.167593	TRPC6/SLITRK5/DNM3/PPP1R9A/CTNND2/DAB1/SEMA3A/MAP2/PREX2/IL1RAPL1/PTPRD/KLHL1/HECW1/RELN/KALRN/FLRT1/ACTL6B/PRKG1/KNDC1/CAPRIN2/TIAM1/ARHGAP44/RBFOX2/BMP5/EPHB3/MAP1B/DCDC2/PTN/CELSR2/DCLK1/TNIK/SHANK2/BHLHB9/PAK3/SDK1/IL2/DCC/NFATC4/NTN3/CDKL5/RTN4IP1/MAP1A/LRRK2/CHRNA3/GHRL/EPHB1/TULP1/DGKG/NEDD4/GRIP1/ANKRD27/OBSL1/COBL/DAB2IP/GRIN3A/CTNNA2/BBS4/TRAK2/ZDHHC15/MAPK8IP2/ZMYND8/SARM1/FBXW8/VLDLR/…
GOBP REGULATION OF NEUROGENESIS	332	0.309677	1.27165	0.0292276	0.167669	TRPC6/SLIT2/DAB1/SEMA3A/MAP2/SEMA3G/HEY2/IL1RAPL1/YAP1/PTPRD/RELN/KALRN/DLX1/CX3CR1/ROBO2/SEMA3D/SEMA5A/LRP2/THY1/PLAG1/HES1/ROBO1/TP73/SEMA5B/TNR/BMP2/NEFL/CAPRIN2/XRCC2/DMRTA2/TIAM1/SEMA4F/DCT/BMPR1A/SEMA6C/DAAM2/SEMA6D/FGF13/SEMA6A/MAP1B/PTN/IFNG/HEYL/CHODL/PAX6/CX3CL1/SLITRK1/MT3/BHLHB9/F2/FZD3/PLXNC1/PAK3/PRTG/AMIGO1/TMEM98/DCC/NFATC4/TTBK1/NGFR/CDKL5/WNT3A/NTRK2/HAP1/PTPRZ1/TRIM32
GOBP CIRCADIAN SLEEP WAKE CYCLE	24	-0.464829	-1.54052	0.0294121	0.168582	MTNR1B/NR1D1/CSF2/DRD3/SRD5A1/HCRTR2/ADORA2A/DRD2/PTGDS/GHRH
GOBP CELLULAR RESPONSE TO MECHANICAL STIMULUS	73	-0.314598	-1.35884	0.0294492	0.16865	MTPN/ANKRD1/GJA1/TNFRSF10A/BCL10/ATP1A2/FADD/SLC9A1/MYD88/CASP8/GADD45A/MAP3K14/BAG3/MAPK3/TNFRSF10B/WNT11/CRADD/BAD/LTBR/IRF1/F11R/TNFRSF1A/AQP1/PTGER4/TLR8/NFKB1/RAC1/BAK1/CNN2/BMP6/IL1B/PDE2A
GOCC ENDOPLASMIC RETICULUM GOLGI INTERMEDIATE COMPARTMENT	124	-0.275835	-1.28444	0.0297263	0.17009	MAN1A1/TAPBP/YKT6/MCFD2/MPPE1/TAP1/TMED9/CTSC/YIF1A/TMED1/ERGIC1/HSPA5/STK17B/COPZ2/DCSTAMP/NUCB1/MGAT4A/YIF1B/CNIH2/BCAP31/TMED3/GOLGA2/TMED10/IST1/ERP44/CALR/P4HB/ATP6AP1/SURF4/WHAMM/MGAT4B/CHP1/KDELR1/SCYL1/RAB1B/TRAPPC2B/SPPL3/STX5/CSNK1D/CNIH4/CLN8/CD55/RAB2A/GRIA1/SERPINA1/CTSZ/MYDGF/ERGIC3/CNIH3/TRAPPC5/CA4/COL7A1/ANPEP/AREG
GOMF SEMAPHORIN RECEPTOR BINDING	22	0.563833	1.56124	0.0297607	0.170141	SEMA3A/SEMA3G/SEMA3D/SEMA5A/SEMA5B/SEMA4F/SEMA6C/SEMA6D/SEMA6A
GOBP REGULATION OF MITOCHONDRION ORGANIZATION	144	-0.2614	-1.24395	0.0298274	0.170377	NMT1/FBXO7/FZD5/FNIP1/TP53BP2/MLLT11/FZD9/TMEM102/EP300/PARK7/MFF/SIRT7/VAT1/PPIF/YWHAH/MUL1/RNF41/CASP8/USP30/MGARP/HIF1A/MMP9/BAD/SREBF1/GSK3A/GZMB/USP36/PYCARD/SLC25A5/PMAIP1/PPP3R1/BAX/FIS1/CHCHD10/BCL2L11/ARRB2/BBC3/HGF/BMF/BID/PRELID1/BAK1/PID1/SQSTM1/SFN/TSPO/TREM2/PLAUR/GPX1/HSPA1A/PDE2A/AVP
GOBP POSITIVE REGULATION OF ENDOTHELIAL CELL PROLIFERATION	88	-0.314762	-1.38384	0.0298965	0.170625	NRARP/VEGFA/F3/FGFR1/MYDGF/NRP1/NRP2/NR4A1/TNFSF12/ECM1/WNT5A/IL10/PPP1R16B/BMP6/EGFL7/MDK/APELA/ZNF580/APLN/PDGFB/CCL26/HMOX1/CCL24
GOBP ENDOPLASMIC RETICULUM UNFOLDED PROTEIN RESPONSE	121	-0.272986	-1.25242	0.0300227	0.171171	TPP1/SULT1A4/YIF1A/DERL1/HSPA5/DERL2/CREB3L2/EP300/CREBRF/FICD/HDGF/CTDSP2/SERP2/CREB3/ZBTB17/DDRGK1/TSPYL2/AMFR/HERPUD2/CALR/SYVN1/PTPN1/LMNA/NFE2L2/WIPI1/HERPUD1/GSK3A/WFS1/NCK2/PIGBOS1/SERP1/CALR3/BFAR/BAX/ATP6V0D1/BCL2L11/PPP1R15A/MYDGF/BAK1/DDIT3/ATF4/RHBDD2/ATF3/CXCL8/CCL2
GOBP NEGATIVE REGULATION OF INTERLEUKIN 12 PRODUCTION	17	-0.553302	-1.62368	0.0300593	0.171171	C1QBP/LILRB1/TLR8/NFKB1/CCR7/LILRA5/ARRB2/IL10/THBS1
GOMF VITAMIN BINDING	135	0.364397	1.39533	0.0300692	0.171171	LRAT/GAD1/CALB1/FOLR1/PLOD2/PSAT1/CYP2W1/S100G/SPTLC3/IRX5/P3H2/P4HA3/KL/TTPA/EGLN3/TKTL1/ETNPPL/CUBN/GLDC/P3H3/OGDHL/MTR/DHFR/PC/PNPO/DBH/SHMT1/GOT1L1/RLBP1/ABAT/PCCA/SLC46A1/DDC/TKTL2/MMACHC/RBP5/GADL1/HLCS/GPT/GPT2/ACACB/MOCOS/SDSL/MCCC1
GOMF STEROL TRANSFER ACTIVITY	22	-0.482729	-1.53838	0.0301554	0.171515	STARD3/OSBPL2/STARD5/ABCG1/ABCA1/GRAMD1A/PLTP/NPC2/APOA1/CETP
GOMF CARBOXYLIC ACID BINDING	174	0.34524	1.35289	0.0302721	0.172032	LRAT/ST8SIA2/GAD1/CPS1/SIGLEC8/GSTA1/FOLR1/PLOD2/CASR/CYP2W1/SELP/CYP26A1/DDAH1/NR2F2/P3H2/AKR1C1/P4HA3/NR1H4/ADIPOQ/OTC/NOS2/GLRA2/EGLN3/FABP2/GLDC/P3H3/TDO2/NAPEPLD/SLC1A1/DHFR/APOC1/AKR1C2/SELE/PC/CD22/DBH/GRIN1/AARS2/SHMT1/ASS1/EPDR1/CAD/DBT/UCP1/CYP26C1/GLRA1/MAG/PCCA/GLRB/SLC46A1/DDC
GOBP COCHLEA DEVELOPMENT	44	0.473407	1.55492	0.0305079	0.17312	MYO3B/CALB1/GABRB2/HEY2/HES1/KCNK2/RPGRIP1L/CCNA2/MYO3A/SOX9/SLITRK6/GLI2/CTHRC1/CECR2/FRZB/MCM2/SIX1/HPN/IFT27
GOBP STEROID METABOLIC PROCESS	307	0.31293	1.28035	0.0305263	0.17312	PON1/UGT2A1/CYP2C9/PBX1/SULT4A1/CGA/SLC22A24/PCSK9/AGTR1/ABCB11/LRP2/LEPR/CYP26A1/PPARGC1A/BMP2/CYP7B1/ESR1/MALRD1/DKKL1/HSD3B1/AKR1C1/SULT1B1/NR1H4/NR5A1/BMP5/OSBPL6/CYP3A4/ELOVL6/EPHX2/CRH/CYP8B1/SULT1E1/PROX1/SNAI2/IFNG/CYP46A1/GNB3/GPAM/CUBN/DHCR24/ARV1/HMGCS2/MT3/APOB/TSKU/FGF1/CEL/HSD17B4/APOC1/AKR1C2/TTC39B/NFYA/CAT/FMO5/LIPE/ABCA2/ATP8B1/CYP3A7/OSBPL3/ANGPTL3/CYP4V2/RORC
GOBP PRESYNAPTIC MEMBRANE ORGANIZATION	11	0.654475	1.54677	0.0305994	0.17312	IL1RAPL1/PTPRD/NLGN4Y/NLGN4X/CEL
GOBP REGULATION OF EPITHELIAL CELL APOPTOTIC PROCESS	79	-0.324689	-1.40834	0.0306149	0.17312	TNIP2/HLA-G/BAD/NFE2L2/WFS1/PLCG1/CD248/PLA2G1B/TCF7L2/TNF/SERPINB13/ARRB2/FGA/MAPK7/IL6/IL4/NEUROD1/MDK/ICAM1/NUPR1/THBS1/ZFP36/RGCC/CCL2/HMOX1
GOCC TIM23 MITOCHONDRIAL IMPORT INNER MEMBRANE TRANSLOCASE COMPLEX	14	-0.555048	-1.54154	0.03064	0.17312	GRPEL1/TIMM23/TIMM10/DNAJC15/TIMM17B/ROMO1/SLC25A6
GOBP CD8 POSITIVE ALPHA BETA T CELL DIFFERENTIATION	14	-0.554771	-1.54077	0.03064	0.17312	PAX1/LILRB4/ZBTB7B/IRF1/RUNX1/TNFSF8/SOCS1
GOBP T CELL APOPTOTIC PROCESS	48	-0.382477	-1.50597	0.0306591	0.17312	ADA/BCL10/FADD/PDCD1/LMBR1L/CLC/HIF1A/ST3GAL1/CCL5/TSC22D3/BAX/RPS6/LGALS9/LGALS14/PTCRA/BCL2L11/PRELID1/BAK1/WNT5A/ARG2/ADAM8/EFNA1/LGALS3
GOBP REGULATION OF FC RECEPTOR MEDIATED STIMULATORY SIGNALING PATHWAY	11	-0.622205	-1.62068	0.0306735	0.17312	APPL1/CSK/RAP1A/RAPGEF1/PLSCR1/PTPRJ/LYN
GOMF MHC PROTEIN COMPLEX BINDING	25	-0.459508	-1.54729	0.0307066	0.17312	ATP1B1/ANXA11/PKM/LILRB1/HLA-DMB/HLA-DRA/HLA-DRB1/CD74/HLA-DMA
GOBP NEGATIVE REGULATION OF MUSCLE CELL APOPTOTIC PROCESS	32	-0.430536	-1.51333	0.0307231	0.17312	HSPB6/BAG3/HSF1/NFE2L2/ZC3H12A/HAND2/NKX2-5/ARRB2/SFRP2/EDN1/MDK/NUPR1/ADCYAP1/HMOX1
GOBP NEGATIVE REGULATION OF CHROMOSOME ORGANIZATION	85	0.391347	1.415	0.0307503	0.173126	CENPF/USP44/TOP2A/RAD50/TTK/BUB1/KNTC1/PIF1/TRIP13/GEN1/TET1/POT1/BUB1B/PARP1/SPDL1/NDC80/AICDA/APOBEC1/ATM/TPR/ESPL1/ZWINT/MCM2/FBXO5/CDK5RAP2/ATRX/CCNB1/SLX4/MAD2L1/APC/ZW10
GOCC BRUSH BORDER	100	0.389232	1.44701	0.0308422	0.173354	ACE2/DAB1/SLC34A1/KCNK1/SLC34A2/USH1C/TMPRSS15/FOLR1/PLS1/LRP2/MYH14/CD36/SLC6A19/DRD5/MYO1B/CUBN/SHANK2/ENPEP/MYO1D/SLC17A3/SLC28A3/ATP8B1/TRPM6/ESPN/SLC27A4/SLC26A4/LIMA1/PDZK1/LCTL/SLC46A1/CDHR5/MME/SLC34A3/SLC7A9/ABCG2/SLC7A11/SLC6A18/ADD3/SLC5A6/DNM1L/ATP7A/MYO1E/SLC19A1
GOBP MYELOID CELL DEVELOPMENT	63	-0.340699	-1.42421	0.0308427	0.173354	SRF/BRD1/SLC4A1/EPB42/APP/PABPC4/TLR2/G6PD/MAEA/EP300/DMTN/LRRK1/PTPN6/ALAS2/SH2B3/ATP6AP1/WASF2/NRROS/LILRB1/ZBTB7A/JMJD6/LTF/RPS6/ALAS1/ANXA2/EVI2B/ZNF385A/KLF2/THPO/SRC/BCL6/TYROBP
GOBP TOLL LIKE RECEPTOR 4 SIGNALING PATHWAY	38	-0.412012	-1.51752	0.0308851	0.173446	TNFAIP3/LILRA2/BPIFB1/NR1D1/F2RL1/RAB7B/LTF/LYN/RIPK2/NR1H3/NFKBIA/LY96/CD14
GOBP INFLAMMATORY CELL APOPTOTIC PROCESS	19	-0.510674	-1.55998	0.0311683	0.174889	NOD2/ITPKB/PIK3CD/GHSR/IRF7/PLEKHO2/IL6/HCAR2/CTSL
GOBP NEGATIVE REGULATION OF MEIOTIC CELL CYCLE	17	0.590737	1.54466	0.0313593	0.175812	FBXO43/TTK/NPR2/TRIP13/HORMAD1/FBXO5/LIF/PRKACB
GOBP REGULATION OF POSTSYNAPTIC MEMBRANE POTENTIAL	129	0.363001	1.38229	0.0313953	0.175867	GABRE/GABRA2/GRID2/GABRA1/PPP1R9A/GABRB2/FGF14/RELN/GABRG2/TMEM108/RGS7BP/GRIK3/GLRA2/NLGN4X/GRM1/P2RX6/SHANK2/GABBR1/GABRA4/UNC13B/P2RX2/TRPV1/GABRR1/IGSF11/CHRNA6/GRIN1/GRIN2D/KCND2/NETO1/LRRK2/CHRNA3/GHRL/GLRA1/CHRNA9/CHRNB3/GABRG1/GLRB/CHRNG/GRIN2A/GRIN3A
GOBP PROTEIN NEDDYLATION	17	-0.550634	-1.61585	0.031436	0.175947	NEDD8/HIF1A/UBE2F/RBX1/RPL5/UBE2M/RPL11/EPAS1/RNF7
GOBP RESPONSE TO INTERLEUKIN 18	11	-0.617671	-1.60887	0.0314651	0.175961	IL18/RIPK2/PDGFB
GOMF ORGANIC ANION TRANSMEMBRANE TRANSPORTER ACTIVITY	172	0.344508	1.34649	0.0316027	0.176443	SLC6A14/SLCO1C1/SLC17A7/SLC6A11/SLC13A3/SLC7A3/SLCO1A2/SLC44A4/SLC4A4/SLCO2B1/CD36/SLC4A10/SLCO1B3/SLCO6A1/SLC6A5/SLC22A6/SLC2A10/SLC22A7/ABCC5/SLC22A9/SLC1A1/SLC4A9/SLC16A12/SLC25A31/SLC25A23/SLC17A3/SLC26A7/SLC6A9/SLC35D3/SLC10A6/SLC17A6/SLC25A17/SLC26A2/SLC4A3/SLC35B4/SLC16A7/SLC26A4/SLC22A3/SLC7A8/SLC16A8/SLC35B3/SLC26A10/SLC46A1/SLC26A1/SLC1A5/SFXN2/SLC7A2/SLC26A8/SLCO4C1/SLC4A7/SLC26A5/SLC3…
GOBP NEGATIVE REGULATION OF INTRINSIC APOPTOTIC SIGNALING PATHWAY BY P53 CLASS MEDIATOR	18	-0.514224	-1.54237	0.0316041	0.176443	TRIAP1/TAF9/BCL2L12/PTTG1IP/CD44/ZNF385A/MIF/CD74
GOBP REGULATION OF MAST CELL ACTIVATION	39	-0.400778	-1.49624	0.0316587	0.176453	MILR1/CD300A/IL4R/VAMP8/PLSCR1/NR4A3/CRLF2/HAVCR1/LGALS9/LYN/FOXF1/STXBP2/IL4/GAB2/HMOX1
GOCC ACTIN BASED CELL PROJECTION	202	0.340864	1.3515	0.031694	0.176453	MYO3B/IGF2BP1/PPP1R9A/TEK/CALB1/MAP2/CLCA1/USH1C/PLS1/ENAH/UNC5C/CXADR/DPEP1/PCDH15/ESPNL/ITGB3/TSPEAR/OXTR/LOXHD1/NFASC/CEACAM1/MORN4/FGF13/ANGPT1/PDPN/MYO1B/MYO6/JAM3/VCAM1/MYO1D/MYO3A/FZD3/ANTXR1/ATP8B1/OSBPL3/PKHD1L1/BBS2/ENPP7/SPEF1/LRRK2/SLC26A2/FGD4/TIAM2/MYO10/ESPN/SLC27A4
GOBP PSEUDOPODIUM ORGANIZATION	16	-0.527837	-1.52176	0.0317151	0.176453	F2RL1/CDC42EP3/CCR7/CDC42/CDC42EP2/CDC42EP1/CCL21
GOMF SNAP RECEPTOR ACTIVITY	36	-0.403656	-1.46385	0.0317435	0.176453	STX8/VAMP3/STX18/STX4/VTI1A/VAMP8/STX5/BNIP1/STX10/VAMP2/STX12/USE1/STX3/STX11/STX1A
GOBP VASCULAR TRANSPORT	88	0.390445	1.41856	0.031746	0.176453	SLCO1C1/SLC13A3/ABCC9/SLC7A3/LRP2/LEPR/SLC15A2/SLC16A2/SLC4A4/SLCO2B1/CD36/KCNJ8/SLC2A10/ABCC5/SLC29A4/ATP2B4/SLC1A1/AVPR1A/SLC16A12/SLC6A9/ABCA2/SLC44A1/SLC4A3/SLC27A4/SLC2A13/SLC16A7/SLC22A3/ABCC4/SLC7A8/SLC1A5/SLC7A2/ATP8A1
GOCC TIGHT JUNCTION	116	0.36982	1.40091	0.0317647	0.176453	CLDN16/CLDN18/CLDN3/CXADR/AMOTL2/WNK3/NPHP1/RPGRIP1L/TJP1/PARD3B/MPDZ/JAM3/NHS/TJP2/MAGI3/CGN/AMOT/AOC1/CLDN9/ECT2/MAGI1/EPB41L4B/CLDN20/FRMD4A/JAM2/ANK3/LIN7A/IGSF5/EPHA2/MPP7/BVES/CLDN2/DDX58/PARD6B/AMOTL1/CGNL1/CCND1/APC/MARVELD2/PRKCZ/ILDR1/TBCD/DLG1/RAPGEF2/PARD3/FRMPD2/SAPCD2/FRMD4B/CDH5/EPPK1/CLDN23/CCDC85C/LIN7C/POF1B/NPHP4/CLDN8/WNK4/SIPA1L3/OCLN/CLDN4/EPCAM/SYNPO/PRKCI
GOBP ANIMAL ORGAN FORMATION	60	0.423613	1.4545	0.0318066	0.176527	SULF1/FOLR1/ROBO2/LRP2/HES1/ROBO1/ISL1/BMP2/TP63/BMPR1A/NTF4/FGFR2/WNT2B/FGF1/FGF10/WNT3A/GLI2
GOBP HIPPO SIGNALING	46	0.465187	1.53511	0.031831	0.176527	FAT4/YAP1/TEAD3/AMOTL2/WWC1/WWC2/TEAD2/TJP1/SHANK2/TJP2/CIT/AMOT
GOBP ICOSANOID SECRETION	41	-0.380889	-1.45197	0.0318976	0.176626	SSTR4/PLA2G2E/PLA2G2C/NMUR2/PTGES/DRD3/PLA2G1B/P2RX4/NMB/PLA2G12B/AVPR1B/EDN1/DRD2/IL1B/PLA2G2A/OXT
GOBP ODONTOGENESIS OF DENTIN CONTAINING TOOTH	81	0.39914	1.43943	0.0319018	0.176626	SLC34A1/ENAM/DMP1/DLX1/TNC/BMP2/TP63/RSPO2/BMPR1A/TNFRSF11B/WNT6/FST/DSPP/MMP20/FOXC1/FGF10/SLC24A4/NGFR/GLI2/HTRA1/EDA/SMPD3/DLX2/PDGFRA
GOBP REGULATION OF PROTEIN STABILITY	276	-0.234972	-1.22089	0.031958	0.17679	IGF1/DPM2/ZNF207/CHFR/DSG1/RTN4/SOX17/TBRG1/GGA3/TAF9/GLMP/IRGM/SEC16A/CMTM6/B4GALT5/SUMO1/PRKRA/ATP1B3/RNF149/CRYAB/ZSWIM7/FBXO7/PRKCD/CDC37/MYLIP/BAG6/BAG4/DERL1/ISOC2/EP300/PARK7/CCDC88C/HDAC3/PIN1/FBXW11/CUL3/PDCL3/LAMP1/DDRGK1/DDOST/RAB21/PIM1/CSN3/SMAD3/MUL1/CREBBP/GPIHBP1/TBL1X/TMEM88/BAG1/USP3/CTSA/TRIM21/CRYAA/CAMLG/CALR/SYVN1/BAG3/DAD1/TNIP2/ATP1B1/CHP1/CTSH/NR1D1/SREBF1/RNF5/WFS1/RAD23…
GOBP REGULATION OF LYMPHOCYTE APOPTOTIC PROCESS	52	-0.370123	-1.48541	0.0320172	0.176971	ADA/BCL10/FADD/PDCD1/ORMDL3/HIF1A/IRS2/ST3GAL1/CCL5/TSC22D3/BAX/LGALS9/LGALS14/PTCRA/LYN/PRELID1/WNT5A/ARG2/ADAM8/IL10/CD74/EFNA1/LGALS3/BCL6
GOCC SARCOLEMMA	131	0.366413	1.39826	0.0321921	0.177662	CDH2/STAC/CACNG4/SGCD/RYR2/SLC27A6/RYR3/AKAP6/SCN2A/CACNB2/NOS1AP/ANK2/CACNA1S/CAV3/KCNJ8/BGN/CAV1/AHNAK2/ADRA1A/MLIP/ATP2B4/VCAM1/ANK1/CAMK2D/MYOT/SNTB1/SLC8A1/ANK3/ALOX12
GOBP EAR DEVELOPMENT	191	0.343262	1.35046	0.0322222	0.177662	MYO3B/COL11A1/FAT4/CALB1/MCOLN3/GABRB2/HEY2/USH1C/SLC25A27/PLS1/FREM2/SLC44A4/HES1/ROR1/BMP2/PCDH15/EYA1/KCNK2/TCF15/HMX2/FZD6/RPGRIP1L/CEP290/FGFR2/PROX1/DLX5/MYO6/CCNA2/MYO3A/TSKU/FZD3/FGF10/SOX9/SLITRK6/ESRRB/WNT3A/GJB6/ATP8B1/GLI2/HOXA13/LIN7A/TFAP2A/CTHRC1/LGR5/CECR2/CHRNA9/FRZB/TRIP11/MCM2/KCNQ4/PRRX1/IFT88/USH1G/WNT1/OTX1/JAG1/SLC4A7/WDR19/SIX1/HPN/MSX1
GOMF TRANSMEMBRANE RECEPTOR PROTEIN KINASE ACTIVITY	79	0.407147	1.46343	0.0322433	0.177662	EPHA3/TEK/LTBP1/BMPR1B/ERBB4/EPHA5/BMPR1A/EPHB3/FGFR2/AMHR2/EFEMP1/MST1R/FGFR3/EPHA10/FLT4/NTRK2/IGF1R/EPHB1/EPHA2/KDR/ACVR2B/PDGFRA/MUSK/ACVR2A/EGFR/TYRO3
GOMF FOUR WAY JUNCTION DNA BINDING	17	0.589577	1.54163	0.0322489	0.177662	XRCC2/MSH2/GEN1/BLM/RAD51D/WRN/MSH6/RAD51B/FANCM/XRCC3/RAD51C
GOBP REGULATION OF RNA POLYMERASE II REGULATORY REGION SEQUENCE SPECIFIC DNA BINDING	14	-0.553128	-1.53621	0.0323304	0.177928	EP300/DDRGK1/LAMTOR5/TMSB4X/DDIT3/ZNF593/ENHO
GOBP POSITIVE REGULATION OF TRANSCRIPTION FROM RNA POLYMERASE II PROMOTER IN RESPONSE TO STRESS	23	-0.49692	-1.62227	0.0323538	0.177928	HIF1A/HSF1/NFE2L2/SESN2/VEGFA/DDIT3/ATF4/KLF2/MAPK7/ATF3/CEBPB
GOBP POSITIVE REGULATION OF ALPHA BETA T CELL PROLIFERATION	21	-0.476902	-1.49489	0.0323917	0.177928	IL23A/TGFBR2/HLA-E/EBI3/HLA-A/LGALS9/IL18/CD55/RIPK2/TNFSF4
GOBP NEUROMUSCULAR JUNCTION DEVELOPMENT	45	0.47013	1.54246	0.0324039	0.177928	COL4A5/KALRN/TNC/CACNB2/COL4A1/UNC13A/PTN/SHANK2/UNC13B/P2RX2/GPHN/LRRK2/ANK3/NEDD4/MUSK
GOBP MITOCHONDRIAL OUTER MEMBRANE PERMEABILIZATION	53	-0.359315	-1.44194	0.0324422	0.177992	PPP3CC/NMT1/TP53BP2/FZD9/TMEM102/BLOC1S2/YWHAH/MUL1/CASP8/BAD/GSK3A/GZMB/SLC25A5/PMAIP1/PPP3R1/BAX/VDAC2/CHCHD10/EYA2/BCL2L11/BBC3/BMF/BID/BAK1/SFN/HSPA1A
GOBP PROSTANOID BIOSYNTHETIC PROCESS	27	-0.460791	-1.55573	0.0324906	0.178069	AKR1C3/EDN2/PTGES/DAGLB/EDN1/MIF/CD74/IL1B/PTGDS/AVP
GOBP FOREBRAIN CELL MIGRATION	51	0.439392	1.47052	0.0325098	0.178069	SLIT2/DAB1/FOXB1/RELN/ARX/ROBO1/TNR/CCDC141/FGF13/POU3F3/ARL13B/P2RY12/LRRK2/CXCL12/EFHC1/NKX2-1/DIXDC1/HTR6/DAB2IP/TYRO3/CDK5R2
GOBP CENTRIOLE CENTRIOLE COHESION	13	0.6333	1.55974	0.0325635	0.178217	NEK2/CNTLN/KIF3A/CEP44/CROCC/CEP135/CEP250/ODF2/RTTN
GOBP REGULATION OF NUCLEAR DIVISION	133	0.359516	1.37198	0.032596	0.178249	BTC/PDE3A/EGF/EPGN/EREG/TOM1L1/CENPF/FBXO43/USP44/DLGAP5/TTK/TGFA/NEK2/MKI67/BUB1/KNTC1/MTBP/RAD51AP1/TRIP13/GEN1/BUB1B/SPDL1/HORMAD1/L3MBTL1/HOXA13/ANAPC4/NDC80/CDC16/PRDM7/ATM/TPR/SMPD3/ESPL1/ZWINT/NUSAP1/WEE2/CAV2/OBSL1/RB1/FBXO5/CDK5RAP2/BORA/CCNB1/MSX1/LIF/MAD2L1/APC/KIF20B/ZW10/CCDC8/BMP4/CHEK1/ANAPC7/CUL7/TOM1L2
GOBP SIGNAL PEPTIDE PROCESSING	11	-0.616144	-1.6049	0.0326524	0.178411	SEC11C/HM13/SPPL3/SEC11A/FURIN/CLN5/SPCS1
GOBP SENSORY PERCEPTION OF LIGHT STIMULUS	206	0.338092	1.34223	0.0326797	0.178414	MYO3B/COL11A1/LRAT/SFRP5/EYA4/IMPG1/HMCN1/USH1C/GUCY2F/TIMP3/SEMA5B/LUM/CACNB2/PCDH15/IRX5/RGS9BP/SLC4A10/COL18A1/RAX/CRYZ/CRYBA2/FAM161A/RORB/CLIC5/CHM/RRH/PAX6/GPR179/EFEMP1/RGS16/CNGB3/MYO3A/COL1A1/BBS5/MIP/PDE6A/ARL6/GUCY2D/WDR36/SLITRK6/CNGA3/KRT12/MYO9A/TYR/BBS10/PDE6C/CYP4V2/BBS9/BBS2/BBS7/RLBP1/CRYBA4
GOCC GLUTAMATERGIC SYNAPSE	298	0.31469	1.2824	0.032735	0.178569	GRID2/PLCB4/DNM3/CACNG4/PPP1R9A/CALB1/HTR2A/CDH10/GPC6/IL1RAPL1/CDH11/PTPRD/ERBB4/CADPS2/SH3GL3/FLRT3/LRRTM1/NTNG1/LRFN3/TNR/DRP2/ARHGAP22/SCN2A/CBLN2/NLGN4Y/ITGB3/TIAM1/NOS1AP/PCDH8/ARHGAP44/PRKAR2B/NPTXR/RGS7BP/SYN3/GRIK3/ADAM22/SH3GL2/CAMKV/NLGN4X/GRM1/P2RX6/ARHGAP39/ADRA1A/TNIK/PPFIA3/STXBP1/SYT1/ATP2B4/PPM1H/SLITRK1/SLC30A3/PAK3/GPC4/P2RY1/GABRR1/CDKL5/PCLO/WNT3A/GRM3
GOCC PRESPLICEOSOME	16	-0.523447	-1.5091	0.0330274	0.180017	SNRPG/SNRPN/LSM7/SNRPB/SF3A2/SNRPC
GOMF HYDROLASE ACTIVITY HYDROLYZING O GLYCOSYL COMPOUNDS	86	0.390942	1.41573	0.0331695	0.180539	HPSE2/OTOG/HYAL4/OTOGL/LYG2/GLB1L2/LYZL6/KL/TREH/MANEAL/LYZL1/EDEM3/LYZL2/AMY1A/PARG/SPAM1
GOBP NEGATIVE REGULATION OF TRANSCRIPTION FROM RNA POLYMERASE II PROMOTER IN RESPONSE TO STRESS	12	-0.594327	-1.59862	0.0331774	0.180539	JUN/BAG3/NCK2/DNAJB1/CITED2/HSPA1A
GOCC GABA ERGIC SYNAPSE	62	0.417376	1.44049	0.0333333	0.18124	CALB1/CDH10/SLC6A11/GABRB2/ERBB4/LRRTM1/GABRG2/NLGN4Y/NLGN4X/ADRA1A/GABBR1/GABRA4/SLITRK1/IGSF9B/GABRR1/PCLO/MDGA1/KCND2/CNTN5
GOBP POSITIVE REGULATION OF T CELL MEDIATED IMMUNITY	48	-0.379563	-1.4945	0.0334167	0.181545	IL23A/CD1E/IL1R1/FADD/SASH3/HLA-G/HLA-E/B2M/CD1D/ZP3/HLA-A/HLA-B/IL18/NLRP3/CD1B/HLA-DRA/IL6/CD1C/TNFSF4/HLA-DRB1/IL1B
GOBP REGULATION OF PROTON TRANSPORT	20	-0.494593	-1.5335	0.0335249	0.181873	DRD4/ACTN4/PARK7/PPIF/TCIRG1/DNAJC30/CHP1/DRD3/COX17/PHB2/TMSB4X/SLC9A3R1
GOBP REGULATION OF POSTSYNAPSE ORGANIZATION	83	0.394737	1.42237	0.0335404	0.181873	GRID2/CDH2/LRFN2/DNM3/PPP1R9A/IL1RAPL1/PTPRD/RELN/KALRN/LRRTM1/ARHGAP22/CAPRIN2/TIAM1/ARHGAP44
GOBP POSITIVE REGULATION OF ENDOTHELIAL CELL MIGRATION	99	-0.291839	-1.30912	0.0335648	0.181873	CALR/HIF1A/MAP3K3/NFE2L2/ZC3H12A/PLCG1/GRN/TGFB1/GPI/RAC1/VEGFA/P2RX4/RIN2/FGFR1/NRP1/NRP2/RRAS/MAP2K3/TMSB4X/WNT5A/EDN1/CIB1/HSPB1/RHOB/WNT7A/AGT/ZNF580/THBS1/PDGFB/SPARC/HMOX1
GOBP METENCEPHALON DEVELOPMENT	97	0.386753	1.4274	0.0336134	0.181873	GRID2/SSTR1/CNTN1/DAB1/MYO16/KLHL1/PPARGC1A/KNDC1/EN1/RPGRIP1L/NLGN4X/PTN/PROX1/FOXC1/KIF14/PTF1A/GART/HOXB1/GLI2/HAP1/FAIM2/OPHN1/TP53
GOBP RESPONSE TO ALKALOID	97	0.386553	1.42667	0.0336134	0.181873	CACNG4/SLC34A1/RYR2/HTR2A/RYR3/PENK/PPARGC1A/TIAM1/EN1/OXTR/CACNA1S/DRD5/DNMT3B/CRH/CCNA2/SDK1/TRPV1/DHODH/HTR1B/SLC8A1/CAD/CASQ2/BLM/RAD51/TACR3/HOMER1/ABAT
GOBP RESPONSE TO ATP	31	0.497041	1.49177	0.0338069	0.182771	RYR3/ABCC9/PKLR/P2RX6/DNTT/P2RX2/TRPV1/P2RY1/P2RY12/TRPC3/SLC8A1
GOBP POSITIVE REGULATION OF SIGNAL TRANSDUCTION BY P53 CLASS MEDIATOR	22	-0.47931	-1.52748	0.0338955	0.18299	PMAIP1/UBB/HIC1/RPL23/SPRED2/RPL11/ZNF385A/RPS7/RPL26
GOBP TOLL LIKE RECEPTOR 2 SIGNALING PATHWAY	16	-0.522709	-1.50697	0.0339023	0.18299	PJA2/IRAK1/TLR1/NOD2/TLR2/TNFAIP3/TNIP2/F2RL1/LYN/RIPK2/CYBA
GOBP NEURON CELL CELL ADHESION	17	0.587474	1.53613	0.0340281	0.183331	TNR/NLGN4Y/CNTN4/NLGN4X/ASTN2/CEL
GOBP ODONTOGENESIS	118	0.36848	1.3968	0.0340376	0.183331	SLC34A1/ENAM/DMP1/DLX1/ADAMTS5/TNC/BMP2/TSPEAR/TNFSF11/TP63/RSPO2/BMPR1A/ASPN/AQP6/TNFRSF11B/WNT6/FGFR2/FST/DSPP/COL1A2/MMP20/FOXC1/COL1A1/FGF10/SLC24A4/NGFR/GLI2/HTRA1/ALPL/TFAP2A/EDA/SMPD3/DLX2/PDGFRA
GOBP REGULATION OF CHROMOSOME SEPARATION	69	0.414566	1.45874	0.0340479	0.183331	CENPF/USP44/CENPE/DLGAP5/TTK/BUB1/KNTC1/TRIP13/GEN1/CDC6/BUB1B/SPDL1/ANAPC4/NDC80/CDC16/ATM/TPR/ESPL1/ZWINT/RB1/ANAPC1/FBXO5/CDK5RAP2/CCNB1/MAD2L1/APC/ZW10/PTTG2/ANAPC7/PCID2/CDC20/KLHL22/XRCC3/CDC23
GOBP MEMBRANE DEPOLARIZATION DURING ACTION POTENTIAL	35	0.478541	1.48309	0.0341997	0.183999	SCN9A/SCN3A/SCN2A/CACNB2/SCN2B/ANK2/HCN4/CAV3/SCN8A/KCNH2/SLC8A1/ANK3/CACNA1C/SCN11A/SCN3B
GOBP ORGANIC ACID CATABOLIC PROCESS	250	0.325425	1.30695	0.034298	0.184237	PON1/AASS/GAD1/IDO2/MAT1A/ABCB11/CYP2W1/CYP26A1/DDAH1/CYP4F3/ALDH1L2/ADIPOQ/OTC/NOS2/KMO/CROT/EHHADH/ALDH5A1/GLDC/HAL/TDO2/ACADSB/ATP2B4/ACADM/HIBCH/ABCD2/IDO1/CEL/HSD17B4/LPIN3/HYKK/HOGA1/ECHDC1/PPAT/SLC25A17/NPL/ACMSD/SHMT1/HIBADH/GLYATL2/LDHD/DBT/SARDH/CYP26C1/SLC27A4/ABAT/ALDH4A1/GLS2/PCCA/ALDH3A2/ALDH6A1/GADL1/LEP/CPT1B/HMGCLL1/ACAD10/AIG1/ASPA/XYLB/AMT/GPT/MCCC2/ASRGL1/AMACR/GPT2/ACACB/CYP4…
GOCC ENDOPLASMIC RETICULUM PROTEIN CONTAINING COMPLEX	114	-0.281046	-1.28312	0.0342991	0.184237	SEC11C/OS9/ERN1/FAF2/PIGA/DPM2/NPLOC4/TAPBP/RPN1/TAP1/PYURF/HM13/DERL1/HSPA5/DERL2/ORMDL2/OSTC/EMC8/KRTCAP2/EMC4/DDOST/EMC10/RP9/AUP1/SDF2L1/ORMDL3/AMFR/CALR/SYVN1/P4HB/DAD1/EMC3/PDIA3/B2M/PRKCSH/SEC11A/HLA-A/EMC9/EMC7/INSIG1/UBXN1/SPCS1/PIGT/SEC61G/PIGP/TMEM258/EMC6/RHBDD2/SEC61B/SSR4/OST4
GOMF PHOSPHORIC ESTER HYDROLASE ACTIVITY	336	0.312688	1.28358	0.0343816	0.184531	PLCB4/PON1/PDE3A/PTPN13/EYA4/MYH6/DUSP19/PTPRD/ENPP6/EDNRA/PDE1A/PTPRG/PTPN21/CASR/PTPRB/PLCE1/DNAJC6/MPPED2/EYA1/F2RL2/GDPD4/GPLD1/SGPP2/PLCH1/PDE10A/EPHX2/PTPRK/PTPRF/INPP4B/DUSP21/MTMR8/PTPN22/PPEF1/CDC25A/NAPEPLD/PLCH2/PDE5A/HDHD2/PPM1H/PPM1E/PDE6A/CA3/PLD6/PDE8B/NT5DC3/LPIN3/SMPDL3B/TPTE/TPTE2/ENPP1/ENPP2/PDE6C/PPP2R1B/LRRC2/PTPRZ1/INPP4A/DUSP26/ENPP7/LRRK2/NOTUM/FRA10AC1/CHRM3/ALPL/GDPD1/PT…
GOCC PROTON TRANSPORTING V TYPE ATPASE V0 DOMAIN	10	-0.61018	-1.5544	0.0345099	0.185071	ATP6V0E1/TCIRG1/ATP6V0D1/ATP6V0B/ATP6V0A4/ATP6V0C
GOBP NEGATIVE REGULATION OF AXONOGENESIS	65	0.420473	1.46124	0.0345912	0.185358	DAB1/SEMA3A/MAP2/SEMA3G/SEMA3D/SEMA5A/THY1/SEMA5B/TNR/SEMA4F/SEMA6C/SEMA6D/FGF13/SEMA6A/MT3/DCC/NGFR/WNT3A
GOBP POSITIVE REGULATION OF NECROTIC CELL DEATH	11	-0.611904	-1.59385	0.0346313	0.185424	HEBP2/SLC6A13/SLC6A6/TSPO/MT-CO2
GOBP NEURAL PRECURSOR CELL PROLIFERATION	131	0.361241	1.37853	0.0347222	0.185696	IGF2BP1/CDH2/EGF/TEAD3/CX3CR1/ARX/LRP2/SLC16A2/EML1/DMRTA2/DCT/NES/FZD6/FGF13/POU3F3/FGFR2/PTN/PROX1/MELK/CDON/CX3CL1/LIMS2/FZD3/KIF14/HHIP/EMX1/WNT3A/GLI2/PTPRZ1/LRRK2/SLC39A5/TP53/EPHB1/RACGAP1/SHCBP1/ORC3
GOBP POLYAMINE BIOSYNTHETIC PROCESS	13	-0.555583	-1.49799	0.0347379	0.185696	OAZ3/SRM/OAZ1/OAZ2/SMOX/SAT1
GOBP CARBOHYDRATE HOMEOSTASIS	210	-0.250077	-1.23744	0.0347719	0.185729	SLC2A4/PARK7/CYP11B1/UCP2/ACSM2A/NME1/MBD5/INPP5K/STX4/KLF7/RAB11FIP5/PCK1/JAGN1/KCNJ11/CDK16/PHPT1/TRPM4/GCK/FOXK2/NME2/PRKACA/FOXK1/HIF1A/MTNR1B/AGER/LRP5L/BAD/LRP1/IRS2/NR1D1/FFAR2/WFS1/SSTR5/SESN2/USF1/CFTR/CEBPA/MPC2/RPS6/TCF7L2/RAC1/RAB11B/HNF4A/HK2/PPP1R3G/RBP4/PDK4/ADIPOR1/NMB/PIM3/PPARD/CMA1/PAX2/BAIAP3/FOXO1/CRTC2/KCNB1/LGALS1/CARTPT/SERPINF1/PPARG/PTPRN/IL6/NEUROD1/FOXA1/VSNL1/HLA-DRB1…
GOBP OVULATION CYCLE PROCESS	42	0.455457	1.47175	0.0348059	0.185755	SLIT2/EREG/BMPR1B/ROBO2/ADAMTS1/AMH/ESR1/PGR/NR5A1/GPR149/SLIT3/GAS2/PDGFRA/MSTN/LEP/FSHR
GOMF CYSTEINE TYPE ENDOPEPTIDASE ACTIVITY INVOLVED IN APOPTOTIC PROCESS	14	-0.546353	-1.51739	0.0348661	0.185755	CASP9/CASP14/CASP8/CASP4/CLC/PYCARD/CASP7
GOBP POSITIVE REGULATION OF ANTIGEN RECEPTOR MEDIATED SIGNALING PATHWAY	20	-0.494139	-1.5321	0.0348932	0.185755	ADA/PRKD2/KCNN4/TRAT1/NFAM1/PRKCH/CCR7/RELA/RPS3
GOBP REGULATION OF PROTEIN TARGETING TO MITOCHONDRION	42	-0.374167	-1.41352	0.0349086	0.185755	UBE2J2/CSNK2A2/VPS11/RHOU/RNF31/ARIH2/PARL/NPEPPS/SH3GLB1/HTRA2/PDCD5/HAX1/FZD5/RAC2/ATG13/BAG4/BAG3/UBE2D3/UBL5/SREBF1/GSK3A/USP36/HSPA1L/UBE2L3/TOMM7/UBL4B
GOBP EYE PHOTORECEPTOR CELL DEVELOPMENT	31	0.491255	1.47441	0.0349162	0.185755	OLFM3/USH1C/HCN1/THY1/RORB/RPGRIP1L/CEP290/PDE6C/NTRK2/CRB2/TULP1/RDH13/CABP4/BBS4
GOCC APICAL JUNCTION COMPLEX	127	0.361404	1.37474	0.0350058	0.186084	SHROOM3/CLDN16/SHROOM4/CLDN18/CLDN3/CXADR/AMOTL2/WNK3/NPHP1/RPGRIP1L/TJP1/PARD3B/MPDZ/JAM3/NHS/TJP2/MAGI3/CGN/AMOT/AOC1/CLDN9/ECT2/MAGI1/EPB41L4B/CLDN20/FRMD4A/JAM2/ANK3/LIN7A/IGSF5/MPP7/BVES/CLDN2/DDX58/PARD6B/AMOTL1/CGNL1/CCND1/APC/MARVELD2/PRKCZ/TBCD/DLG1/RAPGEF2/PARD3/FRMPD2/SAPCD2/FRMD4B/CDH5/EPPK1/CLDN23/CCDC85C/LIN7C/POF1B/NPHP4/CAMSAP3/CLDN8/FBF1/WNK4/OCLN/CLDN4/EPCAM/SYNPO/PRKCI
GOBP REGULATION OF GRANULOCYTE CHEMOTAXIS	47	-0.376774	-1.47959	0.0353242	0.187295	C5AR2/BST1/C1QBP/MAPK3/TNFSF18/CCL5/CCR7/RAC1/CSF1/EDN1/CCL19/IL4/CD74/MDK/CCL21/CXCL8/THBS1/C5AR1/RARRES2/S100A7
GOBP POSITIVE REGULATION OF EPIDERMAL GROWTH FACTOR ACTIVATED RECEPTOR ACTIVITY	13	0.627668	1.54586	0.0353348	0.187295	BTC/EGF/EPGN/EREG/TGFA
GOBP DNA DAMAGE RESPONSE SIGNAL TRANSDUCTION BY P53 CLASS MEDIATOR	102	-0.292696	-1.31703	0.0353455	0.187295	RPS6KA6/SESN2/PMAIP1/TNKS1BP1/BAX/CDKN1B/PML/HIC1/SPRED2/CD44/ZNF385A/PLK3/SFN/MIF/RPL26/CDKN1A/CD74/BCL3/RGCC/SNAI1/GML
GOBP LYMPHANGIOGENESIS	17	0.586226	1.53286	0.0353625	0.187295	PROX1/PDPN/FOXC2/FOXC1/FLT4/SOX18/EPHA2/ACVR2B
GOBP HAIR CELL DIFFERENTIATION	39	0.455567	1.4478	0.0353741	0.187295	MCOLN3/HEY2/USH1C/PLS1/SLC44A4/HES1
GOBP POSITIVE REGULATION OF PROTEIN LOCALIZATION TO SYNAPSE	11	-0.610074	-1.58909	0.0354229	0.187404	WNT5A/WNT7A/TYROBP
GOBP AORTIC VALVE MORPHOGENESIS	31	0.494822	1.48511	0.0354867	0.187481	SLIT2/HEY2/ROBO2/GATA4/ROBO1/SNAI2/ROCK2/HEYL/SLIT3/SOX9
GOBP POSITIVE REGULATION OF MYELOID LEUKOCYTE DIFFERENTIATION	57	-0.349782	-1.43845	0.0355405	0.187481	PF4/TRIB1/FADD/ZFP36L1/CASP8/JUN/ATP6AP1/POU4F2/TGFB1/GNAS/TNF/CSF1/FOS/IL20/RUNX1/EVI2B/CCR1/TREM2/HLA-DRB1/CD74/TYROBP
GOBP POSTSYNAPSE ASSEMBLY	29	0.524419	1.54253	0.0355635	0.187481	GRID2/CDH2/PTPRD/LRRTM1/NLGN4Y/NLGN4X/SHANK2/CEL
GOBP DNA REPLICATION INDEPENDENT NUCLEOSOME ORGANIZATION	35	0.476147	1.47567	0.0355677	0.187481	CENPK/CENPI/CENPQ/OIP5/RUVBL1/SMARCA5/CENPU/ASF1B/ATRX/MIS18A/ITGB3BP/CENPA/NASP/CENPO/SUPT16H/CENPP/RBBP4/CENPW/HJURP/CENPC/CABIN1
GOCC PRESYNAPTIC ACTIVE ZONE	68	0.408742	1.43065	0.0355781	0.187481	CDH2/GAD1/SLC17A7/CDH10/NTNG1/LRFN3/STX19/ARHGAP44/OTOF/UNC13A/RIMS3/PPFIA3/STXBP1/ATP2B4/UNC13B/FZD3/P2RY1/PCLO
GOBP CARDIAC MUSCLE CELL PROLIFERATION	45	0.46556	1.52747	0.0356242	0.187576	HEY2/YAP1/ERBB4/TP73/KCNK2/FGF2/BMPR1A/FGFR2/BMP10/FOXC2/FOXC1
GOMF INTRONIC TRANSCRIPTION REGULATORY REGION SEQUENCE SPECIFIC DNA BINDING	10	-0.606328	-1.54459	0.0356667	0.187631	ZNF350/HSF1/SMYD3/VAX2/BCL6
GOBP INNER EAR MORPHOGENESIS	85	0.395589	1.43034	0.035691	0.187631	MYO3B/COL11A1/USH1C/PLS1/SLC44A4/HMX2/FZD6/CEP290/FGFR2/PROX1/DLX5/MYO6/MYO3A/FZD3/FGF10/SOX9/SLITRK6/WNT3A/GLI2/TFAP2A/CTHRC1/CHRNA9/FRZB/KCNQ4/PRRX1/USH1G/WNT1/OTX1/SIX1/HPN/DLX6/STRC/DCANP1/ALDH1A3
GOBP NEGATIVE REGULATION OF CHEMOKINE PRODUCTION	20	-0.491093	-1.52265	0.0358054	0.187707	MAP2K5/MEFV/LILRB4/SIGIRR/MUL1/SIRPA/F2RL1/LGALS9/GSTP1/KLF4/ARG2/IL10/IL6/ELANE
GOBP POSITIVE REGULATION OF P38MAPK CASCADE	26	-0.453342	-1.52454	0.0358181	0.187707	PRMT1/EMC10/GADD45G/GADD45A/AGER/MAP3K3/ZC3H12A/HAND2/VEGFA/RELL1/NCF1/SPHK1/SPI1/GADD45B/IL1B
GOBP CD8 POSITIVE ALPHA BETA T CELL ACTIVATION	26	-0.452077	-1.52029	0.0358181	0.187707	PAX1/CD274/LILRB4/HLA-E/CLEC4A/ZBTB7B/IRF1/LILRB1/SH3RF1/HLA-A/RUNX1/TNFSF8/SOCS1
GOBP CELLULAR RESPONSE TO COPPER ION	26	-0.450714	-1.51571	0.0358181	0.187707	HSF1/NFE2L2/MAP1LC3A/MT2A/AQP1/MT1HL1/MT1G/PRNP/CYP1A1/CYP1A2/MT1H
GOBP LIMBIC SYSTEM DEVELOPMENT	96	0.383856	1.4157	0.0359281	0.187757	DAB1/SEMA3A/FOXB1/CNTNAP2/RELN/DLX1/TMEM108/EPHA5/NEFL/HSD3B1/RAX/FGF13/CRH/KIRREL3/FGFR2/PROX1/ANXA3/ATP2B4/TSKU/KIF14/WNT3A/CDK6/HAP1/BBS2/EIF2B3/DLX2/NKX2-1
GOBP ACIDIC AMINO ACID TRANSPORT	66	-0.328818	-1.4064	0.0359449	0.187757	VAMP2/LRRC8A/CLN8/SLC1A6/HRH3/SLC1A7/ADORA2A/SLC6A13/RAB3A/SLC6A6/SLC9A3R1/STX1A/CCK/TRH/AVP
GOBP HINDBRAIN DEVELOPMENT	135	0.361639	1.38478	0.0359821	0.187757	GRID2/SSTR1/CNTN1/DAB1/MYO16/EGF/KLHL1/HES1/PPARGC1A/KNDC1/DLC1/EN1/RBFOX2/BMP5/RPGRIP1L/CEP290/NLGN4X/PTN/PROX1/ARL13B/FOXC1/KIF14/PTF1A/EN2/GART/HOXB1/GLI2/HAP1/FAIM2/OPHN1/TP53
GOBP LIPID TRANSLOCATION	47	0.440678	1.45656	0.036	0.187757	XKR5/ANO4/PLSCR5/ANO7/PLSCR4/TMEM30B/ATP10D/ABCA2/ATP8B1/ATP11C/ATP8B3/ABCA7/XKR7/ATP8A1/ATP8B4/ANO9/PLSCR2/TRPC5/ATP9A/RFT1/XKR6/ABCB4/ATP10B
GOBP AUTOPHAGY OF MITOCHONDRION	71	-0.327326	-1.40895	0.036004	0.187757	HTRA2/ATG9A/HAX1/ATG2A/FBXO7/CDC37/AMBRA1/FZD5/CISD2/ATG13/MARK2/PARK7/MAP1LC3B/FUNDC2/ATG3/WDR45/MUL1/RNF41/USP30/HIF1A/WIPI2/WIPI1/WDR45B/SREBF1/GSK3A/USP36/MAP1LC3A/GABARAPL1/FIS1/HK2/PHB2/SQSTM1/TSPO/TOMM7/GABARAP
GOBP NUCLEOSIDE MONOPHOSPHATE CATABOLIC PROCESS	13	-0.55365	-1.49278	0.0360166	0.187757	ADA/UPB1/TYMP/NT5C/DPYS/NT5E/UPP1
GOBP ALPHA AMINO ACID CATABOLIC PROCESS	83	0.391994	1.41249	0.0360248	0.187757	AASS/GAD1/IDO2/MAT1A/DDAH1/OTC/NOS2/KMO/GLDC/TDO2/ACADSB/ATP2B4/IDO1/HYKK/HOGA1/PPAT/ACMSD/SHMT1/SARDH/ALDH4A1/GLS2/ASPA/AMT/GPT/ASRGL1/GPT2
GOBP REGULATION OF PSEUDOPODIUM ASSEMBLY	13	-0.552769	-1.4904	0.0364428	0.189787	F2RL1/CDC42EP3/CCR7/CDC42/CDC42EP2/CDC42EP1/CCL21
GOBP POSITIVE REGULATION OF BMP SIGNALING PATHWAY	30	0.496143	1.47226	0.0366714	0.190829	NEO1/SULF1/GATA4/HES1/GDF2/RNF165
GOBP TOOTH MINERALIZATION	20	0.55929	1.50664	0.0368058	0.191192	ENAM/DMP1/TSPEAR/ASPN/WNT6/MMP20/COL1A1/ALPL/TFAP2A
GOMF LIPOPEPTIDE BINDING	10	-0.602434	-1.53467	0.0368234	0.191192	TLR2/CD1E/CD1D/CD1B/CD1C/CD14
GOBP NEGATIVE REGULATION OF PROTEIN LOCALIZATION TO NUCLEUS	29	0.505809	1.4878	0.0368272	0.191192	CLDN18/RAB23/PKIA/CD36/ANGPT1/FERMT1/DCLK1/TMEM98/TRIM40
GOBP TELOMERE MAINTENANCE VIA SEMI CONSERVATIVE REPLICATION	27	0.515554	1.50481	0.0368794	0.191314	POLA1/POLE2/POLE/RPA1/DNA2/RFC4/POLD3/PRIM2/RFC3/PRIM1/POLA2/PCNA/POLD1/RFC5
GOBP BIOMINERALIZATION	148	0.354196	1.36363	0.0369089	0.191318	WDR72/LGR4/LOX/HEY2/ENAM/BMPR1B/CER1/DMP1/STATH/OMD/BMP2/TSPEAR/IBSP/ALOX15/IFT80/RSPO2/PKDCC/BMPR1A/UCMA/ASPN/WNT6/KL/FGFR2/PTN/DSPP/COL1A2/ROCK2/MMP20/FGFR3/COL1A1/MEPE/SOX9
GOCC EXOCYST	17	0.579413	1.51505	0.0369822	0.191549	MYRIP/EXOC3L4/STXBP6/EXOC3L2
GOBP RESPONSE TO VITAMIN A	18	0.579312	1.5341	0.0371471	0.192123	LRAT/SLC34A1/GATA4/CYP26A1/DNMT3B/MAP1B/TSHB/CAT
GOCC ACTIN FILAMENT BUNDLE	65	0.409623	1.42353	0.0372751	0.192123	XIRP2/TEK/SHROOM4/MYH6/PLS1/LIMCH1/ROR1/MYH14/TPM1/MYLK/FAM107A/MYH10/DAAM1/MST1R
GOBP ZINC ION TRANSPORT	27	0.524137	1.52987	0.0373199	0.192123	SLC30A8/SLC39A14/SLC39A12/TMEM163/MT3/SLC30A3/SLC30A6/SLC30A9/SLC39A5/SLC30A10
GOMF CHEMOREPELLENT ACTIVITY	27	0.523844	1.52901	0.0373199	0.192123	SEMA3A/SEMA3G/FLRT3/SEMA3D/SEMA5A/SEMA5B/SEMA4F/SEMA6C/SEMA6D/SEMA6A/DPP4
GOBP NEGATIVE REGULATION OF CATABOLIC PROCESS	283	-0.230516	-1.18864	0.0373547	0.192123	GOLGA2/SMAD3/DAPL1/SNX3/YBX3/HNRNPC/RNF41/MYD88/KIF25/FOXK2/CTSA/HIPK2/HNRNPA0/USP30/CAMLG/TLK2/MFSD2A/FOXK1/MAD2L2/TMEM39A/CRTC3/TTC36/FHIT/RRAGA/CIRBP/EIF3H/YBX1/RNF5/GSK3A/SERPINB12/USP36/DAP/FURIN/PSMF1/ZDHHC7/RPL5/ATRAID/DDIT4/CIDEA/SLIRP/FBP1/PML/TNF/UBXN1/PHF23/F8A1/RELA/HGF/ANXA2/SLC11A1/SGTA/BMF/TIMP2/RPL23/MAPKAPK2/RPL11/TOB1/IL10RA/RYBP/IL10/TSPO/NELL1/RPS7/TREM2/HCAR2/CHMP4B/EFNA1/NUP…
GOBP NEPHRON DEVELOPMENT	135	0.360628	1.3809	0.0373795	0.192123	FAT4/TEK/CALB1/LGR4/PBX1/YAP1/SULF1/HES1/PLCE1/BMP2/NPNT/FGF2/UMOD/ADIPOQ/WNT6/POU3F3/KIRREL3/ANGPT1/PDGFD/HEYL/KLHL3/ANGPT2/ENPEP/FOXC2/FOXC1/COL4A3/WNT2B/FGF1/COL4A4/SOX9/FOXJ1/PTCH1
GOBP REGULATION OF TRANSLATION NCRNA MEDIATED	17	-0.543606	-1.59522	0.0374018	0.192123	EIF4E2/STAT3/NOTCH4/AGO2/EIF6/TRIM71/ZFP36
GOCC EUKARYOTIC TRANSLATION INITIATION FACTOR 3 COMPLEX	17	-0.543032	-1.59354	0.0374018	0.192123	EIF3H/EIF3I/EIF3D/EIF3L/EIF3F/EIF3G/EIF3K
GOBP REGULATION OF PHOSPHATIDYLINOSITOL 3 KINASE ACTIVITY	53	-0.350937	-1.40832	0.0374021	0.192123	SOCS6/PDGFRB/FPR2/TGFB1/SLA2/CCR7/LYN/CDC42/PIK3R5/KLF4/CISH/PIK3IP1/SOCS3/CCL19/EPHA8/CCL21/SRC/SOCS1/PDGFB
GOBP REGULATION OF MAP KINASE ACTIVITY	299	-0.228279	-1.18698	0.0374059	0.192123	TRIB3/TRIB1/TSG101/TAB2/DUSP10/ADORA2B/TRAF7/GADD45G/MUL1/CD300A/SH2B3/GADD45A/RGS2/HYAL2/GPS2/MUC20/MAPK3/AGER/PTPN1/EPHB2/MAPKAPK3/PPIA/PDGFRB/HGS/ERP29/MAP2K1/PDE6G/MAPK11/TGFB1/PTPRJ/RGS4/PLA2G1B/DUSP2/UBB/TNF/LYN/GSTP1/SPRY1/VEGFA/DUSP1/PIK3R5/UBC/RIPK2/FGFR1/LPAR3/HGF/IGFBP6/MAPK10/EDN3/MAPKAPK2/SPRED2/MAP2K3/SFRP2/GDF15/WNT5A/AVPI1/SPRY2/ADAM8/RPS27A/IRAK2/EDN1/RPS3/DUSP8/DUSP5/CCL19/CXCR4…
GOMF LIGAND GATED CALCIUM CHANNEL ACTIVITY	26	0.513707	1.48309	0.0374101	0.192123	MCOLN3/RYR2/RYR3/TRPV1/GRIN1/GRIN2D/PKD2/MCOLN2/TRPA1/GRIN2A/TPCN1
GOBP NEGATIVE REGULATION OF ERK1 AND ERK2 CASCADE	69	-0.328712	-1.4031	0.0375811	0.192853	RAPGEF1/PIN1/ERRFI1/DUSP10/GBP1/CRYBA1/SIRPA/PTPN1/EPHB2/RPS6KA6/NLRP6/LYN/GSTP1/SPRY1/DUSP1/KLF4/EZR/SPRED2/SPRY2/TNIP1/SLC9A3R1/ATF3/SPRY4/DUSP6/PSCA
GOBP NEGATIVE REGULATION OF VASCULAR ASSOCIATED SMOOTH MUSCLE CELL PROLIFERATION	19	-0.501363	-1.53154	0.0376327	0.192933	CNN1/EFEMP2/CDKN1B/GSTP1/IL10/SOD2/PPARG/CDKN1A/APLN/HMOX1
GOBP EATING BEHAVIOR	29	-0.437498	-1.50461	0.0376546	0.192933	ADORA2A/GDF15/HCRT/AGRP/GFRAL/OXT/CCK/TRH
GOMF ORGANIC HYDROXY COMPOUND TRANSMEMBRANE TRANSPORTER ACTIVITY	47	0.457331	1.5116	0.0378872	0.193975	SLCO1C1/SLCO1A2/ABCB11/SLC10A2/SLCO2B1/AQP10/SLCO1B3/CEACAM1/SLC10A4/AQP2/SLC6A2/SLC10A6/SLC18A2/SLC2A13/SLC16A7/AQP11/SLC22A3/SLC16A8/SLC10A5/AKR1C4/AQP7
GOBP EMBRYONIC PLACENTA DEVELOPMENT	77	-0.309709	-1.34123	0.0379661	0.19423	EPAS1/IL10/SOCS3/JUNB/PHLDA2/CEBPB/SNAI1/GCM1/PDGFB/ADM/SOX15/KRT19
GOBP MESENCHYME MORPHOGENESIS	49	0.437855	1.45844	0.0380577	0.194404	HEY2/ROBO2/ROBO1/ISL1/BMP2/TMEM100/BMPR1A/BMP5/SNAI2/HEYL/FOXC2/FOXC1/SOX9/WNT3A
GOBP POSITIVE REGULATION OF CYTOSKELETON ORGANIZATION	205	-0.248941	-1.22097	0.0381117	0.194404	WAS/ARPC2/TESK1/MECP2/WHAMM/WNT11/WASF2/SERPINF2/SORBS3/BRK1/ARPC5L/BIN1/F2RL1/CDK5R1/GRB2/CDC42EP3/NCK2/PYCARD/ARPC1A/DSTN/ARPC3/GPR65/BAIAP2/RHOA/CCR7/PFN1/RAC1/CDC42/PXN/ARF6/GMFG/CDC42EP2/NRP1/ARF1/HSPA1B/PFDN2/FERMT2/CDC42EP1/EDN1/RPS3/TRPV4/NPHS1/LPAR1/APOA1/ICAM1/RHOC/CCL21/SDC4/S100A10/CSF3/RGCC/HSPA1A/CCL26/CCL24
GOMF HORMONE RECEPTOR BINDING	165	-0.251092	-1.20899	0.0381808	0.194404	WIPI1/BUD31/NR4A3/CRX/GNAS/ZBTB7A/BAZ2A/JUND/TCF7L2/VDR/PHB2/NR1H2/NR4A1/NR0B2/MED30/GAS2L1/HMGA1/ARID5A/TGFB1I1/JUP/PRAME/RARG/TAF10/PPARG/SRC/CEBPB/ADCYAP1/GHRH/UCN2/CCK/OASL
GOBP NEGATIVE REGULATION OF NERVOUS SYSTEM DEVELOPMENT	131	0.356352	1.35987	0.0381944	0.194404	TRPC6/DAB1/SEMA3A/MAP2/SEMA3G/DLX1/ROBO2/SEMA3D/SEMA5A/THY1/HES1/SEMA5B/TNR/SEMA4F/BMPR1A/SEMA6C/DAAM2/SEMA6D/FGF13/SEMA6A/PTN/PAX6/MT3/F2/PRTG/TMEM98/DCC/NFATC4/NGFR/WNT3A
GOBP SULFUR COMPOUND METABOLIC PROCESS	354	0.301453	1.24195	0.0382231	0.194404	AASS/HYAL4/CPS1/SULT4A1/SPOCK3/GDAP1L1/GSTA1/DSEL/MAT1A/B3GNT3/OMD/NAT8/GSTT2B/ELOVL7/LUM/DPEP1/GSTA2/CHSY3/ELOVL2/SULT1B1/CHST6/OGN/CLIC5/GGT6/CHPF/DCN/ELOVL6/FMOD/BGN/GDAP1/SULT1E1/ANGPT1/TKTL1/ACSM1/GPAM/GSTA4/TDO2/HS3ST5/HMGCS2/SLC1A1/GAL3ST4/PRELP/MTR/GSTA3/HSD17B4/SULT6B1/PC/UGDH/ACSM6/ENPP1/ACSM4/CHST5/SCD5/ACSL5/EGFLAM/ACOT11/MAT2A/MTAP/NUBPL/SLC26A2/B4GAT1/GGTLC3/ACSBG2/ACOT6/GSTM3/AHCYL…
GOBP NEGATIVE REGULATION OF SIGNAL TRANSDUCTION BY P53 CLASS MEDIATOR	26	-0.446474	-1.50145	0.0382547	0.194404	RFFL/CD44/ZNF385A/MIF/CD74/SNAI1
GOBP BILE ACID METABOLIC PROCESS	48	0.433732	1.44207	0.0382586	0.194404	UGT2A1/ABCB11/CYP7B1/MALRD1/AKR1C1/NR1H4/OSBPL6/CYP8B1/PROX1/CYP46A1/HSD17B4/ATP8B1/OSBPL3
GOBP RESPONSE TO VIRUS	328	-0.227532	-1.18598	0.0382863	0.194404	NLRP1/FADD/GTF2F1/TRAF3/GBP1/ENO1/RIOK3/AUP1/BIRC2/MUL1/IRF5/MICB/MYD88/VAMP8/TNFAIP3/PSMA2/HYAL2/C1QBP/MAP3K14/HIF1A/PLSCR1/IFIT5/ZC3H12A/IFNGR1/CCL5/F2RL1/IRF1/DMBT1/MAPK11/PYCARD/LILRB1/PCBP2/FOSL1/DEFA1B/PMAIP1/IFNAR2/IFNA8/TLR8/MICA/DDIT4/IRF7/BAX/DEFA3/PML/LGALS9/APOBEC3A/TNF/LAMTOR5/TRAF3IP2/IFIT2/PQBP1/RNASE6/SEC14L1/RELA/AZU1/PHB2/PIM2/CFL1/EEF1G/ARF1/HMGA1/ISG20/HSPB1/NPC2/ISG15/IFITM3/…
GOBP POSITIVE REGULATION OF CALCIUM MEDIATED SIGNALING	28	-0.438651	-1.49182	0.0382894	0.194404	CHERP/ADA/ERBB3/SLC9A1/TRAT1/SPPL3/TNF/P2RX4/CAMTA1/CIB1/TREM2/CCL4/P2RX3/CCL3
GOMF GLUCURONOSYLTRANSFERASE ACTIVITY	24	0.531941	1.49626	0.0382916	0.194404	UGT2A1/UGT3A2/CHSY3/CHPF/B4GAT1/UGT2B15/UGT2B17/UGT1A7/B3GAT2
GOBP NEGATIVE REGULATION OF HISTONE METHYLATION	19	0.573727	1.53532	0.0383626	0.194421	AASS/BRCA1/PAX5/DNMT3B
GOMF PROTON CHANNEL ACTIVITY	10	-0.600425	-1.52955	0.0383657	0.194421	HVCN1/SLC4A11/OTOP3/ATP6V0C/MT-ATP6/MT-ATP8
GOBP REGULATION OF COLLAGEN METABOLIC PROCESS	39	-0.388978	-1.45219	0.0383825	0.194421	RAP1A/MFAP4/ERRFI1/IHH/SERPINF2/PDGFRB/TGFB1/ARRB2/RUNX1/PPARD/SERPINB7/VIM/PPARG/IL6/CST3/RGCC
GOBP NEGATIVE REGULATION OF VOLTAGE GATED CALCIUM CHANNEL ACTIVITY	13	-0.547645	-1.47659	0.0385739	0.195126	RRAD/DRD3/GPR35/REM1/DRD2
GOCC INTRINSIC COMPONENT OF PRESYNAPTIC ACTIVE ZONE MEMBRANE	14	0.612831	1.52067	0.0385802	0.195126	CDH2/CDH10/NTNG1/LRFN3/ATP2B4/P2RY1
GOBP REGULATION OF LYMPHOCYTE MEDIATED IMMUNITY	146	-0.260589	-1.23287	0.0386496	0.195312	LAMP1/PTPN6/FADD/SLC15A4/FCGR2B/SUPT6H/TRPM4/SASH3/WAS/KIR2DL4/CLC/MAD2L2/AGER/HLA-G/CLEC4G/HLA-E/B2M/FCER2/LILRB1/CD1D/TGFB1/CLCF1/MICA/ZP3/HLA-A/HLA-B/LGALS9/TNF/IL18/IL20RB/ARRB2/NLRP3/CD1B/HLA-DRA/IL10/IL6/CD1C/IL4/RAET1G/HAVCR2/TNFSF4/HLA-DRB1/TNFRSF1B/BCL6/SERPINB9/IL1B/IFNB1
GOBP POSITIVE REGULATION OF MACROPHAGE MIGRATION	24	-0.452322	-1.49907	0.0386756	0.195312	MAPK3/TNFSF18/CCL5/CSF1/P2RX4/TREM2/MDK/THBS1/C5AR1/MMP14/RARRES2/CCL3
GOBP REGULATION OF MITOTIC NUCLEAR DIVISION	108	0.375365	1.4116	0.0388235	0.195646	BTC/EGF/EPGN/EREG/TOM1L1/CENPF/FBXO43/USP44/DLGAP5/TTK/TGFA/NEK2/MKI67/BUB1/KNTC1/MTBP/TRIP13/GEN1/BUB1B/SPDL1/L3MBTL1/HOXA13/ANAPC4/NDC80/CDC16/ATM/TPR/SMPD3/ESPL1/ZWINT/NUSAP1/CAV2/OBSL1/RB1/FBXO5/CDK5RAP2/BORA/CCNB1/MAD2L1/APC/KIF20B/ZW10/CCDC8/BMP4/CHEK1/ANAPC7/CUL7/TOM1L2
GOBP HEART VALVE DEVELOPMENT	60	0.428315	1.47064	0.0388298	0.195646	GJA5/SLIT2/HEY2/ROBO2/GATA4/ROBO1/BMP2/ADAMTS9/BMPR1A/SNAI2/OLFM1/ROCK2/HEYL/SLIT3/SOX9
GOBP VENTRICULAR SEPTUM DEVELOPMENT	60	0.427829	1.46897	0.0388298	0.195646	GJA5/SLIT2/SALL4/HEY2/ROBO2/GATA4/LRP2/HES1/ROBO1/FGFR2/PROX1/HEYL
GOBP NEGATIVE REGULATION OF PROTEIN IMPORT	12	0.635104	1.53975	0.0391236	0.196977	RAB23/PKIA/CD36/ANGPT1/FERMT1
GOBP INTRINSIC APOPTOTIC SIGNALING PATHWAY IN RESPONSE TO DNA DAMAGE BY P53 CLASS MEDIATOR	43	-0.370391	-1.40352	0.0391973	0.197199	PYCARD/DDIT4/PML/CD44/ZNF385A/MIF/RPL26/CDKN1A/CD74/BCL3/NUPR1
GOBP REGULATION OF MICROTUBULE BASED PROCESS	217	0.331596	1.32011	0.0393013	0.197526	EPHA3/DEFB1/MAP2/CFAP69/BRCA1/RNASE10/ARMC4/CCDC39/CAV3/FGF13/MAP1B/IQCF1/FAM107A/DNAH11/ROCK2/MAP9/NAV3/SLC39A12/SPICE1/TEX101/TMEM67/PHLDB1/PLK4/SKA1/CEP97/GEN1/ALMS1/PKHD1/STIL/WNT3A/CENPJ/TPX2/CCNF/TACR1/HAP1/BBS2/KIF18A/MAP1A/SPEF1/MDM1/FKBP4/TPR/TACR3/NEFH/C10orf90/CKAP5/CCR6/SKA2/DIXDC1/TRIM37/CEP295/AKAP9/CHMP4C/CDK5RAP2/BORA/STMN1/BBS4/MAP10/TAC4/FSD1/TTC21B/TAOK1/APC/CHORDC1/KLHL42/PRKA…
GOBP INTRACILIARY TRANSPORT	49	0.436307	1.45328	0.0393701	0.197526	DYNC2H1/LCA5/IFT80/TTC26/IFT81/TUB/LCA5L/IFT74/WDR35/KIF3A/IFT172/TRIP11/IFT88/KIF3C/WDR19/CLUAP1/TTC21B/IFT140/IFT27/PCM1/RPGR/TTC30A
GOCC NEUROTRANSMITTER RECEPTOR COMPLEX	49	0.434183	1.44621	0.0393701	0.197526	GRID2/OLFM3/CACNG4/GRIA2/HTR3B/VWC2/LRRC7/GRIK3
GOBP NEGATIVE REGULATION BY HOST OF VIRAL PROCESS	11	-0.605005	-1.57588	0.0393807	0.197526	PSMC3/ZBED1/VAPA/CCNK/ZC3H12A/PTX3/LTF/CRP
GOBP SKELETAL MUSCLE CELL PROLIFERATION	15	0.603724	1.52855	0.0395137	0.197746	FGF2/ANGPT1/MEGF10/EPHB1/SIX5/MSTN/JAK2/PAXBP1/SIX1/SHH
GOBP DNA UNWINDING INVOLVED IN DNA REPLICATION	15	0.602933	1.52654	0.0395137	0.197746	MCM4/MCMDC2/RPA1/RECQL4/MCM6/BLM/RAD51/MCM2/WRN/RECQL5/RECQL
GOBP MITOTIC DNA REPLICATION	15	0.599487	1.51782	0.0395137	0.197746	GINS1/POLA1/MCM3/MCM4/MCMDC2/MCM6/BRCA2/RAD51/GINS3/MCM2/CHEK2/LIG1/CDC45
GOBP NEGATIVE REGULATION OF CELLULAR PROTEIN CATABOLIC PROCESS	73	-0.307221	-1.32698	0.0395809	0.197934	BAG6/RGP1/PARK7/F8A3/WAC/SDCBP/PDCL3/KLHL40/DDRGK1/HIPK2/CAMLG/TLK2/TTC36/FHIT/EIF3H/FURIN/PSMF1/RPL5/ATRAID/PML/UBXN1/F8A1/ANXA2/SGTA/RPL23/RPL11/RYBP/NELL1/RPS7/EFNA1
GOBP HEPATOCYTE APOPTOTIC PROCESS	12	-0.582326	-1.56634	0.0397716	0.198614	ARF6/BID/KRT8/KRT18
GOBP REGULATION OF T HELPER 2 CELL CYTOKINE PRODUCTION	11	-0.604464	-1.57447	0.0397765	0.198614	NLRP3/IL6/IFNB1
GOBP POSITIVE REGULATION OF NEUROINFLAMMATORY RESPONSE	13	-0.545494	-1.47079	0.0398526	0.198828	TNF/IL18/TREM2/IL6/NUPR1/IL1B/CCL3
GOBP VENTRICULAR SYSTEM DEVELOPMENT	27	0.52227	1.52442	0.039879	0.198828	NME5/CENPF/ARMC4/PAX5/RPGRIP1L/SEMA6D/CELSR2/TSKU/CDK6
GOCC STEREOCILIUM BUNDLE	54	0.424832	1.43429	0.0399485	0.199026	MYO3B/CALB1/USH1C/PLS1/PCDH15/ESPNL/TSPEAR/LOXHD1/MORN4/DCDC2/IDO1/MYO3A/ATP8B1/PKHD1L1/BBS2
GOBP MICROTUBULE ANCHORING AT CENTROSOME	11	0.64266	1.51885	0.0400641	0.199453	CCDC68/NINL/CEP19/KIF3A/BBS4/PCM1
GOBP PROTEIN LOCALIZATION TO CELL CORTEX	11	-0.604304	-1.57405	0.0401723	0.199808	GNAI1/PPP1R9B/MISP/EZR/NUBP1
GOBP BRAIN MORPHOGENESIS	34	0.472638	1.45149	0.0402219	0.199808	CDH2/SLC4A10/FZD6/GDF7/SPEF2/SHANK2/FANCD2/FZD3/EMX1/BBS2/FANCC/OTX1/CTNNA2/BBS4
GOCC CYTOPLASMIC SIDE OF ENDOPLASMIC RETICULUM MEMBRANE	15	-0.5483	-1.54775	0.0402287	0.199808	PTPN1/SPPL3/RPS26/RPS28/RPS29/RPL27
GOBP DETERMINATION OF ADULT LIFESPAN	17	0.582916	1.52421	0.0402554	0.199808	RAD54B/MSH2/RAD54L/IDE/LRRK2/TP53/ATM/LEP/MSH6/TREX1
GOCC CONDENSED CHROMOSOME CENTROMERIC REGION	104	0.375803	1.40303	0.0404281	0.200516	CENPF/SYCP2L/CENPE/ERCC6L/NUF2/NEK2/BUB1/KNTC1/CENPK/NCAPG/SPC25/SKA1/BOD1L2/SMC1A/BUB1B/SPDL1/NDC80/ZWILCH/CKAP5/SKA2/ZWINT/PHF6/NCAPD2/NUP107/CENPU/NCAPD3/ATRX/CCNB1/SPC24/KIF2C/MAD2L1/DSN1/KNSTRN/ZW10/ITGB3BP/CENPA/ORC2/SEH1L/CENPO/CLASP2/NUP43/SPAG5
GOBP MICROTUBULE CYTOSKELETON ORGANIZATION INVOLVED IN MITOSIS	135	0.352337	1.34916	0.0404624	0.200537	ARHGEF10/EML1/INSC/CENPE/KIF4A/DLGAP5/TTK/NUF2/KIF11/NEK2/MAP9/SPICE1/KIF23/SPC25/FGF10/CEP97/KIF4B/PKHD1/STIL/PIBF1/SMC1A/TPX2/SPDL1/NDC80/RACGAP1/TPR/EFHC1/ESPL1/CKAP5/NUSAP1/UBXN2B/CEP192/CHMP4C/CDK5RAP2/BORA/STMN1/CCNB1/MAP10/EFHC2/FSD1/MAD2L1/ZW10/CHEK2/WDR62
GOBP NEGATIVE REGULATION OF CELL DEVELOPMENT	163	0.342771	1.33449	0.040678	0.20135	TRPC6/DAB1/SEMA3A/POSTN/MAP2/SEMA3G/CLDN18/DLX1/SEMA3D/SEMA5A/THY1/HES1/SEMA5B/TNR/SEMA4F/BMPR1A/KANK1/CAV3/SEMA6C/FBN1/DAAM2/SEMA6D/FGF13/SEMA6A/PTN/NPR2/PAX6/MT3/F2/PRTG/TMEM98/DCC/NFATC4/NGFR/WNT3A/TP53/WNT3/SOX11/DLX2/SEMA4G/AP1AR/FRZB/MAG/WEE2
GOBP EPITHELIAL FLUID TRANSPORT	10	-0.592468	-1.50928	0.0406868	0.20135	EDNRB/CSF2/AQP1/CFTR/EDN1/SLC5A1
GOMF U6 SNRNA BINDING	14	-0.537792	-1.49361	0.0407827	0.201525	SART3/PRPF8/LSM8/RBM22/LSM3/EIF5A/LSM2/LSM7
GOBP NUCLEOTIDE BINDING OLIGOMERIZATION DOMAIN CONTAINING 2 SIGNALING PATHWAY	14	-0.53756	-1.49297	0.0407827	0.201525	SLC15A4/TNFAIP3/RELA/RIPK2/HSPA1B/NFKBIA/SLC15A3/HSPA1A
GOBP NEGATIVE REGULATION OF RNA SPLICING	25	-0.445537	-1.50024	0.0408649	0.201782	PCBP4/DYRK1A/RBMX/PTBP2/RBM10/SRSF9/SRSF4/TMBIM6/PTBP1/RNPS1/SFSWAP/U2AF2/SRSF12/C1QBP/RBM42/SAP18/RPS13/RPS26
GOBP REGULATION OF MEMBRANE PROTEIN ECTODOMAIN PROTEOLYSIS	22	-0.470765	-1.50025	0.0409082	0.201846	FURIN/TNF/TIMP2/ADAM8/IL10/TNFRSF1B/IL1B/TIMP1
GOBP ORGANIC HYDROXY COMPOUND TRANSPORT	245	0.320706	1.28453	0.0409483	0.201868	PON1/SLCO1C1/HTR2A/EGF/SLC22A24/PCSK9/AGTR1/SLCO1A2/ABCB11/SLC10A2/VIP/SLCO2B1/ITGB3/CD36/AKR1C1/AQP10/NR1H4/SLCO1B3/OXTR/ADIPOQ/CEACAM1/SYT9/SLC10A4/OSBPL6/ABCA3/ABCA5/CRH/CAV1/AQP2/SYT4/CYP8B1/SYT1/SLC6A2/SLC29A4/ARV1/RAB3B/OSBPL10/ABCA12/APOB/TSKU/CEL/APOC1/TTC39B/LIPC/P2RY1/P2RY12/PTCH1/KCNA2/CHGA/SLC10A6/SLC18A2/ABCA2/ATP8B1/HTR1B/SYT13/OSBPL3/ENPP7/GALR1/CXCL12/GHRL/SLC2A13/SLC16A7/SYT2/MYB…
GOBP RETINA MORPHOGENESIS IN CAMERA TYPE EYE	57	0.423107	1.44167	0.0409731	0.201868	CALB1/USH1C/TSPAN12/HCN1/THY1/RORB/RPGRIP1L/PTN/PROX1/SLC1A1/CDON/SDK1/SOX9/PTF1A/FOXN4/PDE6C/NTRK2/CRB2/TFAP2A/FJX1/RDH13/OBSL1/CABP4
GOCC KINETOCHORE	126	0.357508	1.35779	0.0410317	0.20193	CENPF/CENPE/ERCC6L/TTK/NUF2/NEK2/BUB1/KNTC1/CENPK/MTBP/SPC25/SKA1/BOD1L2/CENPI/SMC1A/BUB1B/SPDL1/XPO1/KIF18A/NDC80/ZWILCH/NUP160/CENPQ/TPR/CKAP5/SKA2/ZWINT/PHF6/NUP107/CENPU/CCNB1/SPC24/KIF2C/MAD2L1/DSN1/APC/KNSTRN/ZW10/ITGB3BP/CBX5/CENPA/ORC2/SEH1L/CENPO/CLASP2/NUP43/SPAG5/KAT2B/NUP37
GOBP EXTRACELLULAR MATRIX DISASSEMBLY	76	-0.312382	-1.35368	0.0410465	0.20193	MMP9/LRP1/KLK5/FSCN1/BSG/CTSV/TGFB1/FURIN/CAPNS1/TIMP2/FLOT1/CD44/CMA1/ADAM8/MMP10/NOXO1/IL6/CTSL/MMP3/ELANE/CST3/MMP14/TIMP1/TPSAB1
GOBP RESPONSE TO COCAINE	43	0.449588	1.46396	0.0412234	0.202651	CACNG4/HTR2A/TIAM1/EN1/OXTR/DRD5/DNMT3B/CRH/CCNA2/SDK1/HTR1B/TACR3/HOMER1/ABAT
GOBP MITOTIC NUCLEAR DIVISION	280	0.312146	1.26559	0.0413136	0.202945	BTC/EGF/EPGN/EREG/ARHGEF10/TOM1L1/CENPF/FBXO43/USP44/CENPE/KIF4A/DLGAP5/SMC2/TTK/NUF2/KIF11/TTN/TGFA/NEK2/MKI67/BUB1/KNTC1/CENPK/MAP9/NCAPG/SPICE1/KIF23/MTBP/KIF18B/NEK9/TRIP13/CEP97/GEN1/KIF14/KIF4B/CDK1/SMC1B/CDC6/PIBF1/SMC1A/TPX2/BUB1B/SPDL1/SMC4/L3MBTL1/KIF18A/HOXA13/ANAPC4/NDC80/NCAPG2/CDC16/ATM/RACGAP1/TPR/SMPD3/ANLN/ESPL1/ZWINT/NUSAP1/UBXN2B/DSCC1/CEP192/CAV2/NCAPD2/CDC14B/OBSL1/RB1/ANAPC1…
GOBP EXECUTION PHASE OF APOPTOSIS	90	-0.294658	-1.29983	0.0413764	0.203016	CASP14/STK24/CASP8/CASP4/XKR8/HSF1/PLSCR1/ZC3H12A/ACVR1C/DNASE2B/RFFL/BNIP1/CASP7/MTRNR2L4/MTRNR2L5/CIDEA/BAX/BBC3/MTRNR2L9/MTRNR2L8/MTRNR2L12/MTRNR2L3/MTRNR2L1/MTRNR2L6/MTRNR2L13/MTRNR2L10/MTRNR2L7/MTRNR2L11/IL6/DEDD2
GOBP NEGATIVE REGULATION OF AXON EXTENSION	43	0.456365	1.48603	0.041389	0.203016	SEMA3A/MAP2/SEMA3G/SEMA3D/SEMA5A/SEMA5B/TNR/SEMA4F/SEMA6C/SEMA6D/SEMA6A
GOBP MESONEPHROS DEVELOPMENT	89	0.381554	1.38975	0.0414634	0.203137	SLIT2/FAT4/CALB1/LGR4/PBX1/CER1/ROBO2/HES1/BMP2/NPNT/FGF2/WNT6/FGFR2/FOXC2/FOXC1/WNT2B/FGF1/FGF10/SOX9/CAT/FOXJ1/PTCH1
GOBP MICROTUBULE ANCHORING AT MICROTUBULE ORGANIZING CENTER	13	0.619128	1.52483	0.0414747	0.203137	CCDC68/NINL/CEP19/KIF3A/BBS4/PCM1
GOBP REGULATION OF NECROTIC CELL DEATH	31	-0.407347	-1.42314	0.0415867	0.203537	ASAH1/FZD9/RBCK1/PPIF/SPATA2/ARHGEF2/FADD/BIRC2/YBX3/CASP8/HEBP2/SLC6A13/SLC6A6/TSPO/MT-CO2/NUPR1
GOMF INTEGRIN BINDING	132	0.352862	1.34642	0.0418118	0.204323	COL5A1/ITGBL1/COL3A1/DMP1/ADAMTS5/CASR/THY1/NPNT/CXADR/ITGB3/IBSP/COL16A1/FGF2/FBN1/ADAM22/CDH17/PTN/ADAMTS8/EMP2/FERMT1/JAM3/VCAM1/EGFL6/ECM2/CX3CL1/COL4A3/THBS4/FGF1/LAMA3/ITGA2/ANGPTL3/PTPRZ1/TLN2/JAM2/CXCL12/KDR/ITGB8
GOBP SYNAPTIC TRANSMISSION GLUTAMATERGIC	85	0.386264	1.39662	0.0418204	0.204323	GRID2/CDH2/CACNG4/HTR2A/SLC17A7/GRIA2/RELN/TNR/OXTR/GRIK3/KMO/UNC13A/GRM1/STXBP1/SYT1/SHANK2/UNC13B/GRM3/HTR1B/SLC17A6/LRRK2/OPHN1/HOMER1/SERPINE2/GRM2/EGFR
GOBP ARACHIDONIC ACID SECRETION	28	-0.435852	-1.4823	0.0418393	0.204323	NTSR1/DRD4/ACE/SSTR4/PLA2G2E/PLA2G2C/NMUR2/DRD3/PLA2G1B/NMB/PLA2G12B/AVPR1B/DRD2/PLA2G2A
GOBP GLOMERULUS DEVELOPMENT	60	0.412192	1.41528	0.0419847	0.204883	TEK/LGR4/SULF1/HES1/PLCE1/ADIPOQ/KIRREL3/ANGPT1/PDGFD/HEYL/ANGPT2/ENPEP/FOXC2/FOXC1/COL4A3/COL4A4/FOXJ1
GOBP SEQUESTERING OF CALCIUM ION	111	0.361714	1.36644	0.042204	0.20568	MCOLN3/RYR2/HTR2A/JPH1/RYR3/THY1/TRPC1/AKAP6/ATP7B/ANK2/FGF2/XCR1/CXCL9/APLNR/TRDN/CX3CL1/F2/CAMK2D/TRPV1/SLC25A23/BDKRB1/HAP1/SLC8A1/PKD2/HTR2C/CASQ2/MCOLN2/CACNA1C/PLCG2/TRPA1
GOBP ACTIVATION OF PROTEIN KINASE ACTIVITY	320	-0.227028	-1.16558	0.0422097	0.20568	ANG/MAP3K14/PRKACA/MUC20/MAPK3/TNFRSF10B/WNT11/PTPN1/MAP3K3/MAPKAPK3/PPIA/ERP29/ADRA2C/CCL5/GPRC5C/MAP2K1/CDK5R1/PDE6G/MAPK11/CD86/PLA2G1B/UBB/TNF/GPRC5A/IL18/VEGFA/PRKAG2/UBC/RIPK2/TXN/LPAR3/HGF/IGFBP6/PHB2/SLC11A1/MAPK10/MAPKAPK2/MAP2K3/MAP3K8/GDF15/WNT5A/AVPI1/RPS27A/IRAK2/CALCA/DUSP5/CCL19/CARTPT/CXCR4/IL4/DUSP6/PDE6H/LPAR1/CD74/GADD45B/UBA52/AGT/SRC/SOCS1/DRD2/TGFB2/FPR1/THBS1/C5AR1/RGCC/GFR…
GOBP DOUBLE STRAND BREAK REPAIR VIA BREAK INDUCED REPLICATION	12	0.629265	1.5256	0.0422535	0.205743	MCM3/MCM4/MCMDC2/CDC7/MCM6/GINS4/MCM2
GOBP REGULATION OF MEMBRANE REPOLARIZATION	30	0.49118	1.45753	0.0423131	0.205883	AKAP6/NOS1AP/ANK2/CAV3/CAV1/RNF207/KCNE4/KCNH2/CASQ2/KCNE1/AKAP9
GOBP MODULATION OF PROCESS OF OTHER ORGANISM INVOLVED IN SYMBIOTIC INTERACTION	94	-0.29009	-1.28993	0.0424452	0.206375	CASP8/JUN/HIPK2/HYAL2/RAB9A/CCNK/RRAGA/BAD/ZC3H12A/KPNA7/CCL5/ULK1/AQP1/DEFA1B/PTX3/LTF/CRP/BCL2L11/PHB2/ANXA2/CFL1/PPIB/TNIP1/SERPINB9/CCL4/DEFA1/CCL3
GOBP REGULATION OF OSSIFICATION	103	-0.300564	-1.35543	0.042502	0.206465	OSR2/SRGN/FGF23/TGFB1/PTGER4/ATRAID/LTF/CSF1/GFRA4/LTBP3/EGR2/ECM1/WNT5A/CCR1/DHRS3/LRP4/CALCA/NELL1/ISG15/BMP6/MDK/S1PR1/TGFB2/OXT/MGP/BGLAP/CCL3
GOBP SULFUR COMPOUND CATABOLIC PROCESS	53	0.420953	1.41694	0.0425258	0.206465	HYAL4/MAT1A/OMD/LUM/DPEP1/OGN/DCN/FMOD/BGN
GOBP RESPONSE TO PEPTIDOGLYCAN	11	-0.599875	-1.56252	0.0425587	0.206475	IRF5/MYD88/RELA/RIPK2/TREM2/IL6/C5AR1
GOMF RNA HELICASE ACTIVITY	73	0.395661	1.40008	0.0427136	0.207075	DDX60/RAD54B/DDX18/BRIP1/TDRD9/DDX17/DDX60L/DDX47/TDRD12/DDX10/DDX1/G3BP1/MOV10L1/DDX58/YTHDC2/DHX33/DDX55/DDX50/DDX25/DDX5/DDX46/DHX57/DHX9/FANCM/DDX23/DDX51/AQR/DDX31/DDX52/SNRNP200/DDX3X/DDX21/DDX3Y/DHX29
GOBP CHONDROCYTE PROLIFERATION	17	0.57177	1.49507	0.0428994	0.207524	MMP16/HMGA2/BMPR1B/FGFR3/SOX9
GOBP PARAXIAL MESODERM DEVELOPMENT	17	0.570639	1.49211	0.0428994	0.207524	YAP1/TCF15/BMPR1A/TEAD2/EPB41L5/FOXC2/FOXC1/WNT3A/POGLUT1
GOMF HEPARAN SULFATE PROTEOGLYCAN BINDING	17	0.570087	1.49066	0.0428994	0.207524	HPSE2/CFH/SEMA5A/FST/LPL/ITGA2
GOCC PLASMA MEMBRANE BOUNDED CELL PROJECTION CYTOPLASM	199	0.331551	1.31083	0.0429515	0.20761	MAP2/SPAG17/CENPF/DYNC2H1/TMEM108/ARMC4/NEFL/LCA5/DZIP1L/DNAH2/RAB27B/CEP162/CCDC39/CFAP54/KIF4A/GNAT3/GRIK3/DNAH3/RPGRIP1L/DNAH9/DCDC2/WASF1/SYBU/MNS1/DNAH11/KIF5A/DNAH6/NME8/BBS5/ARL6/DNAH7/CDKL5/AP3B2/GAS8/GLI2/HAP1/CCDC114/LCA5L/MAP1A/SPEF1/LRRK2/BBS7/PIK3C3/CCDC113/WDR35/DNAH14/KIF3A/CFAP74/IFT172/EFHC1
GOBP MUSCLE CELL APOPTOTIC PROCESS	61	-0.337821	-1.41017	0.0429869	0.20761	HSPB6/BAG3/HSF1/POU4F2/NFE2L2/ZC3H12A/HAND2/NKX2-5/ARRB2/SFRP2/ATF4/EDN1/SOD2/PPARG/MDK/NUPR1/ADCYAP1/CAMK2A/HMOX1
GOBP NEUROBLAST DIVISION	13	0.614755	1.51406	0.0430108	0.20761	TEAD3/DCT/FGF13/FGFR2/WNT3A
GOBP SENSORY ORGAN MORPHOGENESIS	236	0.322272	1.29012	0.0431034	0.207907	MYO3B/COL5A1/OLFM3/COL11A1/CALB1/USH1C/TSPAN12/COL8A1/PLS1/HCN1/THY1/SLC44A4/INTU/EYA1/RORB/HMX2/FBN1/FZD6/RPGRIP1L/CEP290/FGFR2/PTN/PROX1/TENM3/DLX5/PAX6/MYO6/EFEMP1/COL5A2/SLC1A1/CDON/WNT2B/MYO3A/TSKU/FZD3/FGF10/SDK1/SOX1/SOX9/PTF1A/SLITRK6/FOXN4/WNT3A/GJB6/PDE6C/NTRK2/GLI2/CRB2/TFAP2A/FJX1/CTHRC1/EPHA2/TULP1/IFT172/SOX11/CHRNA9/FRZB/LCTL/GDF11/RDH13/OBSL1/KCNQ4/CABP4/PRRX1/USH1G/WNT1/OTX1/BBS4…
GOMF ADRENERGIC RECEPTOR BINDING	19	-0.494581	-1.51082	0.0431737	0.208095	DLG4/C1QBP/SH3GL1/ADRA2C/GNAS/APLP1/ARRB2/SLC9A3R1
GOBP MITOTIC SPINDLE ORGANIZATION	110	0.367317	1.38636	0.0433763	0.208921	ARHGEF10/EML1/CENPE/KIF4A/DLGAP5/TTK/NUF2/KIF11/NEK2/MAP9/SPICE1/KIF23/SPC25/CEP97/KIF4B/STIL/PIBF1/SMC1A/TPX2/NDC80/RACGAP1/TPR/EFHC1/CKAP5/CEP192/CHMP4C/BORA/STMN1/CCNB1/MAP10/EFHC2/FSD1/CHEK2/WDR62
GOBP ESTABLISHMENT OF PROTEIN LOCALIZATION TO MITOCHONDRIAL MEMBRANE	50	-0.364291	-1.43874	0.0435052	0.209356	PPP3CC/NMT1/TP53BP2/TIMM8B/TIMM22/YWHAH/CASP8/TIMM13/TOMM22/TIMM10/BAD/TIMM9/OXA1L/GZMB/PMAIP1/PPP3R1/BAX/BCL2L11/BBC3/BMF/BID/NDUFA13/ROMO1/SFN
GOBP RESPONSE TO XENOBIOTIC STIMULUS	116	0.360976	1.3674	0.0435294	0.209356	SLITRK5/CYP2C9/GSTA1/CYP2W1/CYP26A1/DPEP1/GSTA2/CYP2C18/AKR1C1/SULT1B1/AADAC/CRYZ/CES3/FMO2/CYP3A4/AS3MT/CYP46A1/ACSM1/GSTA4/N6AMT1/GSTA3/CYP2A7/AOC1/PTGS1/FMO3/CYP3A7/GRIN1/RORC/CYP2J2
GOBP ESTABLISHMENT OF ENDOTHELIAL BARRIER	47	-0.370062	-1.45323	0.0436356	0.209715	F2RL1/F11R/TNFRSF1A/TNF/VEGFA/MYADM/EZR/CLDN5/ROBO4/WNT7A/PPP1R16B/PROC/ICAM1/IL1B/PDE2A
GOBP REGULATION OF NERVOUS SYSTEM PROCESS	125	-0.273368	-1.27237	0.0437433	0.210081	CNIH2/MGLL/SLC9A1/SLC8A2/GHSR/DLG4/DLGAP2/NMUR2/TYMP/MTNR1B/EDNRB/DLGAP4/RNF10/SH3GL1/ADRA2C/PTAFR/RGS4/OPRD1/NPTX1/NLGN3/CST7/HGF/TNFRSF21/EGR2/MYRF/HCRT/SHISA9/EDN1/IL10/WNT7A/CARTPT/GPR35/TNFRSF1B/NPTX2/SRC/STX1A/DLGAP3/CACNG5/P2RX3/OXT/CCK/CCL3/AVP
GOBP REGULATION OF MEMBRANE LIPID DISTRIBUTION	53	0.418409	1.40837	0.0438144	0.210271	XKR5/ANO4/PLSCR5/ANO7/PLSCR4/TMEM30B/ARV1/ATP10D/ABCA2/ATP8B1/ATP11C/ATP8B3/ABCA7/XKR7/ATP8A1/ATP8B4/ANO9/PLSCR2/TRPC5/ATP9A/RFT1/XKR6/TLCD2/ABCB4/ATP10B
GOCC AXON INITIAL SEGMENT	16	0.593428	1.51759	0.0439394	0.210719	KCNQ3/MAP2/LRRC7/NFASC/SCN8A/CNGA3/MAP1A/ANK3/NAV1
GOBP CELLULAR RESPONSE TO INSULIN STIMULUS	216	-0.236994	-1.17371	0.0440632	0.211161	SLC2A8/TCIRG1/ERRFI1/PCK1/TRIB3/SLC9A1/ZFP36L1/PTPRE/GHSR/SLC25A33/GCK/ATP6V1E1/TRIM72/ATP6AP1/PTPN1/AP3S1/POU4F2/IRS2/SREBF1/ZBTB7B/SYAP1/GSK3A/RAB12/RAB8B/GRB2/PKM/USF1/BAIAP2/ZDHHC7/SRD5A1/RAB13/PLA2G1B/RAB31/VAMP2/ATP6V1G1/INSIG1/ATP6V0D1/APRT/GSTP1/GNAI2/NDEL1/RELA/BCAR3/PDK4/ADIPOR1/PID1/ATP6V0B/FOXO1/SH2B2/SOCS3/PPARG/ATP6V0A4/ENHO/ATP6V0C/ATP6V1F/SRC/SOCS1/IL1B/RARRES2/BGLAP/IRS4
GOBP POSITIVE REGULATION OF ATP BIOSYNTHETIC PROCESS	11	-0.598749	-1.55959	0.0441496	0.211423	PID1/TMSB4X/TREM2/IL4/MT-CO2
GOBP INTEGRIN ACTIVATION	25	0.515889	1.46389	0.0442478	0.211727	SELP/COL16A1/CDH17/FERMT1/JAM3/CXCL13/CX3CL1/KIF14/P2RY12/CXCL12
GOCC CYTOPLASMIC REGION	241	0.321941	1.28796	0.0442765	0.211727	MAP2/SPAG17/CENPF/DYNC2H1/TMEM108/ARMC4/NEFL/LCA5/DZIP1L/DNAH2/RAB27B/INSC/CEP162/CCDC39/CFAP54/KIF4A/GNAT3/GRIK3/DNAH3/RPGRIP1L/DNAH9/DCDC2/WASF1/UNC13A/SYBU/MNS1/DNAH11/KIF5A/RIMS3/DNAH6/PPFIA3/NME8/PHLDB1/UNC13B/BBS5/ARL6/DNAH7/CDKL5/PCLO/AP3B2/GAS8/GLI2/HAP1/CCDC114/LCA5L/MAP1A/SPEF1/LRRK2/BBS7/PIK3C3/CCDC113/WDR35/DNAH14/PKD2/KIF3A/CFAP74/ANLN/IFT172/EFHC1
GOBP INNERVATION	23	0.533073	1.48591	0.0443787	0.212063	SEMA3A/GABRB2/SULF1/ISL1/RNF165/NTF4/VCAM1/ADARB1/SLITRK6
GOBP ICOSANOID TRANSPORT	49	-0.366233	-1.44784	0.0445706	0.212679	NMUR2/PTGES/DRD3/PLA2G1B/P2RX4/SLCO3A1/NMB/PLA2G12B/AVPR1B/EDN1/DRD2/IL1B/PLA2G2A/OXT
GOMF ORGANIC ACID TRANSMEMBRANE TRANSPORTER ACTIVITY	151	0.348825	1.34922	0.0445714	0.212679	SLC6A14/SLCO1C1/SLC17A7/SLC6A11/SLC13A3/SLC16A9/SLC7A3/SLCO1A2/ABCB11/SLC10A2/SLC16A2/SLC38A11/SLCO2B1/CD36/SLCO1B3/SLC6A5/SLC6A19/CEACAM1/SLC10A4/SLC7A4/SLC22A9/SLC29A4/SLC1A1/SLC16A12/SLC26A7/SLC6A9/SLC38A4/SLC10A6/SLC17A6/SLC26A2/SLC16A7/SLC26A4/SLC7A8/SLC16A8/SLC26A10/SLC46A1/SLC16A4/SLC26A1/SLC1A5/SFXN2/SLC7A2/SLC26A8/SLC10A5/AKR1C4/SLC16A13/SLC26A5/SLC38A6/SLC7A9/ABCG2
GOCC PRESYNAPTIC ACTIVE ZONE MEMBRANE	26	0.503434	1.45343	0.0446043	0.212684	CDH2/CDH10/NTNG1/LRFN3/STX19/OTOF/STXBP1/ATP2B4/P2RY1
GOBP ERBB2 SIGNALING PATHWAY	31	0.478465	1.43602	0.0446927	0.212835	BTC/EGF/EREG/ERBB4
GOBP PHOTORECEPTOR CELL DIFFERENTIATION	58	0.415735	1.41924	0.0446999	0.212835	OLFM3/USH1C/DLX1/HCN1/THY1/RORB/RPGRIP1L/CEP290/PTN/CDHR1/SOX9/C8orf37/PDE6C/NTRK2/CRB2/TULP1/DLX2/RDH13/CABP4/BBS4/IFT140
GOBP AMINE METABOLIC PROCESS	155	-0.25744	-1.23497	0.0448448	0.213373	SULT1A4/PSMB5/DHPS/AADAT/PSMB8/GDE1/MAOB/NR4A2/PSMD9/AKR1B1/BHMT/PARK7/ITGB2/MTPN/PDE1B/PSMA6/CHKA/PSME2/CLN3/OAZ3/NAAA/HDAC10/ASMT/SRM/PSMB2/PSMA1/TPH2/COMT/PSMC4/PSMA2/PSMB10/MECP2/OAZ1/PSMA7/PNKD/PSMB7/PSMD12/PSMB1/PSMD8/PSMD7/NQO1/PSME1/PSMB6/AOC2/DRD3/PSMF1/HAND2/PSMB3/PSMB4/OAZ2/DRD1/SMOX/INSM1/EPAS1/HAAO/INMT/SLC7A7/SAT2/DRD2/TGFB2/SAT1/PRG3/CYP1A1/TRH
GOBP REGULATION OF CELL DEVELOPMENT	457	0.292841	1.21649	0.044898	0.213473	TRPC6/SLIT2/PDE3A/DAB1/SEMA3A/POSTN/MAP2/FGB/SEMA3G/HEY2/MYF6/IL1RAPL1/YAP1/PTPRD/RELN/KALRN/CLDN18/DLX1/CX3CR1/ROBO2/SEMA3D/SEMA5A/LRP2/THY1/PLAG1/HES1/ROBO1/TP73/SEMA5B/TNR/BMP2/NEFL/CAPRIN2/TNFSF11/XRCC2/DMRTA2/TIAM1/SEMA4F/HAS2/DCT/BMPR1A/KANK1/ADIPOQ/CAV3/SEMA6C/FBN1/DAAM2/SEMA6D/FGF13/OLFM4/SEMA6A/MAP1B/SLAMF8/PTN/NPR2/IFNG/ROCK2/HEYL/CHODL/PAX6/HDAC9/PRKDC/CX3CL1/SLITRK1/MT3/BHLHB9/F2/LIMS…
GOBP CELLULAR RESPONSE TO STARVATION	146	-0.25721	-1.21688	0.044948	0.213559	MYOD1/PCK1/AKR1C3/WDR45/STK24/DAPL1/JUN/FOXO3/MFSD2A/MAPK3/WIPI2/DNAJC15/RRAGA/NFE2L2/ZC3H12A/WIPI1/WDR45B/SREBF1/RRAGD/DAP/MAP1LC3A/SESN2/PMAIP1/SRD5A1/GABARAPL1/MAX/NUAK2/SLC39A4/PRKAG2/PDK4/ATF4/GAS2L1/SIK1/FOXO1/CARTPT/ATF3/CDKN1A/NUAK1/UPP1/GABARAP/SLC38A3
GOBP MACROPHAGE CYTOKINE PRODUCTION	15	-0.542104	-1.53026	0.0450169	0.213734	HLA-G/LILRB1/TGFB1/LAPTM5/WNT5A/CD74/TGFB2
GOMF CALCIUM ION TRANSMEMBRANE TRANSPORTER ACTIVITY	131	0.351405	1.34099	0.0451389	0.214069	TRPC6/CACNG4/MCOLN3/RYR2/RYR3/TRPC1/CACNB2/ATP2C2/TRPC4/CATSPER4/SLC24A5/CACNA1S/PKDREJ/CACHD1/ATP2B4/CATSPER2/TRPV1/TRPV3/SLC24A4/HTR1B/GRIN1/TRPM6/TRPC3/GRIN2D/SLC8A1/PKD2/CHRNA9/PKD1L1/MCOLN2/CACNA1C/CACNA1E/TRPA1/GRIN2A/GRIN3A/MCU/GRIN3B/TPCN1/ATP2B2/TRPC5/SLC8A3/TRPM7
GOBP POSITIVE REGULATION OF BLOOD VESSEL ENDOTHELIAL CELL MIGRATION	49	-0.366149	-1.4475	0.045194	0.214069	HIF1A/MAP3K3/NFE2L2/PLCG1/TGFB1/VEGFA/P2RX4/FGFR1/MAP2K3/TMSB4X/CIB1/HSPB1/THBS1/PDGFB/HMOX1
GOBP PHOTORECEPTOR CELL MAINTENANCE	43	0.441286	1.43693	0.0452128	0.214069	USH1C/PCDH15/LCA5/USP45/CDHR1/ESRRB/TUB/BBS10/BBS2/CRB2/MDM1/TULP1/CROCC/USH1G/BBS4/CLCN3/ERCC6/NXNL1/SPATA7
GOBP CHROMATIN REMODELING AT CENTROMERE	28	0.494908	1.45282	0.0452617	0.214069	CENPK/HELLS/CENPI/CENPQ/OIP5/RUVBL1/SMARCA5/CENPU/MIS18A/ITGB3BP/CENPA/NASP/CENPO/CENPP/RBBP4/CENPW/HJURP/CENPC
GOBP REGULATION OF CENTROSOME CYCLE	46	0.43587	1.43836	0.045273	0.214069	BRCA1/ROCK2/SPICE1/TMEM67/PLK4/GEN1/ALMS1/PKHD1/STIL/CENPJ/CCNF/MDM1/C10orf90/TRIM37/CEP295/CHMP4C/CDK5RAP2/CHORDC1/CEP120/RBM14/RAB6C/KAT2B/AURKA/KAT2A
GOCC DYNACTIN COMPLEX	16	-0.511504	-1.47467	0.0452801	0.214069	ACTL9/ACTA1/ACTL10/ACTR10/ACTR1B/DCTN4/ACTC1/ACTR1A/DCTN2/DCTN6/DCTN3
GOBP PROTEIN LOCALIZATION TO CILIARY MEMBRANE	12	0.623524	1.51168	0.0453834	0.214405	IFT80/ARL13A/ARL13B/TUB/LZTFL1/EFCAB7/WDR19
GOCC SPECIFIC GRANULE LUMEN	62	-0.333195	-1.3979	0.0454889	0.214751	TOLLIP/LYZ/B2M/NFKB1/PTX3/CXCL1/LTF/CTSD/QPCT/CTSZ/PGLYRP1/TIMP2/CNN2/JUP/LCN2/CFP/RETN/PRG3/ELANE
GOCC BRUSH BORDER MEMBRANE	59	0.428344	1.46879	0.0456336	0.215282	ACE2/SLC34A1/KCNK1/SLC34A2/FOLR1/LRP2/CD36/SLC6A19/DRD5/CUBN/SHANK2/SLC17A3/SLC28A3/ATP8B1/TRPM6/SLC27A4/SLC26A4/LIMA1/PDZK1/SLC46A1/CDHR5/SLC34A3/SLC7A9/ABCG2/SLC7A11/SLC6A18/SLC5A6/ATP7A
GOBP RESPONSE TO NICOTINE	43	-0.366726	-1.38963	0.0457799	0.215797	NTRK1/ATP1A2/KCNJ11/PPP1R9B/BAD/B2M/CHRNA4/NFKB1/TNF/RELA/MT-ND6/EDN1/MT-ND4/DRD2/NKX6-1/HMOX1/AVP
GOBP POSITIVE REGULATION OF CYTOKINE PRODUCTION INVOLVED IN INFLAMMATORY RESPONSE	20	-0.477571	-1.48073	0.04584	0.215797	GBP5/APPL1/IL17F/NOD2/KPNA6/STAT3/MYD88/CD6/TNF/CLEC7A/IL6/GPSM3/TICAM1
GOBP REGULATION OF EXCRETION	20	-0.476914	-1.47869	0.04584	0.215797	DRD3/GNAI2/ADORA2A/EDN1/SLC9A3R1/NPHS1/AGT/DRD2/OXT/AVP
GOBP RAB PROTEIN SIGNAL TRANSDUCTION	21	-0.463772	-1.45373	0.0459075	0.215963	RAB4B/MADD/DENND1A/GDI1/RAB15/RAB21/RAB4A/RAB9A/RAB35/RAB12/RAB33A
GOBP REGULATION OF MACROPHAGE CHEMOTAXIS	26	-0.435885	-1.46584	0.0460517	0.216369	MAPK3/TNFSF18/CCL5/CSF1/DDT/MIF/MDK/MMP28/THBS1/C5AR1/RARRES2
GOBP URATE METABOLIC PROCESS	13	0.610859	1.50447	0.0460829	0.216369	SLC16A9/UMOD/SLC17A3/SLC17A1/ABCG2
GOBP POSITIVE REGULATION OF RELEASE OF CYTOCHROME C FROM MITOCHONDRIA	27	-0.446931	-1.50893	0.0460911	0.216369	MLLT11/MFF/PPIF/MMP9/BAD/PYCARD/PMAIP1/BAX/BCL2L11/BBC3/BMF/BID/BAK1/PLAUR
GOCC INHIBITORY SYNAPSE	14	0.602804	1.49579	0.0462963	0.217026	GAD1/NLGN4Y/NLGN4X/IGSF21/LHFPL4/GLRA1/CEP112
GOMF LONG CHAIN FATTY ACID COA LIGASE ACTIVITY	14	0.602321	1.49459	0.0462963	0.217026	SLC27A6/ACSM1/ACSL5/SLC27A4/ACSBG2
GOCC POSTSYNAPTIC SPECIALIZATION MEMBRANE	107	0.36904	1.38155	0.0464286	0.217493	GRID2/CDH2/LRFN2/CACNG4/CDH10/GRIA2/GABRB2/ERBB4/LRRTM1/LRFN3/NLGN4Y/TIAM1/KCNH1/RGS7BP/ADAM22/PRRT2/NLGN4X/GRM1/P2RX6/GABRA4/SLITRK1/DCC/GPHN/GRIN2D/KCND2/NETO1/LIN7A
GOBP POSITIVE REGULATION OF CALCIUM ION TRANSMEMBRANE TRANSPORTER ACTIVITY	35	0.462966	1.43482	0.0465116	0.217729	STAC/RYR2/FGF14/AKAP6/CACNB2/ANK2/TRDN/HAP1/PKD2/CRACR2A/PLCG2
GOBP NEURAL CREST CELL DIFFERENTIATION	87	0.381076	1.38102	0.0466258	0.21811	CDH2/SEMA3A/SEMA3G/ERBB4/EDNRA/FOLR1/SEMA3D/SEMA5A/HES1/SEMA5B/ISL1/SEMA4F/BMPR1A/SEMA6C/SEMA6D/SEMA6A/SNAI2/FOXC2/FOXC1/SOX9/NOLC1/SFRP1/CYP26C1/SOX11/SEMA4G/FRZB/FAM172A/KITLG
GOBP MACROPHAGE APOPTOTIC PROCESS	10	-0.586912	-1.49513	0.0468865	0.218885	TCP1/NOD2/GHSR/IRF7/PLEKHO2/CTSL
GOCC AUTOLYSOSOME	10	-0.58589	-1.49253	0.0468865	0.218885	CLN3/LAMP1/MAP1LC3A/SQSTM1/FTL/FTH1
GOCC CILIARY TIP	44	0.461967	1.51735	0.0468898	0.218885	DYNC2H1/IFT80/TTC26/IFT81/ARMC9/CDKL5/GLI2/SPEF1/IFT74/WDR35/KIF3A/IFT172/IFT88/KIF3C/WDR19/CLUAP1/TTC21B/IFT140/IFT27
GOMF PHOSPHATIDYLINOSITOL 3 KINASE ACTIVITY	12	0.617888	1.49801	0.0469484	0.219005	PIK3C2G/PIK3R3/PIK3C3/ATM
GOBP POSITIVE REGULATION OF NITRIC OXIDE METABOLIC PROCESS	35	-0.390669	-1.40146	0.0472008	0.220017	PTX3/DDAH2/TNF/P2RX4/KLF4/CLEC7A/EDN1/KLF2/ICAM1/TICAM1/HBB/IL1B
GOBP DORSAL AORTA DEVELOPMENT	10	0.66325	1.51396	0.0472313	0.220017	HEY2/BMPR1A/NGFR/NKX3-1
GOCC STEREOCILIUM TIP	17	0.563854	1.47437	0.0473373	0.220251	MYO3B/USH1C/ESPNL/MORN4/MYO3A/PKHD1L1/ESPN
GOBP NEGATIVE REGULATION OF EXTRINSIC APOPTOTIC SIGNALING PATHWAY VIA DEATH DOMAIN RECEPTORS	39	-0.37878	-1.41412	0.0473476	0.220251	PARK7/PEA15/FGG/TNFRSF10A/ARHGEF2/FADD/CASP8/TNFAIP3/ITPRIP/TNFRSF10B/RFFL/SCRT2/TMBIM1/HGF/SFRP2/FGA/ICAM1/GPX1/HMOX1
GOBP NEGATIVE REGULATION OF AUTOPHAGY	78	-0.306115	-1.32181	0.047389	0.220289	TAB2/GOLGA2/DAPL1/RNF41/KIF25/FOXK2/CTSA/USP30/TLK2/FOXK1/TMEM39A/RRAGA/RNF5/USP36/DAP/PHF23/HGF/BMF/IL10RA/IL10/TSPO/TREM2/CHMP4B/NUPR1/HMOX1
GOBP NEGATIVE REGULATION OF AXON EXTENSION INVOLVED IN AXON GUIDANCE	26	0.499627	1.44244	0.047482	0.220568	SEMA3A/SEMA3G/SEMA3D/SEMA5A/SEMA5B/SEMA4F/SEMA6C/SEMA6D/SEMA6A
GOBP MITOCHONDRIAL DNA METABOLIC PROCESS	13	0.609952	1.50223	0.047619	0.221051	PPARGC1A/STOX1/DNA2/PARP1/PRIMPOL/TP53
GOBP ATRIAL CARDIAC MUSCLE CELL MEMBRANE REPOLARIZATION	10	-0.584641	-1.48935	0.0476615	0.221094	KCNQ1/KCNJ5/KCNE5/KCNN2
GOBP VESICLE MEDIATED TRANSPORT IN SYNAPSE	191	0.331687	1.30492	0.0477778	0.221422	CDH2/DNM3/HTR2A/SLC17A7/FGF14/CADPS2/STXBP5L/DNAJC6/CACNB2/TRIM9/NLGN4Y/ITGB3/STX19/RAB27B/OTOF/SYN3/STON1/SYT9/SH3GL2/PRRT2/NLGN4X/UNC13A/PREPL/BTBD8/ADRA1A/RIMS3/PPFIA3/STXBP1/SYT1/RAB3B/UNC13B/BRSK2/CEL/P2RY1/PCLO/WNT3A/SLC18A2/HTR1B/SLC17A6
GOBP SKELETAL MUSCLE TISSUE REGENERATION	33	-0.422582	-1.49132	0.0477987	0.221422	AKIRIN1/MTPN/MYOZ1/MYOD1/TGFBR2/BCL9/PTGFRN/PKM/SGCA/PPARD/WNT7A/GPX1/CD9/SOX15
GOBP MEMBRANE DEPOLARIZATION	81	0.385748	1.39113	0.0478528	0.221489	SCN9A/GJA5/CACNG4/SCN3A/SCN2A/CACNB2/SCN2B/ANK2/HCN4/CAV3/DCN/SCN8A/CAV1/IFI6/CAMK2D/KCNH2/PARP1/LRRK2/SLC8A1/ANK3/ALOX12/GPD1L/KDR/CACNA1C/CACNA1E/SCN11A/SCN3B/BEST2/GCLM/PRKCZ
GOBP CENTRAL NERVOUS SYSTEM NEURON AXONOGENESIS	35	0.460601	1.42749	0.0478796	0.221489	SLIT2/CDH11/NFIB/EPHB3/DCLK1/ADARB1/TSKU/DCC/GLI2/MYCBP2/EPHB1
GOBP REGULATION OF CD8 POSITIVE ALPHA BETA T CELL ACTIVATION	18	-0.489911	-1.46945	0.0479832	0.221584	CD274/LILRB4/HLA-E/ZBTB7B/IRF1/LILRB1/SH3RF1/HLA-A/RUNX1/SOCS1
GOBP NEGATIVE REGULATION OF CELLULAR CATABOLIC PROCESS	228	-0.234802	-1.17393	0.0479994	0.221584	DAPL1/YBX3/HNRNPC/RNF41/MYD88/KIF25/FOXK2/CTSA/HIPK2/HNRNPA0/USP30/CAMLG/TLK2/MFSD2A/FOXK1/TMEM39A/TTC36/FHIT/RRAGA/CIRBP/EIF3H/YBX1/RNF5/GSK3A/USP36/DAP/FURIN/PSMF1/RPL5/ATRAID/SLIRP/PML/UBXN1/PHF23/F8A1/HGF/ANXA2/SLC11A1/SGTA/BMF/TIMP2/RPL23/MAPKAPK2/RPL11/TOB1/IL10RA/RYBP/IL10/TSPO/NELL1/RPS7/TREM2/CHMP4B/EFNA1/NUPR1/CST3/ZFP36/APOC3/TIMP1/HMOX1
GOCC KINESIN COMPLEX	47	0.4305	1.42291	0.048	0.221584	KIF21A/KIF15/KIF11/KIF5A/KIF20A/KIF6/KIF23/KIF18B/KIF14/KIF12/KIF18A/KIF16B/KIF3A/KIF3C/KIF26A/KIF2C/KIF20B/KIF5C/KLC3
GOBP NEUROBLAST PROLIFERATION	51	0.420359	1.40682	0.0481144	0.221959	TEAD3/CX3CR1/EML1/DMRTA2/DCT/FGF13/FGFR2/PTN/CX3CL1/FZD3/HHIP/WNT3A/LRRK2/TP53/RACGAP1
GOBP MORPHOGENESIS OF A BRANCHING STRUCTURE	180	0.333449	1.30787	0.0482063	0.222229	SLIT2/FAT4/SEMA3A/LGR4/EGF/PBX1/YAP1/SULF1/EDNRA/TNC/CASR/BMP2/NPNT/ESR1/GDF2/PGR/TP63/CELSR1/COL4A1/FGF2/RSPO2/CAV3/NTN4/WNT6/GDF7/TGM2/FGFR2/PROX1/TIMELESS/RSPO3/FOXC2/HOXB13/WNT2B/FGF1/ESRP2/FGF10/SOX9/PKHD1/NFATC4/HHIP/PTCH1/TDGF1/GLI2/HOXA13/LRRK2/SFRP1/HOXB7/PKD2/NKX3-1/EPHA2/KDR/DLX2/NKX2-1
GOBP NEGATIVE REGULATION OF PROTEOLYSIS INVOLVED IN CELLULAR PROTEIN CATABOLIC PROCESS	61	-0.333674	-1.39286	0.0484025	0.222979	PARK7/F8A3/WAC/SDCBP/PDCL3/KLHL40/DDRGK1/HIPK2/CAMLG/TLK2/TTC36/FHIT/EIF3H/PSMF1/RPL5/PML/UBXN1/F8A1/SGTA/RPL23/RPL11/RYBP/RPS7/EFNA1
GOBP EPITHELIAL TUBE MORPHOGENESIS	303	0.301868	1.23284	0.0484721	0.223087	SLIT2/SHROOM3/FAT4/LGR4/RYR2/EGF/PBX1/SALL4/YAP1/EDNRA/FOLR1/GATA4/LRP2/TNC/CASR/HES1/BMP2/NPNT/ESR1/GDF2/PGR/DLC1/CELSR1/COL4A1/FGF2/CCDC39/RSPO2/CAV3/FZD6/BMP5/TEAD2/CEP290/WNT6/GDF7/FGFR2/PROX1/RNF207/TIMELESS/KLHL3/VANGL2/FOXC2/WNT2B/BBS5/FZD3/SETDB2/FGF1/ESRP2/FGF10/PRICKLE1/SOX9/PKHD1/NFATC4/NOTO/HHIP/FOXN4/PTCH1/STIL/SOX18/WNT3A/GLI2/BBS7/SFRP1/ALOX12/HOXB7/PKD2/CTHRC1/LGR5/NKX3-1/EPHA2/KD…
GOMF AMINO ACID BINDING	50	0.418424	1.39763	0.0484928	0.223087	GAD1/CPS1/CASR/DDAH1/OTC/NOS2/GLRA2/GLDC/TDO2/SLC1A1/GRIN1/AARS2/SHMT1/ASS1/CAD/GLRA1/GLRB/DDC/GRIN3A
GOMF PEPTIDE RECEPTOR ACTIVITY	143	0.350508	1.34442	0.0485549	0.223219	QRFPR/GPR32/SSTR1/GPR37/LGR4/EDNRA/GUCY2F/NPR1/CX3CR1/AGTR1/NMBR/F2RL2/GP1BA/CCKBR/OXTR/TSHR/GPR17/SCTR/XCR1/RAMP3/NPR2/APLNR/OPRK1/MCHR1/SORCS1/PROKR1/ACKR2/AVPR1A/CXCR2/GUCY2D/BDKRB1/NPY1R/CCR3/NPFFR1/TACR1/GALR1/UTS2R/LTB4R2/LGR5/TACR3/CCR6/OPRL1/ACKR4/ADCYAP1R1/CYSLTR2
GOBP NUCLEAR TRANSCRIBED MRNA POLY A TAIL SHORTENING	29	-0.427008	-1.46853	0.0487739	0.223695	BTG2/CNOT3/PABPC1/SAMD4B/CNOT6L/CNOT4/CNOT2/CNOT8/POLR2G/SAMD4A/AGO2/TNKS1BP1/TOB1/ZFP36/PNLDC1
GOBP RESPONSE TO CAFFEINE	17	0.563422	1.47324	0.0488166	0.223695	RYR2/RYR3/PPARGC1A/CACNA1S/DNMT3B/DHODH/SLC8A1/CAD/CASQ2
GOBP RESPONSE TO INTERLEUKIN 6	41	-0.363814	-1.38687	0.0488341	0.223695	FGF23/NFKB1/CEBPA/RELA/C1QTNF4/PID1/ST18/SOCS3/IL6/SPI1/ICAM1/SRC
GOBP CRANIAL SKELETAL SYSTEM DEVELOPMENT	65	0.399589	1.38866	0.0488432	0.223695	MMP16/FREM1/RAB23/ALX3/IRF6/TP63/IRX5/PAX5/CEP55/COLEC10/FGFR2/FOXC2
GOBP MYOBLAST FUSION	36	-0.388282	-1.40809	0.048857	0.223695	CAPN2/MYOD1/DYRK1B/IL4R/PTGFRN/CD53/EHD1/PLEKHO1/FLOT1/SCGB3A1/GDF15/CACNA1H/IL4/NPHS1/CD9
GOBP NEGATIVE REGULATION OF OLIGODENDROCYTE DIFFERENTIATION	10	0.655283	1.49577	0.0488599	0.223695	DLX1/HES1/DAAM2/TMEM98/DLX2
GOBP NEGATIVE REGULATION OF FIBROBLAST GROWTH FACTOR RECEPTOR SIGNALING PATHWAY	18	-0.488873	-1.46633	0.0488972	0.223712	SPRY1/WNT5A/SPRY2/SPRY4/SULF2/THBS1/APLN
GOBP NEGATIVE REGULATION OF TOLL LIKE RECEPTOR SIGNALING PATHWAY	37	-0.37819	-1.3868	0.0490379	0.224049	CD300A/TNFAIP3/GPS2/LILRA2/BPIFB1/NR1D1/F2RL1/NLRP6/RAB7B/LYN/ARRB2/LILRA4/LY96/TICAM1/CD14
GOBP INTERLEUKIN 13 PRODUCTION	20	-0.47321	-1.4672	0.0490463	0.224049	HLA-E/LGALS9/LILRA5/IL18/TNFRSF21/ARG2/RARA/IL4/TNFSF4
GOBP PHOTORECEPTOR CELL DEVELOPMENT	44	0.435263	1.42964	0.0490716	0.224049	OLFM3/USH1C/HCN1/THY1/RORB/RPGRIP1L/CEP290/CDHR1/C8orf37/PDE6C/NTRK2/CRB2/TULP1/RDH13/CABP4/BBS4/IFT140
GOMF MYOSIN II BINDING	13	0.608229	1.49799	0.0491551	0.22409	SHROOM4/STXBP5L/LIMCH1
GOBP NEURAL CREST CELL MIGRATION	52	0.411111	1.38024	0.0491591	0.22409	SEMA3A/SEMA3G/ERBB4/FOLR1/SEMA3D/SEMA5A/SEMA5B/ISL1/SEMA4F/SEMA6C/SEMA6D/SEMA6A
GOBP RESPONSE TO CARBOHYDRATE	206	-0.241037	-1.17748	0.0491814	0.22409	RAB11FIP5/PCK1/JAGN1/KCNJ11/ZFP36L1/CDK16/PHPT1/TRPM4/GCK/TGFBR2/TXN2/NME2/PRKACA/HIF1A/AGER/LRP5L/BAD/LRP1/ACVR1C/IRS2/NR1D1/SREBF1/LDHA/NQO1/SESN2/CFTR/VAMP2/MPC2/TCF7L2/RAC1/LYN/RAB11B/GSTP1/HNF4A/ME1/NR0B2/PIM3/PPARD/CLEC7A/CMA1/PAX2/BAIAP3/APOM/KCNB1/LGALS1/SOD2/SERPINF1/PTPRN/NEUROD1/VSNL1/HLA-DRB1/KRT18/ICAM1/MLXIPL/MAFA/THBS1/NKX6-1/P2RX3/OXT/SPARC/TRH
GOBP PROTEIN CONTAINING COMPLEX DISASSEMBLY	310	-0.223907	-1.13908	0.0492491	0.224245	DAP3/FZD5/VPS4A/CHCHD1/SPTBN1/CHMP1B/TRIM54/MRPS11/FZD2/SVIL/TMEM39B/SMCR8/WDR1/MCOLN1/MAP1LC3B/MRPS30/MTPN/VIL1/PLEK/TBC1D25/DMTN/MRPL15/MRPS2/CAMSAP2/MRPL20/CLN3/MRPS23/MRPL34/MRPS18A/AURKAIP1/MRPS21/ARHGEF2/TWF2/MRPL45/SH3BP1/MRPL37/STMN3/LMOD3/TSG101/MRPL40/ETF1/PPP1R9B/CSNK1A1/IST1/MRPS33/MRPL28/VAMP8/MRPL14/MRPL43/PPP1CA/CAPZB/MRPL44/EIF5AL1/TRMT112/TMEM39A/MRPL36/MRPL17/MRPL9/EIF5A/MRPL18/…
GOCC NODE OF RANVIER	14	0.600538	1.49017	0.0493827	0.2247	KCNQ3/SCN2A/NFASC/SCN8A
GOBP REGULATION OF RELEASE OF SEQUESTERED CALCIUM ION INTO CYTOSOL	70	0.401801	1.41112	0.0494297	0.22476	RYR2/JPH1/THY1/TRPC1/AKAP6/ANK2/CXCL9/APLNR/TRDN/CX3CL1/F2/CAMK2D/BDKRB1/HAP1/SLC8A1/PKD2/CASQ2
GOBP NEGATIVE REGULATION OF BEHAVIOR	14	-0.528957	-1.46908	0.049691	0.225794	RETN/DRD2/CCK/TRH
